# Supplementary material for: Proteomic profiling in cerebral amyloid angiopathy reveals an overlap with CADASIL highlighting accumulation of HTRA1 and its substrates
Source: Acta Neuropathol Commun. 2022 Jan 24;10:6. doi: 10.1186/s40478-021-01303-6 (PMC8785498; doi:10.1186/s40478-021-01303-6)
Supplement: Supplementary file 1 — Additional file 1. Levels of the amyloid species Aβ1-40 and Aβ1-42 in the microvessel extracts determined by ELISA. [file 40478_2021_1303_MOESM1_ESM.xlsx]

## Sheet: amyloid beta levels
	Aβ 1-40 [pg/ug]	Aβ 1-42 [pg/ug]
CAA 1	371.87	63.5026
CAA 2	363.372	101.367
CAA 3	88.957	59.1798
CAA 4	6436.39	796.73
CAA 5	1301.85	28.1452
CAA 6	817.427	186.942
CAA 7	113.462	14.9755
CAA 8	40929.2	1698.63
CAA 9	1091.35	295.032
CAA 10	3501.28	221.019
CAA 11	2820.29	206.125
CAA 12	2365.86	477.875
CON 1	1.25923	0.172202
CON 2	nd	1.3814
CON 3	0.863662	2.3097
CON 4	2.85904	21.4703
CON 5	nd	nd
CON 6	nd	nd
CON 7	1.78908	nd
CON 8	nd	0.0767544
CON 9	0.198088	0.178279
CON 10	nd	0.146424
CON 11	2.36269	2.11317
CON 12	nd	0.0940445
AD 1	5.55319	19.7593
AD 2	2.27117	61.1329
AD 3	60.5796	6.61512
AD 4	7.47357	16.669
AD 5	86.5358	14.3901
AD 6	2.31282	18.6525
AD 7	54.9839	37.7459
AD 8	3.4402	51.0998
AD 9	1.02498	29.1855
AD 10	22.0317	62.6701
AD 11	4.83688	31.5347
AD 12	0.657887	37.2611
AD 13	6.79225	46.8684
