# Supplementary material for: Proteomic profiling in cerebral amyloid angiopathy reveals an overlap with CADASIL highlighting accumulation of HTRA1 and its substrates
Source: Acta Neuropathol Commun. 2022 Jan 24;10:6. doi: 10.1186/s40478-021-01303-6 (PMC8785498; doi:10.1186/s40478-021-01303-6)
Supplement: Supplementary file 2 — Additional file 2. Results of the proteomic analysis of CAA brain microvessel extracts. [file 40478_2021_1303_MOESM2_ESM.xlsx]

## Sheet: CAA
UniProt Accession						log2 transformed label free quantification (LFQ) intensities of CAA samples												log2 transformed label free quantification (LFQ) intensities of control samples												Overall identified peptides		Overall amino acid sequence coverage					Summed Intensity		Identified unique peptides in individual CAA samples
Protein IDs	Majority protein IDs	Protein names	Gene names	-log10 p-value (CAA vs CON) (t-test)	log2 ratio (CAA vs CON)	LFQ intensity CAA 1	LFQ intensity CAA 2	LFQ intensity CAA 3	LFQ intensity CAA 4	LFQ intensity CAA 5	LFQ intensity CAA 6	LFQ intensity CAA 7	LFQ intensity CAA 8	LFQ intensity CAA 9	LFQ intensity CAA 10	LFQ intensity CAA 11	LFQ intensity CAA 12	LFQ intensity CON 1	LFQ intensity CON 2	LFQ intensity CON 3	LFQ intensity CON 4	LFQ intensity CON 5	LFQ intensity CON 6	LFQ intensity CON 7	LFQ intensity CON 8	LFQ intensity CON 9	LFQ intensity CON 10	LFQ intensity CON 11	LFQ intensity CON 12	Peptides	Unique peptides	Sequence coverage [%]	Unique sequence coverage [%]	Mol. weight [kDa]	Q-value	Score	Intensity	MS/MS count	Unique peptides CAA 1	Unique peptides CAA 2	Unique peptides CAA 3	Unique peptides CAA 4	Unique peptides CAA 5	Unique peptides CAA 6	Unique peptides CAA 7	Unique peptides CAA 8	Unique peptides CAA 9	Unique peptides CAA 10	Unique peptides CAA 11
P02649;CON__Q03247	P02649	Apolipoprotein E	APOE	6.55371	2.91725	29.85	29.54	29.21	33.64	31.5	31.2	29.31	32.03	31.55	31.53	31.81	31.74	28.15	28.49	28.6	28.93	27.95	28.2	28.2	27.83	28.11	27.38	28	28.07	38	38	83.6	83.6	36.154	0	323.31	156280000000	538	28	27	26	35	28	29	27	32	27	29	28
Q9NRN5	Q9NRN5	Olfactomedin-like protein 3	OLFML3	6.36772	4.0369	25.37	23.98	25.43	28.6	25.13	27.45	24.37	27.81	25.85	26.08	26.6	26.96	21.38	21.53	21.29	19.66	23.47	23.3	23.68	22.2	20.79	NaN	22.63	23.16	18	18	47.8	47.8	46.01	0	163.74	6210100000	144	9	7	12	17	12	16	9	15	13	13	15
P21246	P21246	Pleiotrophin	PTN	6.12685	4.29151	26.9	26.36	25.7	31.16	28.71	29.26	26.56	32.64	27.46	26.71	29.06	28.4	23.46	23.9	23.74	23.26	25.46	23.78	24.31	23.57	23.7	23.15	24.56	24.55	9	9	51.8	51.8	18.942	0	323.31	17325000000	88	5	6	6	8	8	7	7	8	7	6	8
P0C0L4;CON__ENSEMBL:ENSBTAP00000007350	P0C0L4	Complement C4-A;Complement C4 beta chain;Complement C4-A alpha chain;C4a anaphylatoxin;C4b-A;C4d-A;Complement C4 gamma chain	C4A	5.73066	3.31074	28.88	26.81	26.29	31.21	28.52	30.69	27.26	30.6	28.1	28.9	29.28	29.52	26	26.73	25.95	25.99	26.75	25.03	25.9	25.4	25.41	24.6	24.87	23.72	63	4	48.7	3.7	192.78	0	323.31	26309000000	380	3	2	1	3	3	2	2	3	2	2	2
P01024;O95568	P01024	Complement C3;Complement C3 beta chain;C3-beta-c;Complement C3 alpha chain;C3a anaphylatoxin;Acylation stimulating protein;Complement C3b alpha chain;Complement C3c alpha chain fragment 1;Complement C3dg fragment;Complement C3g fragment;Complement C3d fragment;Complement C3f fragment;Complement C3c alpha chain fragment 2	C3	4.90866	3.25663	26.12	25.22	23.87	29.77	25.93	27.82	26.22	28.01	26.09	26.55	27.04	26.62	23.9	23.38	23.93	23.72	25.78	24.05	24.05	22.94	23.85	20.51	21.38	22.7	73	65	53	49	187.15	0	323.31	12840000000	358	31	28	20	61	38	54	39	45	34	32	40
P24821	P24821	Tenascin	TNC	4.87442	2.84369	23.41	22.67	24.12	24.88	25.28	26.28	24.98	21.57	22.49	21.39	23.65	23.78	21.56	22.29	21.86	20.09	19.94	20.88	19.72	21.96	19.98	20.12	20.4	21.56	61	61	42.7	42.7	240.85	0	323.31	5905700000	315	24	26	35	39	46	55	37	8	18	11	23
P02743	P02743	Serum amyloid P-component;Serum amyloid P-component(1-203)	APCS	4.61881	4.25342	24.47	21.71	23.88	29	24.36	25.78	24.09	26.41	22.52	23.04	26.3	26.9	20.47	21.75	20.59	NaN	20.86	20.71	NaN	20.28	20.23	NaN	NaN	20.06	10	10	36.8	36.8	25.387	0	71.171	3160700000	46	6	6	7	9	6	8	6	7	6	7	8
Q13190	Q13190	Syntaxin-5	STX5	4.17342	-0.357815	22.69	22.97	22.65	22.62	22.8	22.68	23.02	22.87	22.75	22.46	22.68	23.12	22.98	22.95	23.49	23	23.31	23.05	23.02	23.03	23.33	23.19	23.08	23.15	8	8	24.2	24.2	39.672	0	32.8	541800000	73	2	3	4	3	3	4	2	4	3	3	4
P04004;CON__Q3ZBS7	P04004	Vitronectin;Vitronectin V65 subunit;Vitronectin V10 subunit;Somatomedin-B	VTN	3.97404	2.10499	24.7	24.65	24.94	29.23	26.12	26.81	26.42	28.28	26.16	26.48	27.06	27.04	24.61	24.77	24.43	24.58	25.78	24.9	24.02	24.38	24.46	23.59	22.83	24.28	13	13	30.5	30.5	54.305	0	167.73	6708500000	131	5	7	6	12	11	13	9	12	9	10	10
P35625	P35625	Metalloproteinase inhibitor 3	TIMP3	3.83919	1.89242	25.91	23.84	24.01	27.34	25.22	26.47	24.79	26.5	24.36	24.79	25.36	25.68	22.88	23.95	23.33	22.82	23.94	24.25	NaN	25.29	22.41	22.84	22.63	23.76	12	12	54	54	24.145	0	42.656	2708200000	95	10	8	8	10	7	8	7	11	9	11	11
O95563	O95563	Mitochondrial pyruvate carrier 2	MPC2	3.76772	0.974811	25.26	25.34	25.55	24	25.37	24.45	24.76	NaN	25.03	NaN	25.01	24.94	22.89	24.35	23.84	24.45	23.61	23.51	24.22	24.26	NaN	24.43	24.16	24.24	7	7	51.2	51.2	14.279	0	16.298	1725100000	64	4	5	4	4	5	5	4	0	3	0	4
P48449	P48449	Lanosterol synthase	LSS	3.76175	-0.558514	21.93	21.94	22.48	22.22	23.08	22.37	22.43	22.52	22.46	22.18	NaN	22.89	22.83	22.96	23.02	22.95	22.94	23.59	22.98	22.92	22.71	22.75	23.1	22.84	15	15	25.3	25.3	83.308	0	17.848	886770000	99	3	5	11	4	13	13	11	4	6	3	1
O95573;REV__Q9Y6M9	O95573	Long-chain-fatty-acid--CoA ligase 3	ACSL3	3.74678	-0.53682	24.94	25.15	24.95	25.43	25.28	24.87	25.58	25.17	25.22	25.63	24.62	24.94	25.49	25.89	26.03	25.69	26.07	25.93	25.71	25.35	25.96	25.34	25.41	25.36	30	29	51.4	48.9	80.419	0	301.8	9944300000	359	14	19	20	17	22	22	21	14	15	15	12
Q8N766	Q8N766	ER membrane protein complex subunit 1	EMC1	3.70548	-0.38831	23.36	23.6	23.33	23.65	23.2	23.2	23.69	23.48	23.3	23.93	23.46	23.52	23.76	23.74	23.98	24.02	24.09	24.11	24.04	23.54	23.82	23.99	23.81	23.48	19	19	27	27	111.76	0	29.158	2265600000	198	12	16	12	10	15	15	16	10	9	7	11
P10909	P10909	Clusterin;Clusterin beta chain;Clusterin alpha chain	CLU	3.46547	1.76171	28.8	28.73	28.65	33.02	29.69	30.35	29.02	32.22	29.92	29.82	30.92	30.65	28.52	28.85	28.73	28.8	28.79	28.16	28.31	28.58	28.12	27.87	27.62	28.29	26	26	49.2	49.2	52.494	0	323.31	95250000000	389	17	19	16	25	18	21	18	23	19	15	21
Q9NXC5	Q9NXC5	WD repeat-containing protein mio	MIOS	3.46251	-0.417585	21.47	21.66	21.56	21.6	21.59	22	21.5	NaN	21.7	NaN	21.4	21.37	21.72	21.96	21.94	NaN	22.49	21.99	22.35	21.94	21.69	22.12	22.05	21.77	5	5	8.1	8.1	98.583	0.00044024	3.5871	196340000	29	3	3	3	2	4	3	3	1	3	0	3
Q13228	Q13228	Selenium-binding protein 1	SELENBP1	3.35245	0.510482	24.4	24.53	25.04	24.61	24.98	25.33	25.39	NaN	24.87	NaN	24.85	24.61	24.39	24.22	24.07	24.25	24.86	24.5	24.4	24.6	24.08	24.44	24.34	24.05	14	14	38.8	38.8	52.39	0	25.68	2001800000	114	7	10	11	7	12	12	10	3	9	3	9
Q9Y3E7	Q9Y3E7	Charged multivesicular body protein 3	CHMP3	3.34161	0.476501	23.76	23.8	23.78	24.32	23.99	24.06	23.43	24.03	23.9	23.7	24.29	23.88	23.13	23.43	23.7	23.81	23.41	22.59	23.53	23.42	23.54	23.53	23.6	23.52	6	6	25.2	25.2	25.073	0.00044733	3.8797	797260000	49	4	2	4	4	3	3	4	4	3	2	3
Q9H845	Q9H845	Acyl-CoA dehydrogenase family member 9, mitochondrial	ACAD9	3.26653	-0.57597	23.75	23.94	23.24	23.66	23.66	23.28	23.51	23.6	22.65	23.84	23.41	23.61	24.18	23.42	24.27	24.5	23.65	24.02	24.31	23.94	24.48	24.5	24.07	23.73	20	20	39.1	39.1	68.76	0	67.001	2644300000	155	11	13	12	12	14	14	11	8	3	10	9
P49411	P49411	Elongation factor Tu, mitochondrial	TUFM	3.16798	-0.393473	27.93	27.61	27.71	27.25	27.59	27.11	27.84	27.56	27.57	27.94	27.56	27.8	27.97	27.89	28.06	28.4	27.58	28.21	28.09	28	28.02	28.28	28.06	27.65	32	32	73.2	73.2	49.541	0	323.31	55891000000	651	25	28	29	24	27	29	25	25	20	24	26
P62310	P62310	U6 snRNA-associated Sm-like protein LSm3	LSM3	3.04475	-0.576721	21.89	22.35	21.74	22.81	22.52	22.13	22.67	22.06	NaN	21.91	21.93	21.94	23.07	22.77	22.8	22.64	23.52	23.05	22.82	22.54	22.74	22.43	22.58	22.09	2	2	32.4	32.4	11.845	0	16.44	256140000	58	2	2	2	2	2	2	2	2	1	2	2
P14314	P14314	Glucosidase 2 subunit beta	PRKCSH	2.94063	-0.381945	25.99	26.2	25.97	26.55	26.3	26.05	26.73	26.49	26.24	26.65	25.99	26.17	26.68	26.5	27.05	26.72	26.87	26.6	26.75	26.4	27.01	26.44	26.4	26.5	20	20	42.6	42.6	59.425	0	200.17	12494000000	215	14	12	14	13	14	15	15	11	13	11	13
Q9UJZ1	Q9UJZ1	Stomatin-like protein 2, mitochondrial	STOML2	2.93025	-0.410952	25.2	25.16	24.87	25.29	24.77	24.77	25.28	25.34	25.33	25.77	25.1	25.24	25.45	25.46	25.88	25.81	25.23	25.76	25.74	25.36	25.78	25.85	25.6	25.1	17	17	58.7	58.7	38.534	0	217.12	6728600000	275	12	12	14	13	14	15	13	10	11	12	12
Q96LJ7	Q96LJ7	Dehydrogenase/reductase SDR family member 1	DHRS1	2.92805	-0.9607	21.66	22.45	21.52	21.18	20.71	21.83	22.41	21.94	22.01	22.63	21.49	20.78	22.72	22.63	22.63	NaN	22.81	NaN	23.61	22.35	23.25	21.55	22.93	22.3	6	6	28.1	28.1	33.909	0	18.232	284150000	54	2	3	4	2	2	4	5	2	4	2	2
O75689	O75689	Arf-GAP with dual PH domain-containing protein 1	ADAP1	2.88775	0.889877	24.09	23.25	24.05	22.95	23.26	22.77	22.44	23.35	23.39	22.8	23.55	23.07	22.12	23.06	NaN	22.26	21.76	21.97	21.06	23.45	22.43	22.84	22.67	22.33	11	10	35.6	32.9	43.395	0	17.438	934950000	82	6	7	5	3	8	5	4	4	4	3	4
O94813	O94813	Slit homolog 2 protein;Slit homolog 2 protein N-product;Slit homolog 2 protein C-product	SLIT2	2.87816	4.16227	20.45	22.47	24.2	28.6	22.37	26.95	18.65	27.8	22.7	23.46	26.54	23.65	NaN	NaN	19.1	20.63	20.34	NaN	20.07	NaN	18.88	20.83	18.69	20.05	41	38	36.2	34.5	169.87	0	159.6	3152400000	119	8	12	18	36	16	30	3	27	11	17	31
O60493	O60493	Sorting nexin-3	SNX3	2.8526	-0.267068	25.98	25.67	25.82	25.7	25.9	25.86	25.89	26.2	26.02	26.28	25.86	26.02	26.09	25.97	26.18	26.27	26.14	26.57	26.3	25.99	26.36	26.31	26.2	26	12	10	77.8	73.5	18.762	0	64.168	6997200000	113	5	9	9	5	8	8	7	5	7	5	6
P16070	P16070	CD44 antigen	CD44	2.84376	0.998044	24.54	24.28	24.98	25.63	24.56	26.77	25.42	25.46	23.92	23.99	25.83	24.68	24.09	23.95	23.9	23.58	23.43	25.07	23.81	23.99	24.54	23.82	24.04	23.82	8	8	11.6	11.6	81.537	0.00030684	12.505	2335400000	81	5	7	7	7	7	8	6	6	4	3	6
Q9BTZ2;Q6PKH6;P0CG22	Q9BTZ2;Q6PKH6	Dehydrogenase/reductase SDR family member 4;Dehydrogenase/reductase SDR family member 4-like 2	DHRS4;DHRS4L2	2.81189	-0.587579	NaN	22.27	22.08	22.74	NaN	22.53	22.67	23.02	22.08	NaN	22.26	22.1	22.95	22.66	23.16	NaN	23.57	23.15	23.3	22.52	23.27	NaN	22.64	22.81	6	6	36.7	36.7	29.537	0.00027012	8.2311	356010000	57	0	3	4	3	0	5	3	3	2	0	3
P84157	P84157	Matrix-remodeling-associated protein 7	MXRA7	2.7582	-0.761671	25.66	25.72	25.2	25.46	25.36	24.44	26.61	24.73	25.45	25.3	25.04	25.5	26.18	25.85	26.32	26.27	27.09	26.74	26.43	25.5	26.22	25.27	26.01	25.72	7	7	36.8	36.8	21.466	0	49.839	2195900000	78	5	4	6	5	5	4	6	5	6	6	4
Q9H0R4	Q9H0R4	Haloacid dehalogenase-like hydrolase domain-containing protein 2	HDHD2	2.75763	0.810508	21.88	22.51	22.93	NaN	22.15	23.42	21.89	NaN	22.44	21.95	22.52	21.98	21.37	NaN	21.11	21.42	21.21	NaN	21.11	22.15	21.51	NaN	21.85	22.27	5	5	32	32	28.536	0.00027949	9.2183	306350000	52	4	3	4	1	3	3	4	1	2	2	3
Q92743	Q92743	Serine protease HTRA1	HTRA1	2.71413	2.24259	23.89	23.96	24.67	30.46	25.52	27.29	24.73	27.6	25.38	23.74	27.48	26.04	24.18	24.58	23.26	23.96	24.79	24.72	22.98	23.57	21.76	22.36	23.57	24.1	25	25	69.4	69.4	51.286	0	209.78	8070800000	174	4	11	13	19	16	24	9	14	8	5	18
P49721	P49721	Proteasome subunit beta type-2	PSMB2	2.69492	0.507729	22.9	23.24	23.47	23.41	23.42	23.19	23.34	22.6	23.01	NaN	23.21	22.24	23	22.43	22.56	22.31	22.73	22.66	22.77	23.01	22.76	22.51	22.36	21.93	5	5	29.9	29.9	22.836	0	19.896	355510000	39	3	2	4	4	3	3	5	2	4	2	3
Q7Z739;Q9BYJ9	Q7Z739;Q9BYJ9	YTH domain-containing family protein 3;YTH domain-containing family protein 1	YTHDF3;YTHDF1	2.65453	-0.351939	23.08	22.7	22.77	23.1	23.08	23.37	23.1	NaN	23.12	23.28	23.13	NaN	23.45	23.15	23.67	23.43	23.5	23.87	23.56	23.07	23.52	23.54	23.38	22.96	4	2	6.8	3.8	63.86	0.0057132	1.7155	501090000	36	1	1	1	1	1	1	1	0	1	1	1
O60220	O60220	Mitochondrial import inner membrane translocase subunit Tim8 A	TIMM8A	2.64227	-0.648975	22.39	NaN	22.22	22.52	NaN	NaN	NaN	NaN	22.55	NaN	21.6	21.91	22.97	22.93	22.6	22.98	NaN	23.31	22.43	NaN	22.72	23.13	22.55	NaN	2	2	22.7	22.7	10.998	0.0062476	1.6532	145090000	15	2	0	2	2	1	0	1	1	2	1	2
P07093	P07093	Glia-derived nexin	SERPINE2	2.59155	1.83834	24.9	23.46	23.42	28.04	25.14	25.95	24.29	28.92	24.92	24.57	26.59	25.19	24.28	23.79	24.06	23.54	24.74	21.82	24.2	24.19	22.89	22.83	23.89	23.11	17	17	42	42	44.002	0	116.74	3111200000	117	8	6	5	14	7	11	7	16	8	9	11
Q9NQ50	Q9NQ50	39S ribosomal protein L40, mitochondrial	MRPL40	2.57159	-0.412315	23.57	23.48	23.31	23.4	NaN	NaN	23.34	NaN	23.52	23.59	NaN	23.17	23.67	23.48	23.95	23.96	23.96	NaN	24.38	NaN	23.79	NaN	23.92	23.4	2	2	17	17	24.49	0.00029586	11.146	343990000	35	2	2	2	2	1	1	2	1	2	2	1
P21397	P21397	Amine oxidase [flavin-containing] A	MAOA	2.55476	-0.408635	25.82	26.19	25.72	26.33	25.83	26.1	26.77	25.96	25.97	26.3	25.61	25.87	26.62	26.6	26.74	26.46	26.92	26.3	26.38	26.24	26.62	25.95	26.13	26.41	23	21	50.9	48.6	59.681	0	208.98	16024000000	395	11	17	15	14	15	18	13	15	13	13	11
Q5VW32	Q5VW32	BRO1 domain-containing protein BROX	BROX	2.55182	0.966982	24.26	23.21	24.2	24.21	24.17	24.65	22.76	24.29	24	23.07	24.33	24.46	22.44	23.58	22.21	22.27	22.08	22.78	22.44	24.01	22.65	24.2	23.25	24.1	10	10	29.2	29.2	46.476	0	39.156	1541300000	111	8	6	5	8	8	9	4	7	7	6	8
Q9UJF2	Q9UJF2	Ras GTPase-activating protein nGAP	RASAL2	2.54765	-0.529328	22.92	22.71	22.26	NaN	22.21	21.98	22.75	22.96	22.47	23.44	22.65	22.64	23.13	23.21	23.05	24.03	22.95	23.22	23.29	23.21	NaN	22.87	23.02	22.84	12	7	11.6	7.2	128.56	0.0002439	5.6667	513780000	21	4	5	4	2	4	4	5	3	4	3	3
P49674	P49674	Casein kinase I isoform epsilon	CSNK1E	2.52917	0.378619	23.63	23.71	23.88	23.49	23.1	23.44	23.1	NaN	23.42	23.12	23.78	23.56	23.12	22.87	22.63	23.19	23.01	23.11	22.64	23.35	23.28	23.37	23.2	23.41	10	3	28.6	9.9	47.315	0.0003124	13.227	1031000000	89	2	1	2	1	2	2	1	1	2	1	3
Q9Y2J8	Q9Y2J8	Protein-arginine deiminase type-2	PADI2	2.51597	0.614358	25.91	25.75	26.55	26.29	26	26.81	25.39	24.94	25.57	25.53	26.61	25.67	25.68	24.9	25.16	25.03	24.68	25.51	25.4	25.5	25.58	25.65	25.27	25.28	29	29	47.1	47.1	75.563	0	149.22	9842800000	310	19	16	21	17	25	27	17	11	16	12	16
P03928	P03928	ATP synthase protein 8	MT-ATP8	2.51307	-0.736472	24.71	24.31	24.36	24.52	24.09	NaN	NaN	24.49	23.95	NaN	23.8	24.3	25.03	24.77	25.28	25.32	23.4	25.35	25.25	24.74	25.48	25.44	25.13	NaN	2	2	29.4	29.4	7.9916	0.00027941	9.2138	1018800000	39	2	2	2	2	2	1	0	2	2	1	2
Q8NBU5	Q8NBU5	ATPase family AAA domain-containing protein 1	ATAD1	2.5056	-0.380189	24.46	24.63	24.39	24.31	24.13	23.85	24.68	24.32	23.99	24.75	24.11	24.48	24.93	24.48	24.85	25.19	24.37	24.74	24.91	24.69	24.71	24.89	24.76	24.13	10	10	40.7	40.7	40.744	0	53.354	2801800000	161	6	8	8	7	9	10	7	5	5	5	7
O96005	O96005	Cleft lip and palate transmembrane protein 1	CLPTM1	2.50298	-0.411124	23.48	23.45	23.29	23.65	23.22	22.75	23.76	23.57	23.33	23.72	23.38	23.21	24.05	23.97	24.47	24.07	23.76	23.71	24.03	23.48	23.87	23.6	23.49	23.28	11	11	22.7	22.7	76.096	0	63.511	1096400000	105	7	7	8	6	6	5	6	6	6	6	7
Q9UBP4	Q9UBP4	Dickkopf-related protein 3	DKK3	2.4982	0.654878	24.52	25.2	24.54	25.85	24.88	25.51	24.69	25.98	24.9	24.17	24.56	24.45	24.57	24.25	24.91	24.38	24.26	23.93	24.33	24.79	24.29	23.85	23.64	24.19	9	9	45.1	45.1	38.39	0	138.16	3372500000	117	7	7	9	7	7	7	6	7	7	7	8
P35052	P35052	Glypican-1;Secreted glypican-1	GPC1	2.4911	1.32994	23.8	24.34	22.95	26.88	23.78	24.86	23.55	25.01	24.81	25.16	25.02	24.5	23.96	23.48	24.34	24.13	23.34	NaN	23.95	22.72	23.09	21.69	23.06	21.72	15	15	36.4	36.4	61.68	0	34.59	1267300000	76	4	6	8	13	7	9	8	8	9	5	8
Q12840	Q12840	Kinesin heavy chain isoform 5A	KIF5A	2.4873	-0.472382	23.3	22.78	22.51	21.99	22.36	NaN	22.29	22.35	22.63	22.35	22.29	22.81	22.8	23.05	22.76	23.19	NaN	NaN	23.14	22.78	22.64	23.13	23.38	NaN	22	10	27.4	13.9	117.38	0.0002886	10.264	545410000	45	9	9	7	3	3	1	5	4	5	3	5
Q9BW30	Q9BW30	Tubulin polymerization-promoting protein family member 3	TPPP3	2.47932	0.597364	22.97	NaN	23.11	23.42	23.65	23.71	NaN	22.48	NaN	NaN	23.32	23.25	22.5	22.65	22.43	22.43	22.3	NaN	NaN	23.31	22.59	22.96	22.59	NaN	4	4	29	29	18.985	0.0002524	6.5301	360860000	42	2	2	3	2	3	4	1	2	1	1	2
Q9BY44	Q9BY44	Eukaryotic translation initiation factor 2A;Eukaryotic translation initiation factor 2A, N-terminally processed	EIF2A	2.47809	-0.27193	22.69	23.02	22.9	22.71	22.79	22.62	22.69	23.02	NaN	22.56	22.82	22.8	23.04	22.89	NaN	22.74	23.12	NaN	22.95	22.95	23.5	22.93	23.22	23.22	11	11	22.4	22.4	64.989	0.00028035	9.3143	665050000	47	5	7	6	4	6	5	5	5	2	5	5
Q56VL3	Q56VL3	OCIA domain-containing protein 2	OCIAD2	2.47338	-0.627747	23.2	23.25	22.24	23.96	23.01	22.37	23.34	22.47	22.92	23.31	22.85	22.51	23.37	23.25	23.51	23.8	24.17	24.18	24	22.83	23.92	23.52	23.32	23.09	6	6	39.6	39.6	16.953	0.00025806	7.1175	542350000	61	4	3	4	3	5	3	4	3	3	2	3
O95741	O95741	Copine-6	CPNE6	2.47172	0.778061	26.11	25.7	26.04	24.77	25.04	25.85	24.45	26.11	25.06	25.08	25.92	25.09	24.89	25.04	24.62	24.95	23.5	23.63	24.62	25.34	24.68	25.3	24.43	24.87	27	26	62.3	60.7	61.99	0	323.31	6183100000	267	20	17	21	11	15	24	12	15	13	11	19
P46199	P46199	Translation initiation factor IF-2, mitochondrial	MTIF2	2.46467	-0.29357	22.64	22.92	22.66	NaN	22.57	NaN	22.93	22.83	23.1	22.59	23.1	22.58	23.18	22.82	23.15	23.37	22.92	NaN	NaN	23.06	23.15	23	23.12	NaN	5	5	12.2	12.2	81.316	0.00027233	8.4784	300460000	30	2	4	2	1	5	2	3	2	2	2	2
Q9Y262	Q9Y262	Eukaryotic translation initiation factor 3 subunit L	EIF3L	2.45653	0.590923	24.12	23.19	24.13	23.78	24.17	24.47	23.37	24.04	24.35	23.84	23.9	24.01	22.9	23.46	22.74	22.6	23.65	23.16	23.01	23.98	23.26	23.74	23.5	24.27	17	17	32.3	32.3	66.726	0	104.89	2664800000	166	13	8	14	11	10	12	11	9	10	6	13
Q92575	Q92575	UBX domain-containing protein 4	UBXN4	2.44517	-0.2735	23.87	23.67	23.48	23.98	23.46	23.31	23.73	23.36	23.65	NaN	23.39	23.78	23.96	23.93	23.89	23.9	24.24	23.72	24.01	23.82	24.03	23.79	23.54	23.74	5	5	21.1	21.1	56.777	0	101.41	949370000	76	3	5	5	3	3	4	5	4	3	1	4
Q9NQ66	Q9NQ66	1-phosphatidylinositol 4,5-bisphosphate phosphodiesterase beta-1	PLCB1	2.42451	1.26762	25.36	25.03	25.69	28.82	25.5	24.97	24.32	27.73	26.02	26.38	26.6	26.16	24.26	24.53	23.8	24.74	25.08	24.8	24.92	25.62	24.07	25.28	24.95	25.33	64	61	59.5	57.7	138.57	0	323.31	17523000000	660	40	36	48	54	42	44	30	41	39	40	49
Q9HCB6	Q9HCB6	Spondin-1	SPON1	2.42279	1.60857	22.07	22.56	23.8	25.78	23.38	26.11	22.76	24.77	23.73	24.97	23.5	23.8	22.4	22.37	21.79	NaN	23.54	21.18	22.29	21.98	21.58	NaN	NaN	23.82	18	18	35.7	35.7	90.973	0	69.914	1701000000	92	4	6	11	14	11	17	8	9	8	10	7
Q9Y5S1	Q9Y5S1	Transient receptor potential cation channel subfamily V member 2	TRPV2	2.42158	-0.76462	23.6	22.22	23.06	24.46	22.85	22.68	23.33	23.94	22.36	23	22.39	22.98	23.97	24.25	24.67	24.06	23.5	23.97	24.09	23.12	24.22	23.46	23.56	23.18	10	10	18.5	18.5	85.98	0	21.726	1120800000	107	5	7	9	8	5	6	6	6	3	3	4
Q8NF37	Q8NF37	Lysophosphatidylcholine acyltransferase 1	LPCAT1	2.42038	0.474475	22.62	22.7	22.32	22.44	22.43	22.96	22.02	NaN	22.51	NaN	22.82	21.71	21.81	22.19	22.46	21.83	22.47	22.04	NaN	21.71	21.99	21.7	21.75	21.79	4	4	11.6	11.6	59.151	0	16.26	309780000	47	3	3	3	3	3	2	3	1	2	1	4
Q9Y5J7	Q9Y5J7	Mitochondrial import inner membrane translocase subunit Tim9	TIMM9	2.4097	-0.765652	25.06	24.86	24.65	24.2	24.44	23.27	25.02	24.39	23.8	24.82	23.56	24.91	25.23	24.94	25.57	26.06	24.33	25.64	25.09	25.4	25.23	25.31	25.43	23.97	5	5	65.2	65.2	10.378	0	27.009	2331700000	116	5	4	4	5	4	4	4	5	2	4	3
O95831	O95831	Apoptosis-inducing factor 1, mitochondrial	AIFM1	2.38302	-0.414984	25.55	25.51	25.17	25.33	25.16	24.6	25.52	24.86	25.69	25.57	25.5	25.28	25.86	25.68	25.97	26.13	25.23	25.99	25.7	25.67	25.79	25.91	25.74	25.03	21	21	47.6	47.6	66.9	0	260.93	9384600000	318	14	17	17	12	13	15	15	12	12	12	15
P30046;A6NHG4	P30046;A6NHG4	D-dopachrome decarboxylase;D-dopachrome decarboxylase-like protein	DDT;DDTL	2.37933	0.82951	24.09	23.53	24.44	22.23	23.37	23.89	NaN	22.95	23.47	23.44	24.41	23.51	22.54	22.73	22.38	22.46	22.07	21.9	22.61	23.6	NaN	23.42	23.35	23.15	6	6	45.8	45.8	12.712	0	25.834	859450000	51	5	4	5	3	5	5	1	3	4	2	5
Q2M389	Q2M389	WASH complex subunit 7	KIAA1033	2.37605	0.569633	22.98	22.83	23.14	22.56	22.79	23.73	22.36	23.04	22.95	22.8	23.69	23.37	22.59	22.81	21.97	21.54	22.02	22.63	22.35	22.77	22.55	22.22	22.74	23.25	16	16	17.8	17.8	136.4	0	60.466	740270000	98	6	8	10	6	11	11	8	5	9	3	5
Q13636	Q13636	Ras-related protein Rab-31	RAB31	2.36154	0.533811	23.69	23.88	24.17	23.85	23.95	24.21	23.68	22.84	23.63	23.74	23.74	23.35	23.47	23.27	23.5	23.37	23.04	23.85	22.74	23.63	22.1	23.14	23.1	23.1	6	4	38.7	27.3	21.569	0	100.68	943410000	62	3	4	4	3	2	3	3	4	3	2	3
Q16134	Q16134	Electron transfer flavoprotein-ubiquinone oxidoreductase, mitochondrial	ETFDH	2.36064	-0.383835	24.02	24.19	23.85	23.85	23.69	23.8	24.18	24.1	23.93	25.04	24.16	23.91	24.31	24.22	24.88	24.71	24.16	24.55	24.59	24.43	24.51	24.46	24.47	24.06	17	17	34	34	68.495	0	133.52	3839800000	198	11	16	15	13	13	14	14	11	9	12	15
Q96HS1	Q96HS1	Serine/threonine-protein phosphatase PGAM5, mitochondrial	PGAM5	2.35726	-0.472103	25.46	25.38	25.06	25.04	25.03	24.13	25.62	25.19	25.35	26	25.09	25.5	25.84	25.55	25.93	26.16	25.45	25.59	25.75	25.54	25.72	26.02	25.66	25.31	16	16	52.6	52.6	32.004	0	25.089	4328700000	155	11	10	12	8	12	12	12	12	10	10	10
Q8NBM8	Q8NBM8	Prenylcysteine oxidase-like	PCYOX1L	2.3561	-1.07089	23.52	24.44	23.93	24	24.21	23.3	NaN	NaN	24.31	NaN	24.14	24.12	24.78	24.4	25.09	24.92	26.66	24.74	24.64	24.43	24.59	25.5	27.12	23.95	2	2	3.8	3.8	54.646	0.00083143	2.68	903460000	45	2	2	2	2	2	2	1	1	2	1	2
Q9BU61	Q9BU61	NADH dehydrogenase [ubiquinone] 1 alpha subcomplex assembly factor 3	NDUFAF3	2.34242	-0.716885	NaN	23.18	23.21	23.43	23.18	22.6	23.75	NaN	NaN	24.58	23.46	23.75	24.21	24	24.65	24.54	23.06	24.11	24.12	24.47	24.41	24.81	24.04	23.68	6	6	48.9	48.9	20.35	0.00027533	8.8537	954910000	43	1	4	5	5	4	5	4	1	1	4	3
Q9NXD2	Q9NXD2	Myotubularin-related protein 10	MTMR10	2.33625	0.351974	22.4	22.34	22.52	22.41	22.17	22.31	21.78	NaN	22.09	NaN	22.56	22.26	NaN	21.81	21.79	NaN	22.22	21.79	22.24	22.05	21.8	22.16	NaN	21.53	5	4	7.3	6.6	88.272	0.000254	6.7291	282490000	29	3	3	4	2	3	3	2	0	3	1	3
P56589	P56589	Peroxisomal biogenesis factor 3	PEX3	2.32428	-0.330694	22.44	22.29	22.11	22.2	22.09	21.65	21.98	22.22	21.84	22.19	22.26	22.01	22.43	22.75	22.7	22.56	22.23	NaN	22.85	22.24	22.35	22.12	22.64	21.96	5	5	20.6	20.6	42.139	0.00031095	13.024	345720000	59	3	3	4	4	4	4	4	2	3	3	3
O75431	O75431	Metaxin-2	MTX2	2.32265	-0.489523	25.32	25.18	25.13	24.54	24.43	23.98	25.12	25.02	24.91	25.66	25.05	25.04	25.56	25.36	25.43	25.9	24.72	25.33	25.68	25.49	25.71	25.55	25.49	25.07	10	10	37.3	37.3	29.763	0	316.32	4486100000	129	6	8	8	6	8	6	5	5	5	6	6
Q14152	Q14152	Eukaryotic translation initiation factor 3 subunit A	EIF3A	2.32253	0.57593	24.22	23.96	24.62	24.2	24.29	24.87	23.86	23.85	24.59	23.8	24.45	24.35	23.42	23.72	23.25	22.85	24.2	22.93	23.6	24.18	23.58	23.8	23.93	24.7	36	36	27.6	27.6	166.57	0	150.15	5219600000	303	21	21	29	19	24	31	22	18	19	12	23
Q9Y5L3	Q9Y5L3	Ectonucleoside triphosphate diphosphohydrolase 2	ENTPD2	2.28368	1.41972	22.18	23.42	23.43	23.35	23.02	25.81	23.19	22.58	NaN	NaN	23.63	NaN	22.75	21.67	22.24	21.06	21.58	NaN	NaN	22.28	NaN	NaN	NaN	22.3	7	7	18.8	18.8	53.665	0	92.236	586340000	35	2	5	4	4	4	6	5	2	1	0	2
P19388	P19388	DNA-directed RNA polymerases I, II, and III subunit RPABC1	POLR2E	2.28351	-0.540681	21.85	22.01	21.95	22.78	22.49	22.54	22.48	22.38	NaN	22.48	21.85	22.07	23.14	23.23	23.07	22.47	23.83	22.7	22.66	22.29	22.71	22.31	23.06	22.16	5	5	27.1	27.1	24.551	0.00028313	9.6401	386910000	33	4	3	2	4	2	3	3	3	2	4	2
O15400	O15400	Syntaxin-7	STX7	2.2828	-0.319945	25.85	25.8	25.51	25.88	25.52	25.68	26.26	26.16	25.74	26.18	25.76	25.8	26.07	26.14	26.4	26.51	26.16	26.18	26.57	26.01	26.29	26.17	25.71	25.78	9	9	41.8	41.8	29.815	0	319.76	6068200000	190	7	7	8	7	8	7	8	8	9	8	7
P18433	P18433	Receptor-type tyrosine-protein phosphatase alpha	PTPRA	2.27645	0.382217	23.66	23.78	23.64	23.27	23.79	23.89	23.31	23.17	23.51	22.53	23.65	23.45	22.95	23.19	23.02	23.31	23.23	22.93	22.8	23.27	22.82	23.51	22.98	23.06	20	18	32.3	30.2	90.718	0	36.393	1770900000	202	14	11	12	9	13	13	13	6	10	4	12
O60825;Q16875	O60825	6-phosphofructo-2-kinase/fructose-2,6-bisphosphatase 2;6-phosphofructo-2-kinase;Fructose-2,6-bisphosphatase	PFKFB2	2.24934	0.697212	25.15	24.8	25.93	23.92	25.12	25.29	24.37	23.96	25.2	24.81	25.52	25.21	24.42	24.22	23.62	23.99	23.38	24.57	23.63	25.04	24.24	24.81	24.56	24.43	22	18	48.5	41	58.476	0	68.232	2421100000	147	11	9	11	4	14	16	9	3	8	5	11
P56385	P56385	ATP synthase subunit e, mitochondrial	ATP5I	2.20982	-0.579718	27.31	27.09	26.61	26.23	26.2	25.76	26.59	26.56	26.66	27.12	26.37	26.76	27.34	26.71	27.37	27.51	26.63	27.21	26.9	27	27.53	27.9	27.86	26.28	5	5	62.3	62.3	7.9331	0	15.366	8075900000	65	4	5	5	4	5	5	5	3	5	2	4
Q96FJ2	Q96FJ2	Dynein light chain 2, cytoplasmic	DYNLL2	2.20741	-0.433118	27.43	27.41	27.07	27.56	27.05	26.68	27.87	27.56	27.5	27.84	26.78	27.29	28.1	27.95	27.95	27.89	27.65	27.71	28.19	27.51	27.86	27.77	27.71	26.96	7	3	64	33.7	10.35	0	280.98	10614000000	175	3	3	3	3	3	3	3	3	3	3	3
P20674	P20674	Cytochrome c oxidase subunit 5A, mitochondrial	COX5A	2.2052	-0.82034	28.66	27.16	28.26	27.85	27.46	26.49	27.9	28.46	28.43	28.77	27.67	27.12	28.79	28.26	29.03	29.51	27.4	29.35	28.44	28.47	28.49	29.44	28.87	28.03	8	8	58	58	16.762	0	44.46	21376000000	87	5	6	5	3	5	5	4	3	5	4	8
Q8NEU8	Q8NEU8	DCC-interacting protein 13-beta	APPL2	2.20213	0.338658	24.13	24.12	23.92	24	23.82	24.46	23.82	24.53	24.09	24.26	24.13	24.15	23.9	24.4	23.4	23.52	23.82	23.55	23.45	24.05	23.65	23.76	23.61	24.26	22	21	48.3	47.3	74.493	0	55.433	2073700000	183	17	14	15	12	14	17	11	9	12	9	15
Q15907;P62491;P57735	Q15907;P62491	Ras-related protein Rab-11B;Ras-related protein Rab-11A	RAB11B;RAB11A	2.19814	-0.228163	26.09	26.27	26.38	26.69	26.54	26.26	26.74	26.68	26.38	26.48	26.34	26.24	26.54	26.42	26.89	26.81	26.67	26.87	26.76	26.56	26.71	26.67	26.44	26.49	13	13	61.5	61.5	24.488	0	323.31	12964000000	189	11	11	12	12	13	11	12	10	12	8	12
O75380	O75380	NADH dehydrogenase [ubiquinone] iron-sulfur protein 6, mitochondrial	NDUFS6	2.19596	-0.67305	27.09	27.35	26.8	26.19	26.87	25.15	26.42	26.69	26.25	27.38	25.98	27.1	27.19	27.23	27.53	27.74	26.25	27.15	27.54	27.64	27.29	27.13	27.77	26.9	8	8	61.3	61.3	13.711	0	272.83	12856000000	174	6	7	7	7	7	6	7	6	7	6	7
P18505	P18505	Gamma-aminobutyric acid receptor subunit beta-1	GABRB1	2.17696	-0.384388	23.44	23.35	NaN	22.71	NaN	NaN	23.04	NaN	23.11	NaN	22.97	22.75	23.46	23.52	23.37	23.43	NaN	NaN	NaN	23.38	NaN	23.47	NaN	NaN	9	3	22.6	9.5	54.234	0.00045935	4.3631	329430000	12	3	3	2	2	1	1	3	1	2	1	3
Q4VC31	Q4VC31	Coiled-coil domain-containing protein 58	CCDC58	2.17412	-0.704856	NaN	NaN	21.52	22.11	21.48	21.05	NaN	22.21	22.41	22.46	21.47	21.61	22.82	22.09	23.29	22.54	23.08	22.19	23.12	NaN	22.54	22.42	22.01	21.6	3	3	27.8	27.8	16.62	0.00027762	9.0518	220010000	12	1	1	2	2	2	2	1	2	2	2	3
Q00765	Q00765	Receptor expression-enhancing protein 5	REEP5	2.16969	-0.413267	27.06	27.18	27.16	27.26	27.41	26.91	27.36	27.56	27.83	28.1	27.28	27.65	27.74	27.82	28.32	28.11	27.52	27.97	27.47	27.74	28.14	27.22	28.18	27.51	7	7	31.7	31.7	21.493	0	185.78	14463000000	83	5	5	6	4	5	5	6	4	3	4	5
Q9Y5L4	Q9Y5L4	Mitochondrial import inner membrane translocase subunit Tim13	TIMM13	2.16561	-0.563858	24.65	24.52	24.35	24.33	24.01	23.33	24.69	23.29	24.73	24.97	24.43	24.61	25.47	24.85	25.23	25.17	24.3	24.56	24.98	24.89	24.59	25.29	25.01	24.31	6	6	77.9	77.9	10.5	0.00029377	10.905	2122700000	109	4	5	5	5	5	5	5	4	5	6	5
P51178	P51178	1-phosphatidylinositol 4,5-bisphosphate phosphodiesterase delta-1	PLCD1	2.16405	0.840584	24.29	23.62	25.13	23.37	24.4	25.69	23.5	23.77	23.99	23.31	24.59	24.31	23.04	23.16	22.72	22.65	23.64	23.06	23.42	24.08	22.22	23.67	23.64	24.56	27	26	52.4	51.2	85.664	0	223.97	4600800000	227	16	17	19	13	18	24	12	7	15	7	16
Q9NRQ2	Q9NRQ2	Phospholipid scramblase 4	PLSCR4	2.15856	0.500883	25.71	25.34	25.31	25.96	25.23	25.98	25.93	24.84	25.33	25.3	25.69	25.38	25.14	24.99	25.47	25.44	25.23	24.88	23.78	24.92	25.49	24.83	25.12	24.7	7	7	27.7	27.7	37.005	0	37.934	2062000000	79	4	5	5	5	5	5	4	3	4	4	5
P07108	P07108	Acyl-CoA-binding protein	DBI	2.14798	0.443488	24.06	24.22	24.33	NaN	23.63	24.61	24.13	NaN	24.09	NaN	24.36	23.84	NaN	23.55	NaN	23.56	NaN	NaN	NaN	23.86	NaN	24.04	23.48	23.71	3	3	50.6	50.6	10.044	0.0063994	1.5821	501590000	13	2	2	2	1	2	3	2	0	2	0	2
P02747	P02747	Complement C1q subcomponent subunit C	C1QC	2.12823	1.30267	23.83	23.45	22.52	26.8	23.61	24.48	24.86	26.66	23.53	24.83	25.91	25.12	22.87	23.42	23.9	23.71	24.22	22.85	22.98	22.95	24.29	22.78	21.8	24.18	5	5	25.3	25.3	25.773	0.00028986	10.461	1579000000	76	4	4	4	5	4	4	4	5	3	5	5
Q9NRN7	Q9NRN7	L-aminoadipate-semialdehyde dehydrogenase-phosphopantetheinyl transferase	AASDHPPT	2.12706	0.796434	24.08	23.6	24.22	NaN	23.92	23.98	NaN	23.47	24.01	NaN	24.28	24.19	22.53	23.22	NaN	22.5	22.05	22.88	NaN	24.23	23	23.67	23.41	24.3	7	7	26.9	26.9	35.776	0	16.447	763360000	69	5	3	7	1	6	7	1	2	5	1	5
Q9BVC4	Q9BVC4	Target of rapamycin complex subunit LST8	MLST8	2.1205	-0.266702	23.12	23.07	22.95	22.54	22.61	22.54	22.81	23.1	23.05	23.27	22.85	22.68	23.1	23.01	23.5	23.11	22.98	23.21	23.14	23	23.29	23.29	23.35	22.8	5	5	24.2	24.2	35.876	0	31.496	652340000	77	4	4	5	3	4	3	5	3	4	5	4
Q9NSE4	Q9NSE4	Isoleucine--tRNA ligase, mitochondrial	IARS2	2.1097	-0.244082	25.49	25.19	25.18	24.98	25.18	25.04	25.24	25.45	25.44	25.74	25.32	25.28	25.52	25.36	25.43	25.67	25.39	25.69	25.51	25.42	25.6	25.96	25.7	25.2	34	34	44.4	44.4	113.79	0	281.41	10943000000	414	24	27	26	21	27	27	25	17	22	19	25
O95373	O95373	Importin-7	IPO7	2.09295	0.777179	24.67	23.85	24.94	22.94	24.36	25.1	23.08	23.82	24.67	24.02	24.64	24.27	22.92	23.82	22.62	22.81	22.84	23.16	22.96	24.25	23.44	23.73	24.19	24.31	19	18	24.6	23.6	119.52	0	52.317	2669100000	170	11	13	15	9	11	13	9	9	11	7	9
Q5VT25;Q09013	Q5VT25	Serine/threonine-protein kinase MRCK alpha	CDC42BPA	2.08982	-0.30709	22.71	23.19	22.81	23.38	22.8	22.37	23.03	23.23	23.08	23.24	23.02	23.14	23.27	23.11	23.32	23.1	23.72	23.61	23.37	22.88	23.28	23.48	23.41	23.13	27	21	18.6	15.6	197.3	0	25.966	1331900000	122	8	10	12	7	12	11	8	5	7	4	9
P55011;Q13621	P55011	Solute carrier family 12 member 2	SLC12A2	2.07952	-0.243521	25.36	25.53	25.51	25.67	25.64	25.06	25.73	25.48	25.61	25.62	25.54	25.39	25.85	25.31	25.65	25.67	25.95	25.99	25.88	25.46	25.91	25.97	25.9	25.51	31	31	32.3	32.3	131.45	0	129.78	8576300000	318	21	23	22	21	23	20	22	19	20	20	19
Q02108	Q02108	Guanylate cyclase soluble subunit alpha-3	GUCY1A3	2.07803	0.855977	22.66	21.7	22.86	NaN	22.7	23.13	21.24	22.22	22.25	22.08	23.07	22.53	20.91	21.34	20.99	20.83	20.77	21.1	21.53	22.02	NaN	22.18	22.03	23.32	12	12	19.4	19.4	77.452	0.00025297	6.6223	703750000	62	9	8	10	1	10	10	7	6	6	3	7
O15240	O15240	Neurosecretory protein VGF;Neuroendocrine regulatory peptide-1;Neuroendocrine regulatory peptide-2;Antimicrobial peptide VGF[554-577]	VGF	2.07391	-1.40982	23.15	23.49	21.21	21.73	22.05	NaN	23.76	22.23	23.3	24.53	20.98	22.8	24.81	24.33	24.05	25.87	22.33	21.99	24.85	24.46	23.71	25.7	23.63	23.09	14	14	29.1	29.1	67.257	0	168.07	1012500000	85	6	9	3	4	3	0	8	4	3	7	3
Q96RP9	Q96RP9	Elongation factor G, mitochondrial	GFM1	2.07369	-0.32648	23.38	23.61	23.46	23.04	22.91	23.11	23.17	23.37	23.38	23.71	23.79	23.64	23.84	23.21	23.63	23.9	23.12	23.77	23.74	23.85	23.69	23.99	23.84	23.94	17	17	27.3	27.3	83.471	0	13.356	1403900000	102	12	14	10	6	11	12	9	9	11	9	9
Q12797	Q12797	Aspartyl/asparaginyl beta-hydroxylase	ASPH	2.07272	-0.294829	25.55	25.74	25.37	26.1	25.41	25.37	25.9	25.88	25.62	25.76	25.41	25.67	26.12	26	26.2	25.83	26.17	25.92	26.29	25.5	26.1	25.92	25.8	25.47	18	18	33.1	33.1	85.862	0	264.03	4948600000	240	9	14	12	14	12	12	13	11	11	8	13
Q13155	Q13155	Aminoacyl tRNA synthase complex-interacting multifunctional protein 2	AIMP2	2.06804	0.41046	24.11	24.32	24.53	24.03	24.65	25.04	24.5	24.36	24.2	24.1	24.53	24.35	23.81	24.03	23.4	23.61	24.85	24.14	23.69	23.53	24.36	23.97	24.16	24.2	10	10	48.1	48.1	35.348	0	23.806	1719200000	102	7	6	6	7	6	9	9	6	6	5	6
Q15417	Q15417	Calponin-3	CNN3	2.06256	1.30154	25.3	23.76	25.96	24.05	25.64	26.77	23.66	25.12	25.41	23.59	25.48	25.91	23.05	23.71	22.81	22.72	24.1	23.11	22.92	25.24	22.98	24.37	23.44	26.58	14	12	57.4	52	36.413	0	172.22	6607300000	170	9	3	11	7	12	12	6	6	10	5	7
P21912	P21912	Succinate dehydrogenase [ubiquinone] iron-sulfur subunit, mitochondrial	SDHB	2.05882	-0.458804	27.34	27.4	26.85	26.59	26.96	26.17	27.42	26.57	27.15	27.95	26.96	27.27	27.38	27.48	27.65	27.82	26.9	27.5	27.69	27.46	27.71	27.82	27.6	27.1	20	20	58.9	58.9	31.629	0	226.99	21076000000	287	14	16	16	16	16	15	13	12	13	13	13
Q86SX6	Q86SX6	Glutaredoxin-related protein 5, mitochondrial	GLRX5	2.04897	-0.333846	24.77	24.49	24.54	24.1	24.49	23.82	24.04	NaN	24.31	24.48	23.84	NaN	24.58	24.41	24.55	24.6	24.53	NaN	24.52	25.15	24.51	24.66	24.58	24.74	4	4	33.1	33.1	16.628	0	18.883	983350000	35	4	3	3	2	3	3	3	1	3	2	3
Q15750	Q15750	TGF-beta-activated kinase 1 and MAP3K7-binding protein 1	TAB1	2.04801	0.350109	23.15	23.08	23.15	22.4	22.71	22.9	23.02	NaN	22.8	NaN	22.96	22.56	22.7	22.59	22.6	22.47	22.64	NaN	22.34	22.75	NaN	22.79	22.5	21.82	10	10	33.5	33.5	54.643	0	24.558	703600000	92	6	7	9	6	7	8	7	1	5	1	7
P18859	P18859	ATP synthase-coupling factor 6, mitochondrial	ATP5J	2.0479	-0.627418	28.22	27.85	27.46	27.18	27.54	26.15	27.61	26.97	27.86	27.78	27.02	27.56	28.13	28.17	28.44	28.36	27.13	28.61	27.97	28.11	27.59	28.89	28.13	27.21	6	6	51.9	51.9	12.587	0	323.31	15191000000	162	5	6	6	4	6	6	4	6	6	6	4
P29400	P29400	Collagen alpha-5(IV) chain	COL4A5	2.04183	0.659927	NaN	23.01	23.7	24.03	23.24	23.04	23.16	NaN	NaN	NaN	NaN	NaN	22.83	22.58	23.1	22.22	NaN	NaN	23.35	NaN	22.69	NaN	22.54	22.31	5	2	3.6	1.8	161.04	0	14.349	337590000	28	1	1	2	2	2	1	1	0	1	0	1
Q8N118	Q8N118	Cytochrome P450 4X1	CYP4X1	2.01437	-0.479146	23.21	22.38	NaN	22.94	22.84	22.48	22.85	NaN	22.61	23.42	22.7	22.82	23.4	23.28	23.21	NaN	24.14	23.4	NaN	23.31	NaN	23	23.34	22.63	6	6	11	11	58.875	0.00027064	8.2969	408380000	23	3	2	3	4	3	4	4	3	4	3	3
P50993;P20648	P50993	Sodium/potassium-transporting ATPase subunit alpha-2	ATP1A2	2.00973	-0.410467	30.41	30.43	30.24	30.58	30.01	29.44	30.37	30.32	30.31	31.15	30.11	30.48	30.9	30.49	31.13	31.11	30.17	30.85	30.85	30.65	30.9	30.79	30.75	30.2	73	45	61.3	37.4	112.26	0	323.31	410730000000	1481	32	36	40	36	38	36	35	32	35	33	32
Q12851	Q12851	Mitogen-activated protein kinase kinase kinase kinase 2	MAP4K2	2.00301	-0.455413	21.7	22.32	22.15	22.2	22.71	21.9	22.78	22.53	22.1	22.86	22.35	22.15	22.6	22.86	22.56	22.67	23.61	NaN	23.21	22.6	23.08	22.24	22.83	22.19	11	9	24	20.7	91.555	0	27.01	613830000	87	5	4	5	5	5	4	7	5	4	6	6
P16615	P16615	Sarcoplasmic/endoplasmic reticulum calcium ATPase 2	ATP2A2	1.99854	-0.307285	27.65	27.75	27.58	27.35	27.3	26.87	27.53	27.36	27.51	27.97	27.51	27.63	27.91	27.56	28.11	28.25	27.51	27.76	27.89	27.83	27.72	27.86	28	27.3	55	37	50.2	35.3	114.76	0	323.31	69191000000	879	26	30	28	28	27	28	28	25	26	29	26
Q15031	Q15031	Probable leucine--tRNA ligase, mitochondrial	LARS2	1.99673	-0.387147	22.92	22.6	22.39	21.88	22.45	22.39	22.54	22.74	22.66	23.32	22.84	22.77	22.96	22.97	22.99	23.08	22.15	23.1	23.36	22.91	23.05	23.46	23.2	22.92	12	12	18.4	18.4	101.97	0	47.667	972090000	125	7	10	8	4	8	8	8	4	7	8	8
Q12768	Q12768	WASH complex subunit strumpellin	KIAA0196	1.98507	0.385447	24.68	24.23	24.62	24.15	24.48	24.93	24.23	24.39	24.53	24.23	24.76	24.64	23.43	24.24	23.82	23.41	24.14	24.4	23.69	24.44	24.27	24.53	24.43	24.43	21	21	23.3	23.3	134.28	0	35.901	1665400000	160	7	10	14	7	13	15	10	7	7	7	9
Q7KZF4	Q7KZF4	Staphylococcal nuclease domain-containing protein 1	SND1	1.98013	0.425252	24.96	24.33	24.71	24.39	24.74	25.07	23.8	24.8	24.98	24.44	24.86	24.82	23.65	24.38	24	23.68	24.41	23.86	24.29	24.61	24.09	24.73	24.28	24.81	35	35	50.1	50.1	102	0	143.68	5495400000	328	20	19	24	16	24	28	19	15	19	13	23
P50583	P50583	Bis(5-nucleosyl)-tetraphosphatase [asymmetrical]	NUDT2	1.97083	0.566448	23.36	23.28	23.78	NaN	23.88	23.56	22.73	NaN	24.09	NaN	23.22	23.07	22.39	23	NaN	22.62	NaN	23.26	NaN	22.82	NaN	23.19	NaN	22.84	7	7	60.5	60.5	16.829	0	17.515	778260000	28	5	3	7	0	7	5	4	2	7	1	5
Q99442	Q99442	Translocation protein SEC62	SEC62	1.96716	-0.337591	24.75	24.86	24.57	24.96	24.78	25.04	25.3	25.26	24.54	25.31	24.95	24.99	25.38	25.46	25.67	25.27	24.73	25.63	25.53	24.9	25.59	25.16	25.27	24.77	8	8	19.3	19.3	45.861	0.00047858	5.2426	1992300000	72	4	3	4	6	4	3	5	6	3	5	4
Q96HE7;Q86YB8	Q96HE7	ERO1-like protein alpha	ERO1L	1.95705	-0.360209	24.2	24.46	23.95	23.94	23.88	23.44	24.6	24.27	24.13	24.7	24.23	23.94	24.65	24.26	24.84	24.81	24.38	24.51	24.45	24.26	24.97	24.55	24.39	23.97	18	18	54.9	54.9	54.392	0	95.832	2933100000	201	12	16	15	11	16	15	13	9	13	11	12
P53582	P53582	Methionine aminopeptidase 1	METAP1	1.95269	0.253048	22.87	22.72	22.92	NaN	22.47	23	NaN	NaN	22.68	NaN	22.92	22.78	NaN	22.43	NaN	NaN	22.32	22.38	NaN	22.68	NaN	22.6	22.67	22.7	5	5	22.3	22.3	43.215	0	14.697	422170000	35	5	4	4	1	5	4	1	0	3	1	3
P28676	P28676	Grancalcin	GCA	1.95146	0.485844	22.89	22.97	22.96	23.04	23.43	23.21	22.46	22.45	23.14	NaN	23.22	23.25	22.62	22.45	21.54	22.39	22.93	22.17	21.82	22.33	22.81	23.07	22.99	23.07	6	6	36.9	36.9	24.01	0	31.043	648550000	49	4	4	6	2	4	5	4	2	4	0	4
Q9UPQ0	Q9UPQ0	LIM and calponin homology domains-containing protein 1	LIMCH1	1.93678	-0.235214	24.29	23.83	23.89	23.88	24.05	23.8	24.25	24.24	24.48	24.21	23.7	23.98	24.15	24.38	24.17	24.31	24.41	24.5	24.61	24.03	24.08	24.34	24.24	24.21	29	29	33.6	33.6	121.87	0	60.665	3711700000	234	17	21	21	15	18	19	20	13	17	17	17
P51572	P51572	B-cell receptor-associated protein 31	BCAP31	1.93449	-0.484779	26.78	27.2	26.49	27.8	26.79	26.87	27.8	27.47	26.71	27.62	26.83	26.99	27.59	27.62	28.01	27.66	28.04	27.81	27.99	26.91	28.02	27.03	27.1	27.39	15	15	36.2	36.2	27.991	0	178.37	20347000000	230	11	11	11	11	9	9	12	12	9	9	8
Q9BVV7	Q9BVV7	Mitochondrial import inner membrane translocase subunit Tim21	TIMM21	1.93008	-0.385068	23.01	22.81	22.78	22.67	22.47	22.53	22.85	22.92	23.15	23.63	22.86	22.85	23.38	23.24	23.78	23.46	22.74	23.52	23.21	23.37	22.64	23.69	23.45	22.69	3	3	10.9	10.9	28.202	0.0038625	1.8815	423360000	23	3	3	3	2	3	2	3	3	3	3	3
Q9Y2B0	Q9Y2B0	Protein canopy homolog 2	CNPY2	1.92793	-0.256807	24.54	25.02	24.7	24.74	24.64	24.88	25.11	25.2	24.72	25.29	24.73	25.22	25.09	25.15	25.17	25.17	25.31	25.22	25.21	24.71	25.51	25.06	25.3	24.97	10	10	64.3	64.3	20.652	0	31.697	3050500000	136	6	7	5	6	8	9	7	3	6	4	6
Q8WWQ0;Q6RI45	Q8WWQ0	PH-interacting protein	PHIP	1.92312	-0.406847	22.44	23.19	NaN	22.98	22.76	22.47	22.85	22.58	23.24	23.65	22.81	22.99	23.44	23.48	23.62	23.2	23.17	NaN	23.87	22.88	23.36	NaN	23.15	22.97	8	8	6.6	6.6	206.69	0	13.683	421240000	50	2	5	1	5	4	4	4	2	4	3	2
Q13232	Q13232	Nucleoside diphosphate kinase 3	NME3	1.92051	-0.267262	23.67	23.8	23.72	24.14	23.74	24.11	24.29	23.9	23.85	24.36	23.64	24.24	24.2	24.08	24.08	23.97	24.4	24.67	24.21	23.92	24.46	24.2	24.39	24.1	9	9	65.7	65.7	19.015	0	22.256	1955800000	105	5	6	8	7	5	8	7	5	7	5	8
Q9ULB1	Q9ULB1	Neurexin-1	NRXN1	1.90769	0.920277	24.55	24.67	24.46	27.9	24.51	24.45	24.27	25.4	25.7	25.72	25.96	25.66	24.61	24.27	24.87	25.24	23.08	23.8	24.48	24.49	24.4	24.66	24.37	23.92	35	22	30.7	19	161.88	0	289.49	7083700000	420	11	13	14	19	16	16	14	11	14	10	16
Q70IA6	Q70IA6	MOB kinase activator 2	MOB2	1.90589	-0.339708	23.56	23.54	23.46	22.97	23.52	23.57	23.54	23.88	23.6	NaN	23.23	23.66	23.69	23.98	23.5	23.27	23.84	24.1	NaN	23.68	24.55	24.01	23.89	23.76	5	5	21.5	21.5	26.926	0.00047664	5.164	679580000	41	3	5	4	3	3	5	4	2	3	1	2
P23919	P23919	Thymidylate kinase	DTYMK	1.90522	-0.335885	22.3	22.23	22.04	22.11	21.95	22.7	22.91	22.24	22.51	22.09	22.35	22.68	22.74	22.61	22.17	22.21	23.06	22.91	23.06	22.66	NaN	22.74	22.56	22.73	8	8	34.9	34.9	23.819	0.00046094	4.4382	608460000	71	4	4	6	4	4	7	6	3	5	4	5
Q5FWE3	Q5FWE3	Proline-rich transmembrane protein 3	PRRT3	1.90054	-0.468312	24.8	24.55	24.43	23.25	24	NaN	23.86	24.37	24.18	25.1	24.2	24.27	24.45	24.75	24.94	24.92	24.61	24.29	25.09	25.26	24.62	24.59	25.11	24.27	10	10	17	17	102.2	0	174.72	1707700000	94	7	9	9	6	6	1	8	4	7	3	7
P48426;Q5FVE4	P48426	Phosphatidylinositol 5-phosphate 4-kinase type-2 alpha	PIP4K2A	1.89656	0.766249	25.61	25.72	26.69	25.12	25.91	26.53	24.91	25.14	26.36	25.55	25.47	25.56	25.07	24.8	24.3	24.44	24.64	NaN	23.99	25.31	NaN	25.89	26.09	NaN	16	9	35.2	23.6	46.224	0	70.131	2863700000	76	2	5	5	4	7	7	3	3	6	2	4
O43617	O43617	Trafficking protein particle complex subunit 3	TRAPPC3	1.88607	-0.354583	23.76	24.03	23.57	23.79	23.59	23.04	23.75	23.87	23.78	24.29	23.76	23.6	24.25	24.02	24.03	24.56	23.81	24.6	24.14	24	23.67	24.33	NaN	23.59	7	7	38.3	38.3	20.274	0.00027693	9.0066	967960000	71	5	7	5	4	6	5	4	3	5	3	6
P11413	P11413	Glucose-6-phosphate 1-dehydrogenase	G6PD	1.87767	0.338814	25.01	24.86	25.32	24.71	25.58	24.86	24.65	24.67	25.04	24.99	24.87	24.77	24.36	24.89	24.62	24.53	24.51	23.98	24.6	25.34	24.5	24.81	24.34	24.8	13	13	29.9	29.9	59.256	0	33.004	1785600000	98	7	8	10	6	9	9	4	4	8	5	5
Q9NRX4	Q9NRX4	14 kDa phosphohistidine phosphatase	PHPT1	1.8718	0.881155	27.52	27	27.2	26.02	27.1	28.27	25.4	27.07	27.4	27.22	27.58	27.16	25.66	27.11	25.71	25.66	24.64	26.63	26.08	27.19	26.22	27.25	25.16	27.08	6	6	68.8	68.8	13.832	0	108.51	9378800000	90	5	6	6	3	6	6	4	4	5	4	5
O43491	O43491	Band 4.1-like protein 2	EPB41L2	1.86606	0.276154	26.71	26.37	26.81	27.2	26.49	26.94	26.17	26.88	26.49	26.74	26.65	26.76	26.23	26.51	26.16	25.98	26.25	26.42	26.53	26.63	26.33	26.78	26.5	26.59	52	45	62.5	57.6	112.59	0	323.31	23905000000	635	35	36	40	33	36	43	36	28	27	25	34
Q9NX63	Q9NX63	MICOS complex subunit MIC19	CHCHD3	1.86003	-0.422086	26.75	26.71	26.38	26.48	26.25	25.66	26.77	26.89	26.44	27.41	26.5	26.79	27.09	26.9	27.21	27.55	26.43	27.02	27.03	26.92	27.28	27.41	26.86	26.39	18	18	55.5	55.5	26.152	0	140.48	17379000000	287	12	13	15	12	14	15	15	14	12	14	11
P36776	P36776	Lon protease homolog, mitochondrial	LONP1	1.85648	-0.268611	26.9	26.81	26.68	25.98	26.57	26.23	26.52	26.31	26.6	26.87	26.6	26.84	26.75	26.7	26.72	26.78	26.44	26.9	26.82	27.16	26.87	27.08	27.14	26.77	38	38	49.6	49.6	106.49	0	323.31	16944000000	507	26	31	30	24	30	31	29	21	24	22	28
P02746	P02746	Complement C1q subcomponent subunit B	C1QB	1.85088	1.31082	23.65	22.33	NaN	25.86	23.25	23.97	24.38	25.81	22.59	23.29	24.64	24.54	22.21	22.56	NaN	23.19	23.65	21.55	NaN	NaN	23.35	NaN	21.79	23.45	7	7	26.5	26.5	26.721	0.00026918	8.1371	963080000	49	4	5	1	7	5	5	5	6	5	3	5
O43157	O43157	Plexin-B1	PLXNB1	1.84743	0.48442	23.59	23.71	23.84	23.28	23	24.16	23.09	22.63	23.09	23.57	23.97	23.23	23.21	23.08	23.54	23.32	22.3	22.39	22.31	23.44	22.72	23.28	22.83	22.93	24	22	18.6	17.8	232.3	0	56.614	2040600000	171	15	17	17	10	12	21	10	6	10	9	17
Q8IXI1	Q8IXI1	Mitochondrial Rho GTPase 2	RHOT2	1.84535	-0.424703	23.74	23.14	22.6	23.55	23.11	22.32	23.38	22.83	23.02	23.68	23.27	22.99	23.99	23.36	23.8	23.89	23.1	23.13	23.81	23.1	23.45	24.08	23.58	23.42	9	8	21.7	19.9	68.117	0	23.59	797790000	67	5	8	3	6	7	7	6	3	3	2	3
P30531	P30531	Sodium- and chloride-dependent GABA transporter 1	SLC6A1	1.84451	-0.32106	27.18	27.33	27.38	26.79	27.01	26.43	27.55	27.15	27.2	27.83	27.04	27.18	27.19	27.08	27.45	27.83	27.38	27.59	27.68	27.58	27.72	27.51	27.59	27.34	9	9	19.2	19.2	67.073	0	74.133	12937000000	197	6	8	6	7	7	7	7	6	6	5	6
Q9Y653	Q9Y653	G-protein coupled receptor 56;GPR56 N-terminal fragment;GPR56 C-terminal fragment	GPR56	1.84319	0.403674	21.93	22.08	22.4	22.52	21.8	21.85	21.52	22.08	21.81	21.42	22.24	21.66	21.92	NaN	22.01	21.85	21.74	20.9	21.75	21.2	21.39	21.43	NaN	21.2	4	4	8.8	8.8	77.737	0.00025132	6.3944	211100000	35	3	3	3	3	4	3	2	2	3	2	3
Q9H061	Q9H061	Transmembrane protein 126A	TMEM126A	1.83696	-0.5465	24.79	24.85	23.53	24.02	24.09	24.04	24.38	24.78	24.41	25.6	24.67	25.02	24.87	25.05	25.68	25.62	24.09	24.84	25.39	24.97	25.43	24.96	25.24	24.58	7	7	50.8	50.8	21.527	0	73.698	2042700000	97	6	7	7	6	6	6	5	5	7	4	7
P35613	P35613	Basigin	BSG	1.8282	-0.607347	26.75	27.63	27.1	26.89	27.13	27.43	28.67	26.83	26.95	27.9	26.37	27.13	27.45	28.25	27.8	27.92	28.63	27.83	27.32	28.13	28.51	27.12	27.07	28.04	10	10	33.8	33.8	42.2	0	323.31	25934000000	248	8	9	10	9	9	8	7	9	7	10	7
Q8N6H7	Q8N6H7	ADP-ribosylation factor GTPase-activating protein 2	ARFGAP2	1.82751	-0.336648	23.8	23.77	23.32	23.19	23.37	23.12	23.85	23.88	23.7	24.3	23.48	23.68	24.02	24.12	23.98	24.37	23.7	23.78	24.27	23.82	24.06	24.21	23.82	23.35	12	12	30.3	30.3	56.72	0	41.127	1454200000	109	6	10	6	7	9	8	9	5	8	5	6
Q9UPX0	Q9UPX0	Protein turtle homolog B	IGSF9B	1.8253	-0.52474	23.57	23.86	23.65	NaN	22.94	22.81	22.77	23.79	23.55	24.59	23.25	23.29	23.74	23.79	24.1	24.53	NaN	23.6	24.14	24.39	23.91	24.37	24	23.26	12	12	13	13	147.09	0	49.351	1288400000	76	7	8	8	1	7	3	7	4	7	5	4
Q8N4Q1	Q8N4Q1	Mitochondrial intermembrane space import and assembly protein 40	CHCHD4	1.82242	-0.596887	24.67	24.41	23.9	23.62	23.7	23.04	24.48	24.41	23.96	24.94	24.19	23.86	25.18	24.52	25.04	25.45	NaN	24.23	24.71	24.39	25.14	24.94	24.59	23.44	6	6	45.8	45.8	15.996	0	22.539	1027000000	57	5	5	5	2	4	2	4	4	5	4	5
O15258	O15258	Protein RER1	RER1	1.81321	-0.508573	NaN	23.96	23.51	NaN	23.87	23.39	24.34	23.98	23.65	23.88	23.23	23.49	NaN	23.69	24.74	24.71	24.59	24.77	24.51	23.62	24.61	23.62	24.18	23.58	3	3	24	24	22.958	0	18.597	846140000	59	1	3	3	1	3	3	3	2	2	2	2
P36957	P36957	Dihydrolipoyllysine-residue succinyltransferase component of 2-oxoglutarate dehydrogenase complex, mitochondrial	DLST	1.81043	-0.448649	27.46	27.61	27.15	26.87	27.08	26.08	27.5	27.1	27.55	28.04	27.3	27.34	27.72	27.7	28.01	28.2	27.15	27.64	27.79	27.79	27.82	28.01	27.68	26.96	17	17	40	40	48.755	0	323.31	29829000000	234	14	15	15	13	14	15	15	11	13	12	13
Q9Y5Y2	Q9Y5Y2	Cytosolic Fe-S cluster assembly factor NUBP2	NUBP2	1.8096	0.608323	23.46	24.14	23.75	23.43	23.93	24.74	23.4	23.36	23.75	NaN	24.41	23.66	NaN	22.87	22.6	NaN	23.94	NaN	23.54	23.21	23.1	22.36	23.23	24.07	6	6	41	41	28.825	0	49.768	775770000	69	3	4	6	3	4	5	4	2	3	1	3
P18124	P18124	60S ribosomal protein L7	RPL7	1.80734	-0.427527	25.22	25.57	24.74	26.14	25.73	25.48	26.42	25.22	25.35	25.24	25.08	25.43	25.82	25.78	26.18	25.91	26.59	25.89	25.94	25.55	26.21	25.34	25.62	25.94	15	14	44	41.5	29.225	0	32.968	7206700000	154	9	13	11	13	11	11	13	8	9	11	9
P11766	P11766	Alcohol dehydrogenase class-3	ADH5	1.79941	0.518995	23.95	23.31	24.04	24	23.74	25.18	23.3	23.76	23.77	23.63	23.77	23.89	23.29	23.61	22.86	23.24	23.16	23.01	23.21	23.74	22.77	23.31	23.26	24.66	12	12	46.5	46.5	39.724	0	73.176	1514600000	86	10	8	8	6	8	10	7	5	7	6	8
Q96QR8	Q96QR8	Transcriptional activator protein Pur-beta	PURB	1.7965	-0.400155	24.29	24.53	24.44	25.14	24.46	24.3	24.73	24.24	24.39	25	24.16	24.44	25.08	24.13	25.47	24.65	25.12	25.03	25.74	24.52	24.99	24.83	24.82	24.51	12	11	56.4	54.5	33.24	0	27.8	2223500000	94	7	9	6	8	6	5	7	6	7	8	9
Q5JTD7	Q5JTD7	Leucine-rich repeat-containing protein 73	LRRC73	1.79241	-0.338839	22.7	22.94	22.85	NaN	22.28	NaN	22.19	22.44	22.8	NaN	22.82	NaN	22.82	22.74	23.2	23.16	NaN	NaN	NaN	23.14	23.04	22.83	23.21	22.58	4	4	19.6	19.6	33.409	0.00028744	10.122	232440000	20	2	2	3	1	2	0	2	3	2	1	2
Q9H553	Q9H553	Alpha-1,3/1,6-mannosyltransferase ALG2	ALG2	1.79197	0.58633	NaN	22.97	22.34	22.21	22.7	23.05	23.44	22.36	22.47	22.24	NaN	22.26	21.94	21.79	22.27	21.82	23.65	21.7	22.16	21.69	21.68	NaN	21.8	21.69	7	7	27.6	27.6	47.091	0.00029958	11.71	426530000	41	1	6	5	3	5	4	3	2	2	2	1
Q9UJ68	Q9UJ68	Mitochondrial peptide methionine sulfoxide reductase	MSRA	1.79149	0.426942	22.98	22.88	23.45	NaN	22.9	22.94	22.73	23.23	22.69	NaN	22.96	22.85	22.53	NaN	NaN	NaN	21.9	22.53	NaN	22.61	NaN	22.85	22.14	23.18	7	7	46.8	46.8	26.132	0.00025471	6.7728	638080000	26	6	5	6	1	6	4	3	2	4	2	6
Q9NZM3	Q9NZM3	Intersectin-2	ITSN2	1.7894	-0.326794	23.24	23.05	23	22.76	23.46	22.98	23.27	23.69	23.52	23.89	22.95	22.99	23.5	23.31	23.65	23.59	23.84	23.92	23.77	23.24	23.88	23.08	23.57	23.37	14	10	9.7	7.1	193.46	0	14.336	820660000	54	5	8	6	2	6	5	6	5	5	4	5
P09211	P09211	Glutathione S-transferase P	GSTP1	1.78863	0.672562	25.92	25.89	26.85	25.51	26.72	27.18	25.93	25.27	26.52	25.25	26.14	26.19	25.42	24.98	25.47	24.6	25.5	25.01	25.5	26.24	24.88	25.49	25.19	27.03	14	14	70	70	23.356	0	323.31	9265200000	215	10	8	12	8	9	11	9	6	11	3	9
P35580	P35580	Myosin-10	MYH10	1.78522	-0.240777	26.15	26.23	25.96	25.89	25.81	25.62	26.17	26.32	25.65	26.28	25.91	25.97	26.38	26.02	26.47	26.57	26.47	26.31	26.29	25.95	26.22	26.01	26.23	25.94	136	101	63.1	49.8	229	0	323.31	41603000000	1286	65	89	80	63	81	80	76	58	61	51	64
Q8NE86	Q8NE86	Calcium uniporter protein, mitochondrial	MCU	1.78143	-0.338871	24.03	24.23	23.53	23.44	23.22	22.79	23.68	23.47	23.65	24.28	23.75	23.77	24.01	23.76	24.08	24.22	23.74	24.26	24	23.98	23.92	24	24.18	23.76	6	6	23.6	23.6	39.866	0	72.227	1492100000	126	4	5	6	4	5	5	6	4	3	3	4
P34896	P34896	Serine hydroxymethyltransferase, cytosolic	SHMT1	1.77827	0.463353	22.91	22.98	23.48	22.63	23.03	24.11	NaN	22.48	22.97	22.53	23.61	22.92	22.76	22.92	22.33	NaN	NaN	22.66	NaN	22.41	22.44	22.74	22.57	22.52	14	13	37.9	35	53.082	0	23.524	535660000	60	6	6	8	3	5	9	1	3	3	3	7
Q96CM8	Q96CM8	Acyl-CoA synthetase family member 2, mitochondrial	ACSF2	1.7776	0.330826	22.53	22.65	22.96	22.54	23.02	23.17	23.03	23.03	22.56	23.4	23.01	22.64	22.59	22.37	22.18	21.95	22.77	22.65	22.64	22.07	22.79	23.04	22.64	22.88	8	8	20.7	20.7	68.124	0	13.901	622880000	66	6	5	7	5	7	5	7	2	5	2	6
Q96JJ7	Q96JJ7	Protein disulfide-isomerase TMX3	TMX3	1.77705	-0.386875	24.68	24.76	24.21	24.72	24.03	23.72	24.77	24.66	24.66	24.76	24.38	24.61	25.11	24.82	25.2	25.42	24.88	24.82	24.67	24.42	24.94	25.38	24.9	24.04	10	10	25.8	25.8	51.871	0	74.836	2427000000	118	6	8	8	4	7	8	6	4	5	5	5
Q13574	Q13574	Diacylglycerol kinase zeta	DGKZ	1.77578	-0.444299	22.92	22.94	22.47	22.66	22.51	NaN	22.47	22.92	22.76	23.54	22.83	22.92	23.58	23.19	23.61	23.83	22.5	23.29	23.6	23.09	23.57	23.3	23.36	22.17	9	8	14.8	13.1	103.98	0.00030553	12.435	636610000	53	4	6	4	2	2	1	2	3	3	4	2
P07741	P07741	Adenine phosphoribosyltransferase	APRT	1.77094	0.811273	23.06	23.2	23.84	23.25	24.1	24.35	21.75	23.78	23.79	22.66	23.7	23.48	21.98	22.29	21.94	NaN	22.9	NaN	22.1	23.8	21.9	22.67	22.45	24	9	9	68.9	68.9	19.608	0	127.37	1091100000	89	6	7	6	3	8	7	3	6	7	3	7
P30049	P30049	ATP synthase subunit delta, mitochondrial	ATP5D	1.76956	-0.575146	28.33	28.53	28.07	27.44	27.51	26.8	28.04	28.25	28.38	29.19	28.27	28.64	29.12	28.71	28.97	29.13	27.72	28.09	29.01	28.57	28.96	29.05	28.73	28.3	2	2	13.7	13.7	17.49	0	64.616	17142000000	19	2	2	2	2	2	2	2	2	2	2	2
O00299	O00299	Chloride intracellular channel protein 1	CLIC1	1.76157	1.29769	24.78	23.72	25.47	24.4	26.23	26.84	24.02	25.35	26.27	23.01	25.19	25.93	22.43	24.01	22.65	21.67	25.04	23.9	23.18	25.01	23.61	24.06	23.5	26.56	15	14	73	70.5	26.922	0	151.16	5272500000	140	7	6	8	4	10	10	8	9	10	3	6
P17931	P17931	Galectin-3	LGALS3	1.76019	0.794168	NaN	22.99	22.78	23.66	23.34	23.53	23.08	NaN	NaN	NaN	NaN	23.82	NaN	21.14	23.04	NaN	22.75	22.34	22.69	22.97	22.21	22	NaN	23.55	6	6	25.6	25.6	26.152	0.00024667	5.9144	575310000	55	1	4	6	4	5	5	5	1	1	1	1
Q86VR2	Q86VR2	Protein FAM134C	FAM134C	1.75955	-0.373359	22.12	22.23	22.54	NaN	22.53	21.98	NaN	NaN	22.71	NaN	22.22	21.73	22.35	22.69	22.9	22.65	22.6	NaN	22.52	NaN	NaN	22.7	NaN	NaN	2	2	7.3	7.3	51.396	0.0004674	4.6954	222300000	27	2	2	2	1	2	2	1	1	2	1	2
O75381	O75381	Peroxisomal membrane protein PEX14	PEX14	1.75911	-0.467067	23.03	23.14	23.17	22.34	22.59	21.8	22.74	22.71	22.54	23.64	22.9	23.24	23.4	23.11	23.55	23.98	22.47	23.23	23.31	23.57	23.03	23.76	23.08	22.93	6	6	22.3	22.3	41.236	0	26.049	895560000	65	4	5	6	6	5	5	4	6	2	5	4
Q9H9T3	Q9H9T3	Elongator complex protein 3	ELP3	1.75875	0.29436	22.42	22.19	22.09	21.76	22.24	22.02	22.1	NaN	22.16	NaN	22.38	21.52	21.5	21.77	22.17	21.85	21.83	21.64	21.31	21.88	21.74	NaN	22.06	21.99	6	6	14.6	14.6	62.258	0.0002454	5.7589	296910000	43	3	5	4	4	4	4	4	2	3	1	4
P05388;Q8NHW5	P05388;Q8NHW5	60S acidic ribosomal protein P0;60S acidic ribosomal protein P0-like	RPLP0;RPLP0P6	1.7587	-0.408399	25.61	25.8	25.4	26.61	25.93	25.91	26.69	25.52	25.96	26.11	25.59	25.85	26.38	26.21	26.65	26.35	26.99	26.57	26.66	25.73	26.47	25.76	26.09	26.03	21	21	70.3	70.3	34.273	0	208.88	10363000000	260	10	16	14	16	15	19	15	12	13	10	12
O75340	O75340	Programmed cell death protein 6	PDCD6	1.74721	0.349041	24.69	23.65	24.34	24.5	24.51	24.16	24.02	24.06	24.1	24.74	24.42	24.09	23.64	23.69	23.22	23.95	24.11	24.13	23.47	24.3	24.35	24.26	24	23.99	8	8	45	45	21.868	0	39.681	1558500000	91	5	6	7	6	5	6	6	3	5	2	7
Q9BS26	Q9BS26	Endoplasmic reticulum resident protein 44	ERP44	1.74613	-0.280186	24.77	24.89	24.57	25.54	25.01	24.76	25.29	25.09	25.25	24.89	24.89	25.12	25.5	24.94	25.33	25.43	25.53	25.72	25.34	25.1	25.53	24.9	25.02	25.09	12	12	34	34	46.971	0	161.05	4287800000	127	6	9	8	7	8	8	8	5	7	4	6
Q7Z7K0	Q7Z7K0	COX assembly mitochondrial protein homolog	CMC1	1.74063	-0.657204	22.95	23.17	22.5	24.75	22.51	22.42	23.6	23.43	22.83	22.87	22.49	22.23	23.73	23.06	23.94	23.91	24.09	23.76	23.99	22.82	23.86	23.19	NaN	NaN	4	4	35.8	35.8	12.49	0.00026274	7.4548	385900000	17	2	2	3	3	3	3	3	2	4	3	2
P35232	P35232	Prohibitin	PHB	1.73933	-0.362252	27.65	27.57	27.24	27.19	27.09	26.7	27.45	27.7	27.49	28.22	27.47	27.51	27.96	27.78	28.1	28.09	27.44	27.88	27.94	27.77	27.94	28.09	27.66	26.98	17	17	65.4	65.4	29.804	0	323.31	39319000000	314	14	15	16	16	16	16	15	14	13	14	16
Q99615	Q99615	DnaJ homolog subfamily C member 7	DNAJC7	1.73738	0.361958	22.24	22.25	22.29	22.05	21.93	22.8	21.39	22	22.44	22.03	22.56	22.45	21.28	22.17	21.9	21.79	21.66	NaN	21.56	22.38	21.62	21.83	21.92	22.15	10	10	27.5	27.5	56.44	0	29.361	446290000	47	5	3	5	4	7	5	3	2	3	2	6
O95298;E9PQ53	O95298;E9PQ53	NADH dehydrogenase [ubiquinone] 1 subunit C2;NADH dehydrogenase [ubiquinone] 1 subunit C2, isoform 2	NDUFC2;NDUFC2-KCTD14	1.73361	-0.504168	27.12	26.43	26.36	26.49	26.39	25.06	26.55	26.43	26.33	26.57	26.09	26.79	26.97	26.88	27.18	27.5	26.01	27.09	26.89	27.06	26.84	27.55	26.67	26.02	8	8	52.1	52.1	14.187	0.00048614	5.584	7009100000	69	5	6	6	5	7	5	5	6	5	6	6
P62879	P62879	Guanine nucleotide-binding protein G(I)/G(S)/G(T) subunit beta-2	GNB2	1.72498	0.587926	28.61	29.42	29.34	28.23	28.84	29.67	28.58	27.66	28.64	27.4	29.06	27.85	28.4	28.33	27.98	28.36	28.31	28.18	27.66	28.36	27.53	27.46	27.61	28.08	18	8	70.6	43.5	37.331	0	323.31	42845000000	200	5	6	7	6	6	6	5	3	7	4	5
Q99943	Q99943	1-acyl-sn-glycerol-3-phosphate acyltransferase alpha	AGPAT1	1.72111	-0.349663	23.58	24.09	23.44	24.22	23.85	23.23	24.67	24.05	24.07	24.02	23.91	23.89	24.35	24.41	24.53	24.43	24.65	NaN	24.2	24	24.43	24.08	24.15	23.71	5	5	24	24	31.716	0	76.71	1121400000	57	3	3	5	4	4	3	5	4	2	3	3
O14880	O14880	Microsomal glutathione S-transferase 3	MGST3	1.72059	0.646164	26.69	26.8	26.9	25.43	27.16	27.36	26.99	NaN	27.19	25.25	26.51	25.94	26.21	25.55	25.85	26.42	26.51	26.23	25.5	26.15	24.91	26.44	25.77	25.51	5	5	34.2	34.2	16.516	0	91.83	8987700000	113	5	5	5	4	5	5	4	0	5	2	5
P14136;Q6KB66;CON__Q6KB66-1	P14136	Glial fibrillary acidic protein	GFAP	1.71952	0.832494	30.95	31.13	31.47	31.8	30.97	33.46	31.49	30.34	29.36	30.33	31.38	31.02	30.23	31.04	30.58	30.88	29.54	29.9	29.9	30.74	29.3	30.15	30.47	31.01	60	57	85.4	81	49.88	0	323.31	496360000000	859	39	43	44	40	39	52	43	31	27	31	40
O15126	O15126	Secretory carrier-associated membrane protein 1	SCAMP1	1.71669	-0.395983	25.64	25.67	25.25	24.83	25.15	24.47	25.6	25.19	25.25	24.66	25.45	25.25	25.8	25.44	26.14	25.98	25.32	25.49	25.77	25.64	25.83	25.62	25.49	24.64	9	9	33.7	33.7	37.92	0	153.79	3583300000	102	5	8	8	5	7	6	5	3	5	6	6
Q96N67	Q96N67	Dedicator of cytokinesis protein 7	DOCK7	1.71313	-0.510431	NaN	22.81	21.55	NaN	22.07	22.03	NaN	22.3	22.55	21.87	NaN	21.96	22.06	NaN	22.82	22.35	23.26	22.52	22.81	22.48	22.91	NaN	NaN	NaN	5	5	3.6	3.6	242.56	0.0025804	2.1994	283960000	21	0	3	3	1	4	3	2	2	3	3	1
Q96CV9	Q96CV9	Optineurin	OPTN	1.70673	-0.36031	24.56	24.55	24.14	24.12	23.93	23.53	24.57	24.74	23.78	24.57	24.34	24.33	24.73	24.78	24.85	25.26	24.37	24.18	24.7	24.42	24.91	24.78	24.34	24.16	21	21	43.5	43.5	65.921	0	43.292	3531100000	199	12	16	14	10	12	12	12	12	8	9	9
Q15042	Q15042	Rab3 GTPase-activating protein catalytic subunit	RAB3GAP1	1.70639	-0.365267	23.92	24.23	23.6	23.44	23.21	23.2	23.72	24.29	23.84	24.27	24.1	23.54	24.38	24.24	24.41	24.59	23.7	23.98	24.41	23.95	24.15	24.26	24.16	23.52	21	21	29.9	29.9	110.52	0	119.09	2639500000	169	14	14	11	14	10	13	15	13	11	14	13
O15354	O15354	Prosaposin receptor GPR37	GPR37	1.70271	-0.510079	24.32	23.56	23.99	22.94	23.52	22.68	23.33	23.55	24.11	24.32	23.62	23.66	24.27	23.93	24.3	25.06	NaN	23.96	23.93	24.13	24.31	24.2	24.37	23.11	4	4	7.3	7.3	67.113	0.00026233	7.434	736680000	57	4	4	4	3	4	3	4	2	4	3	3
Q16348	Q16348	Solute carrier family 15 member 2	SLC15A2	1.70072	-0.388155	23.37	22.8	22.41	23.19	22.79	22.7	22.61	23.09	NaN	NaN	22.86	23.03	23.39	23.13	23.42	23.44	22.46	NaN	NaN	23.27	23.48	23.89	23.38	22.87	4	4	4.9	4.9	81.783	0.00083299	2.6947	447120000	26	4	3	3	4	2	3	2	2	1	2	4
P15121;C9JRZ8	P15121	Aldose reductase	AKR1B1	1.6982	0.806111	23.97	23.85	25.49	23.49	24.37	25.59	23.22	23.17	23.44	23.59	24.43	24.37	22.6	22.75	22.65	23.39	22.74	23.23	22.82	24.06	23.21	23.16	23.35	25.32	16	16	61.4	61.4	35.853	0	73.109	3029600000	81	7	10	11	3	9	16	6	6	6	4	10
Q9NRY5	Q9NRY5	Protein FAM114A2	FAM114A2	1.69629	0.484549	21.45	21.87	21.64	NaN	21.63	22.28	NaN	21.37	21.3	NaN	21.65	21.56	NaN	21.32	20.59	NaN	20.96	NaN	20.72	21.88	NaN	NaN	21.15	21.47	4	4	15.4	15.4	55.468	0	20.187	155150000	28	2	3	2	0	4	2	2	2	4	1	2
Q9Y3B7	Q9Y3B7	39S ribosomal protein L11, mitochondrial	MRPL11	1.69598	-0.497069	NaN	22.31	21.8	22.58	22.57	20.97	22.52	NaN	22.45	22.35	21.83	NaN	NaN	22.81	22.53	22.77	22.19	22.81	23.14	22.33	NaN	22.72	22.85	22.35	5	5	34.9	34.9	20.683	0.00026035	7.3082	382260000	33	2	4	5	4	4	2	4	1	4	2	2
Q9HBL8	Q9HBL8	NmrA-like family domain-containing protein 1	NMRAL1	1.69282	-0.48667	22.93	NaN	NaN	22.37	21.54	NaN	22.5	23.16	22.29	22.39	22.08	NaN	23.04	23.37	22.61	22.74	NaN	22.59	22.75	NaN	23.1	22.89	22.93	NaN	4	4	13.7	13.7	33.344	0.0025794	2.1936	232710000	17	2	1	1	2	3	1	3	4	3	2	3
Q9NR50	Q9NR50	Translation initiation factor eIF-2B subunit gamma	EIF2B3	1.6915	0.252472	22.67	22.82	22.62	22.31	22.51	22.48	22.57	22.18	22.52	22.74	22.88	22.63	22.68	22.31	22.21	22.13	22.95	22.44	22.18	21.99	21.98	22.13	22.42	22.49	9	9	27.7	27.7	50.24	0	13.921	536930000	83	6	5	8	5	6	6	6	2	5	2	6
Q9P015	Q9P015	39S ribosomal protein L15, mitochondrial	MRPL15	1.69115	-0.598868	22.85	22.92	22.19	NaN	22.88	21.18	22.57	22.13	22.86	NaN	22.29	NaN	23.29	NaN	23.14	23.63	23.01	22.5	23.35	22.35	22.87	23.11	NaN	NaN	3	3	15.5	15.5	33.419	0.00026015	7.3031	298000000	29	3	3	2	1	3	3	2	2	2	1	2
Q15046	Q15046	Lysine--tRNA ligase	KARS	1.68719	0.351829	24.33	24.24	24.33	23.76	24.2	24.54	24.14	24.17	24.38	23.75	24.29	24.32	23.81	23.49	23.29	23.87	24.08	24.02	22.97	24.08	24.16	24.43	23.72	24.3	26	26	43.7	43.7	68.047	0	73.172	3759700000	196	11	18	17	10	17	19	16	9	16	10	14
P04350	P04350	Tubulin beta-4A chain	TUBB4A	1.68476	0.882065	29.19	28.93	30.17	28.45	29.2	29.04	27.6	28.21	28.3	27.39	29.86	28.91	27.41	27.62	26.31	27.1	28.07	30.06	28.16	28.08	28.19	28.42	27.95	27.31	30	4	68.2	11.3	49.585	0	323.31	20919000000	133	2	4	3	3	2	3	2	2	3	2	3
Q99961	Q99961	Endophilin-A2	SH3GL1	1.68294	0.869422	24.7	24	25.06	23.77	24.48	24.28	22.78	24.03	24.38	NaN	24.36	24.4	22.95	23.14	22.98	23.08	23.51	22.62	NaN	24.87	21.43	24.19	23.12	24.78	17	8	40.2	24.5	41.489	0	70.913	2092700000	73	8	7	8	5	6	6	5	2	6	0	7
P00568	P00568	Adenylate kinase isoenzyme 1	AK1	1.68076	0.845438	27.31	26.93	27.81	25.22	26.94	27.68	25.18	26.24	27.02	26.09	27.21	27.1	25.65	26.32	24.84	25.81	25.17	25.16	24.91	27.1	25.68	26.38	26.42	27.14	18	17	71.6	67	21.635	0	39.725	12627000000	164	10	11	9	7	12	13	9	9	10	10	11
P62750	P62750	60S ribosomal protein L23a	RPL23A	1.6807	-0.433451	25.18	25.59	25.04	26.34	25.57	25.41	26.58	25.75	25.57	25.85	25.16	25.67	26.13	25.86	26.34	26.23	26.67	26.49	26.21	25.48	26.4	25.4	25.8	25.91	11	11	51.3	51.3	17.695	0	30.351	3623400000	126	7	8	6	8	6	9	9	6	6	6	8
Q15582	Q15582	Transforming growth factor-beta-induced protein ig-h3	TGFBI	1.6777	0.934866	24.48	23.46	24.36	27.71	25.41	25.89	24.65	26.27	24.85	24.97	25.65	26.08	24.13	24.01	24.43	23.9	25.62	25.46	25.07	23.98	24.48	23.6	24.37	23.51	32	32	57.7	57.7	74.68	0	317.72	6882200000	237	13	14	19	25	17	28	17	18	17	17	20
Q13347	Q13347	Eukaryotic translation initiation factor 3 subunit I	EIF3I	1.67441	0.242276	23.96	23.5	23.95	24.11	23.8	24.26	23.83	23.94	24.12	23.43	23.81	24.07	23.42	23.58	23.42	23.29	23.71	23.67	23.49	23.88	23.71	23.9	23.7	24.1	14	14	62.5	62.5	36.501	0	64.59	1913800000	126	8	9	11	8	12	10	9	5	9	6	9
P07384	P07384	Calpain-1 catalytic subunit	CAPN1	1.67193	0.228109	24.28	24.27	24.62	24.81	24.46	24.88	24.24	24.21	24.21	24.4	24.86	24.62	24.06	24.26	24.31	24.37	24.38	24.02	23.98	24.35	24.43	24.38	24.05	24.54	32	32	53.2	53.2	81.889	0	83.895	4276500000	273	18	20	24	20	25	22	23	15	18	11	20
P46779	P46779	60S ribosomal protein L28	RPL28	1.67056	-0.433775	24.7	24.96	24.55	26.01	25.03	24.97	25.9	25.31	25.02	25.55	24.65	25.27	25.6	25.39	25.89	25.59	25.9	26.28	25.71	24.87	25.94	25.44	25.32	25.18	8	8	46	46	15.747	0	53.484	3512600000	109	6	7	6	7	6	6	7	6	5	3	5
Q04837	Q04837	Single-stranded DNA-binding protein, mitochondrial	SSBP1	1.66742	-0.385295	26.64	26.81	26.45	26.59	26.26	25.58	26.63	26.69	26.82	27.13	26.61	26.3	27.03	26.44	27.21	27.58	26.65	26.8	27.27	26.81	27.14	27.25	26.66	26.3	9	9	56.8	56.8	17.259	0	323.31	9220600000	177	7	8	6	7	7	8	7	7	8	7	8
P25705	P25705	ATP synthase subunit alpha, mitochondrial	ATP5A1	1.66699	-0.418006	30.15	30.51	30.21	29.48	29.73	28.88	29.95	29.8	30.19	30.3	30.14	30.05	30.39	30.48	30.74	30.92	29.45	30.18	30.27	30.49	30.36	30.69	30.5	29.9	41	41	68.9	68.9	59.75	0	323.31	260700000000	809	31	34	34	33	32	33	31	29	30	32	32
P10606	P10606	Cytochrome c oxidase subunit 5B, mitochondrial	COX5B	1.66369	-0.595468	28.66	28.33	28.34	27.86	28.24	26.85	28.03	28.52	28.81	29.14	28.08	28.52	28.71	28.75	29.16	29.58	27.52	29.3	29.15	29.02	28.86	29.51	29.02	27.93	10	10	55.8	55.8	13.696	0	102.05	34201000000	165	9	9	9	6	8	7	9	9	8	6	8
P00167	P00167	Cytochrome b5	CYB5A	1.66085	-0.643791	23.61	24.15	23.97	25.35	24.7	24.19	25.4	24.44	24.21	24.61	23.39	24.31	25.13	24.81	24.92	24.74	26.11	26.19	25.5	24.2	25.25	24.44	24.72	24.07	5	5	49.3	49.3	15.33	0	25.295	1214000000	53	3	4	4	3	5	5	4	2	3	2	3
Q9UBV2	Q9UBV2	Protein sel-1 homolog 1	SEL1L	1.65915	-0.424555	23.26	23.75	23.54	23.89	23.63	23.42	23.66	23.66	NaN	NaN	22.77	NaN	24.33	23.51	23.96	24.56	24.19	NaN	23.51	23.85	23.95	NaN	23.56	NaN	8	8	15.7	15.7	88.754	0.00027956	9.2531	590070000	47	5	5	3	4	6	2	5	4	0	2	3
O60861	O60861	Growth arrest-specific protein 7	GAS7	1.65612	1.113	24.4	23.3	25.01	27.02	24.31	23.04	22.1	26.1	25.25	24.62	24.9	25.01	22.94	22.95	22.87	23.38	24.38	22.52	23.95	24.62	22.74	23.82	22.64	24.89	16	16	43.9	43.9	54.371	0	75.93	3213800000	122	7	9	13	11	10	9	5	8	7	7	8
Q13405	Q13405	39S ribosomal protein L49, mitochondrial	MRPL49	1.65597	-0.308601	25.23	24.75	25.08	24.98	24.9	24.17	24.9	25	NaN	25.37	24.51	24.63	25.35	25.22	25.06	25.66	25.02	24.75	25.48	25.2	25.13	25.11	25.28	24.81	3	3	23.5	23.5	19.198	0.00030166	12.079	1172600000	62	3	2	3	2	3	3	3	2	1	2	2
P11216	P11216	Glycogen phosphorylase, brain form	PYGB	1.65343	0.505775	26.87	27.08	27.29	25.92	26.67	26.93	25.46	26.52	27.08	26.19	27.08	27.01	25.99	26.26	25.63	25.75	25.69	25.95	25.9	26.93	26.01	26.81	26.44	26.68	57	46	68.6	55.8	96.695	0	323.31	38673000000	868	30	37	44	28	34	40	29	26	28	23	34
Q86VS8	Q86VS8	Protein Hook homolog 3	HOOK3	1.65257	0.511188	24.91	24.56	24.8	23.95	25.1	25.36	24.43	24.54	25.28	24.76	25.05	25.18	23.96	24.09	23.47	23.62	24.52	24.73	23.73	24.78	23.98	25.08	24.52	25.31	11	11	19.9	19.9	83.125	0	27.014	1546500000	79	4	7	9	5	8	6	7	7	8	5	6
O43681	O43681	ATPase ASNA1	ASNA1	1.65138	0.345332	25.34	25.43	25.49	24.43	24.87	25.12	24.69	24.95	25.16	25.32	25.55	25.39	24.89	24.82	24.34	24.84	24.17	24.85	24.45	25.09	24.78	25.43	24.96	24.97	13	13	58	58	38.792	0	66.597	4104200000	181	8	11	11	7	12	12	10	5	9	5	10
P55884	P55884	Eukaryotic translation initiation factor 3 subunit B	EIF3B	1.65034	0.475485	23.74	23.11	23.73	23.3	23.66	24.12	23.46	23.44	23.92	22.99	23.59	23.5	22.76	23.4	22.71	22.27	23.23	23.35	23.09	23.69	22.27	23.67	22.4	24.02	23	23	35.5	35.5	92.48	0	68.897	2361100000	211	13	12	17	10	18	21	12	8	12	7	13
Q16891	Q16891	MICOS complex subunit MIC60	IMMT	1.64861	-0.391994	27.42	27.41	27.04	26.81	26.81	26.28	27.22	27.35	27.2	28.02	27.13	27.27	27.68	27.59	27.92	28.09	26.93	27.45	27.54	27.55	27.75	27.8	27.51	26.86	55	55	72.6	72.6	83.677	0	323.31	64355000000	964	39	47	44	42	47	41	45	38	41	33	40
Q15149	Q15149	Plectin	PLEC	1.64838	0.280557	29.07	28.95	29.18	29.08	28.8	30	29.34	29.24	28.84	29.09	29.14	29.29	28.52	29.36	28.58	28.71	28.88	29.01	28.99	28.94	28.94	28.68	28.81	29.22	358	349	69.2	66.8	531.78	0	323.31	378680000000	5332	248	275	294	249	261	309	260	233	235	209	245
Q9UHI8;Q8TE58	Q9UHI8	A disintegrin and metalloproteinase with thrombospondin motifs 1	ADAMTS1	1.64798	1.63334	22.06	22.57	NaN	28.23	24.17	24.41	22.12	25.05	24.13	23.42	26.13	25.32	22.17	NaN	22.18	22.09	22.15	23.55	23.57	NaN	23.5	23.15	21.9	NaN	19	19	26.5	26.5	105.36	0	240.69	1623500000	55	2	5	1	18	15	15	3	10	11	8	18
Q9BQE5	Q9BQE5	Apolipoprotein L2	APOL2	1.63143	-0.40184	24.97	25.12	24.93	24.46	24.74	23.91	24.73	25.28	24.97	25.64	25.12	25.27	25.07	25.18	25.7	25.85	24.95	24.95	25.35	25.49	25.68	25.75	25.24	24.76	9	9	24.6	24.6	37.092	0	35.592	4357400000	151	7	8	8	6	8	7	6	8	9	9	8
Q15771	Q15771	Ras-related protein Rab-30	RAB30	1.6254	-0.278224	NaN	22.3	22.25	22.61	22.42	22.32	22.69	22.6	22.33	22.83	NaN	22.83	22.61	22.62	NaN	23.14	22.74	22.88	NaN	22.48	23.16	NaN	23.03	22.52	7	6	43.8	39.9	23.058	0.00029472	11.027	411930000	29	2	5	4	5	6	5	3	2	4	3	3
P30043	P30043	Flavin reductase (NADPH)	BLVRB	1.62456	1.07748	26.54	25.47	26.88	24.31	26.51	27.09	24.1	26.47	26.13	25.09	26.58	26.79	23.81	25.59	22.84	24.49	23.74	24.81	24.28	26.13	24.83	25.85	25.9	26.75	12	12	68.9	68.9	22.119	0	160.3	9448400000	179	6	8	11	5	11	12	5	6	9	5	6
P78318	P78318	Immunoglobulin-binding protein 1	IGBP1	1.62399	-0.439896	28.47	28.43	27.36	NaN	27.85	28.06	28.22	NaN	28.34	NaN	28.29	28.33	28.87	28.46	28.68	29.28	NaN	28.39	28.41	28.53	28.84	28.89	28.54	27.58	7	7	26.3	26.3	39.221	0.00031017	12.942	9714200000	60	4	5	4	1	2	3	3	2	3	2	4
Q99714	Q99714	3-hydroxyacyl-CoA dehydrogenase type-2	HSD17B10	1.62256	-0.279216	25.44	25.63	25.66	25.97	25.52	25.91	26.36	25.45	25.67	25.46	25.67	25.33	25.74	25.57	26.03	25.7	26.55	26.18	26.19	25.75	26.04	25.84	25.76	26.09	15	15	78.9	78.9	26.923	0	323.31	10035000000	314	13	14	14	11	13	12	14	9	13	10	14
P60228	P60228	Eukaryotic translation initiation factor 3 subunit E	EIF3E	1.62135	0.467263	23.23	23.02	23.8	23.87	23.71	24.36	23.36	23.14	24.22	23.18	24.27	23.59	22.52	23.32	22.84	22.37	23.32	23.28	23.14	23.55	23.1	23.23	23.29	24.2	14	14	40.2	40.2	52.22	0	34.938	1546100000	87	6	10	9	8	8	11	7	6	7	7	9
Q9Y2U8	Q9Y2U8	Inner nuclear membrane protein Man1	LEMD3	1.61764	-0.492442	NaN	21.77	22.02	21.97	NaN	22.25	22.18	NaN	NaN	NaN	NaN	21.86	22.85	NaN	NaN	NaN	23.19	22.55	22.53	NaN	22.29	NaN	22.03	22.03	7	7	12.2	12.2	99.996	0.00029248	10.722	301910000	18	1	5	4	6	2	5	6	4	3	2	1
P60866	P60866	40S ribosomal protein S20	RPS20	1.61619	-0.553506	24.31	24.54	23.82	25.65	25.2	24.04	25.59	24.35	24.33	24.96	23.88	24.43	25.44	25.03	25.33	25.13	26.11	25.04	25.47	24.54	25.54	24.21	24.93	24.99	4	4	42	42	13.373	0.00026123	7.3685	2223400000	54	4	4	4	4	3	4	4	2	4	2	3
O14908	O14908	PDZ domain-containing protein GIPC1	GIPC1	1.61543	-0.227928	23.82	23.65	23.61	23.4	23.15	23.25	23.77	23.82	23.69	23.66	23.44	23.46	23.76	23.82	23.7	23.84	24.17	23.89	23.91	23.63	24.14	23.74	23.57	23.28	9	8	35.7	32.1	36.049	0	50.442	1483600000	119	8	6	7	5	5	6	8	7	4	5	7
Q9UHQ4	Q9UHQ4	B-cell receptor-associated protein 29	BCAP29	1.61394	-0.351054	25.36	25.41	24.84	25.53	25.12	24.93	25.85	25.9	25.12	25.76	25.02	25.39	26.23	25.75	25.9	25.72	26.1	25.87	25.56	25.04	26.02	25.64	25.33	25.29	10	10	32.8	32.8	28.32	0	16.79	5064300000	93	7	10	7	7	8	8	9	7	6	6	5
Q5HYI8	Q5HYI8	Rab-like protein 3	RABL3	1.61041	-0.276904	22.82	23.1	22.57	22.82	22.4	22.44	22.97	22.94	22.93	23.19	22.62	22.72	22.87	22.98	23.53	23.45	23.23	22.59	23.42	22.86	23.17	23.06	23.09	22.6	5	5	30.1	30.1	26.422	0	27.978	499450000	62	4	3	3	4	2	5	4	3	3	3	3
Q14156	Q14156	Protein EFR3 homolog A	EFR3A	1.60955	-0.223374	22.95	23.29	22.99	23.64	23.06	23.08	22.74	22.99	22.97	23.24	23.02	23.21	23.28	22.99	23.13	23.53	23.44	23.62	23.22	23.26	23.2	23.78	23.14	23.27	12	11	20.6	19	92.923	0.00030395	12.254	812490000	72	4	5	7	4	8	8	3	6	5	6	6
P46781	P46781	40S ribosomal protein S9	RPS9	1.60884	-0.442827	25.92	26.2	25.47	26.81	26.17	26.11	27.15	25.7	26	26.29	25.96	26.16	26.39	26.45	26.93	26.5	27.35	27.35	26.83	26.09	26.79	26.11	26.1	26.37	14	14	57.2	57.2	22.591	0	69.386	6167600000	82	8	10	10	9	9	9	11	10	5	7	6
Q00604	Q00604	Norrin	NDP	1.6078	1.26387	25.34	25.24	24.93	30.54	26.13	26.99	25.67	29.08	26.27	26.27	26.66	27.03	25.93	26.65	25.74	24.45	25.7	25.67	26.15	24.53	25.87	24.03	24.82	25.45	8	8	58.6	58.6	15.043	0	19.497	6109400000	56	5	5	6	8	6	7	6	7	4	5	8
P50416;Q92523	P50416	Carnitine O-palmitoyltransferase 1, liver isoform	CPT1A	1.60633	-0.568416	24.95	25.33	23.46	25.81	25.43	25.4	26.12	25.76	25.3	25.84	24.77	25.05	25.7	25.84	25.99	25.74	26.6	26.35	26.09	25.32	26.22	25.4	25.19	25.59	30	30	44.6	44.6	88.367	0	180.89	10135000000	397	17	25	19	21	25	28	26	12	22	14	22
Q9NZB8	Q9NZB8	Molybdenum cofactor biosynthesis protein 1;Cyclic pyranopterin monophosphate synthase;Cyclic pyranopterin monophosphate synthase accessory protein	MOCS1	1.6043	-0.338092	21.8	22.14	21.79	21.76	21.91	22.11	22.12	21.65	NaN	22.32	21.78	21.44	22.12	22.16	22.38	22.11	22.47	NaN	22.51	22.46	21.97	22.94	21.96	21.46	4	4	8.5	8.5	70.104	0.000246	5.8482	228210000	27	4	3	3	2	2	3	3	3	0	3	4
Q9UL26	Q9UL26	Ras-related protein Rab-22A	RAB22A	1.6042	0.32462	24.47	24.33	24.37	23.67	24.27	24.37	24.03	24.57	24.33	24.57	24.36	23.77	24.04	23.75	24.29	24.05	23.58	23.21	24.68	24.04	24.03	24.03	23.75	23.76	10	8	65.5	54.1	21.855	0	51.123	1783500000	117	5	6	5	4	6	5	5	4	4	3	5
O14561	O14561	Acyl carrier protein, mitochondrial	NDUFAB1	1.60302	-0.369569	24.35	24.18	24.47	23.74	23.92	NaN	24.43	24.12	24.25	24.4	23.72	24.07	24.67	24.13	24.94	25.02	23.58	25.05	24.28	24.71	24.37	24.77	24.58	24.12	6	6	27.6	27.6	17.417	0.00025504	6.8418	1565500000	50	2	5	5	4	4	1	5	4	4	3	4
Q8WZA2	Q8WZA2	Rap guanine nucleotide exchange factor 4	RAPGEF4	1.59963	-0.422068	24.4	24.27	23.94	23.41	23.11	22.85	23.88	24.09	24.05	24.79	24.02	23.99	24.32	24.2	24.39	24.88	23.88	24.3	24.41	24.39	24.54	24.48	24.22	23.84	14	12	17.2	15.4	115.52	0	21.709	1662700000	129	7	9	9	7	5	7	6	6	7	7	9
P39023;Q92901	P39023	60S ribosomal protein L3	RPL3	1.59958	-0.449072	25.21	25.52	24.9	26.3	25.5	25.42	26.25	25.33	25.11	25.53	25.14	25.44	26.02	25.71	26.29	25.76	26.81	26.12	26.09	25.25	26.42	25.01	25.73	25.82	19	19	45.7	45.7	46.108	0	81.295	7622400000	248	14	16	17	14	16	13	15	12	12	12	11
P56181	P56181	NADH dehydrogenase [ubiquinone] flavoprotein 3, mitochondrial	NDUFV3	1.59936	-0.584893	26.11	26.1	25.73	NaN	25.23	24.02	25.5	24.71	24.73	25.08	24.7	25.95	25.31	25.86	26.1	26.43	24.79	25.63	25.82	26.32	25.8	26	26.41	25.66	3	3	26.9	26.9	11.94	0.00046893	4.7545	2404500000	65	2	3	3	1	3	2	3	2	2	3	2
Q8NFX7	Q8NFX7	Syntaxin-binding protein 6	STXBP6	1.59765	-0.352083	24.72	24.41	24.42	24	24.02	23.59	24.18	24.79	24.45	24.96	24.37	24.58	24.8	25.16	24.98	25.11	24.13	24.48	24.74	24.81	24.87	24.92	24.53	24.17	8	8	43.8	43.8	23.554	0	45.589	2189500000	124	4	6	6	4	6	7	6	4	4	4	4
Q96BQ5	Q96BQ5	Coiled-coil domain-containing protein 127	CCDC127	1.59512	-0.336219	23.31	23.3	23.15	23.11	22.62	22.84	23.24	NaN	23.22	23.74	23.52	23.64	23.64	23.32	24	24.15	23.11	23.19	23.4	23.79	23.75	23.87	23.57	23.18	9	9	33.8	33.8	30.834	0.00027793	9.0808	722900000	71	3	5	6	2	4	6	6	1	4	3	5
Q8WXI2;Q6P9H4;G9CGD6	Q8WXI2	Connector enhancer of kinase suppressor of ras 2	CNKSR2	1.59323	-0.357624	23.31	23.05	22.91	NaN	22.37	22.25	22.67	22.53	22.66	22.95	23.15	22.76	23.35	23.1	23.14	23.67	NaN	22.92	22.76	23.07	23.07	23.86	23	22.61	16	16	18	18	117.53	0	18.607	860850000	70	5	10	10	1	7	2	5	7	7	6	9
P08195	P08195	4F2 cell-surface antigen heavy chain	SLC3A2	1.59181	-0.322597	27.42	27.62	27.17	28.06	27.43	27.5	28.29	27.43	27.31	27.78	27.16	27.51	27.94	27.69	28.18	28.02	28.55	28.06	28.12	27.46	27.79	27.6	27.54	27.6	29	29	44.8	44.8	67.993	0	323.31	42908000000	518	25	24	26	22	23	27	24	15	23	14	24
Q9H2U1	Q9H2U1	ATP-dependent RNA helicase DHX36	DHX36	1.59092	-0.164642	21.61	NaN	21.57	NaN	21.56	NaN	21.39	NaN	21.48	NaN	21.35	21.52	NaN	21.73	21.7	NaN	21.9	21.57	NaN	21.67	NaN	NaN	21.44	21.63	3	3	3.4	3.4	114.76	0.00368	1.9209	119920000	24	2	1	2	1	2	1	3	1	2	0	3
Q9Y3D9	Q9Y3D9	28S ribosomal protein S23, mitochondrial	MRPS23	1.59085	-0.313569	22.02	NaN	21.9	21.92	21.54	NaN	22.14	NaN	21.91	NaN	21.78	NaN	22.12	NaN	NaN	22.43	22.03	22.37	NaN	NaN	22.13	22.54	NaN	21.77	3	3	15.8	15.8	21.77	0.0027564	2.1213	130350000	12	3	1	2	2	3	1	2	1	2	2	3
Q96LD4	Q96LD4	Tripartite motif-containing protein 47	TRIM47	1.59065	0.671912	NaN	21.87	21.66	23.73	22.7	23.2	21.82	22.62	22.4	NaN	22.85	22.85	21.77	21.34	NaN	NaN	22.09	22.28	NaN	21.52	NaN	21.7	21.73	22.76	6	6	17.6	17.6	69.531	0	26.935	422830000	44	1	4	4	6	6	6	3	2	5	0	3
Q8IUK5	Q8IUK5	Plexin domain-containing protein 1	PLXDC1	1.58717	-0.9168	22.16	22.59	21.25	23.88	23.07	21.88	23.41	22.25	22.21	22.22	NaN	22.1	23.94	NaN	23.2	22.3	25.21	23.54	24.28	22.12	23.64	NaN	23.35	22.16	6	6	16.6	16.6	55.76	0.00031192	13.131	636390000	46	2	4	2	5	6	3	4	3	2	2	1
Q9P032;REV__Q8WXD0	Q9P032	NADH dehydrogenase [ubiquinone] 1 alpha subcomplex assembly factor 4	NDUFAF4	1.58441	-0.499599	24.46	24.31	23.29	24.07	24.05	23.53	24.24	23.49	NaN	23.91	24.08	24.87	24.99	24.29	24.2	24.99	23.91	24.87	23.48	24.75	24.01	25.18	24.93	24.72	9	9	52	52	20.266	0.00027525	8.823	1805600000	84	6	6	7	5	6	6	6	6	3	6	4
Q9BQ16	Q9BQ16	Testican-3	SPOCK3	1.58403	1.83041	21.14	21.27	21.33	26.41	21.19	24.13	22.14	24.79	21.86	21.71	23.85	21.53	NaN	NaN	20.84	20.95	NaN	22.01	20.45	20.33	NaN	NaN	NaN	20.13	10	9	28.9	26.6	49.428	0	21.514	490060000	29	3	4	6	9	5	6	2	4	5	2	7
Q9UK41	Q9UK41	Vacuolar protein sorting-associated protein 28 homolog	VPS28	1.58377	-0.2507	23.89	23.98	24.12	24	23.91	24.54	23.49	24.21	24.08	24.14	23.97	23.76	24.04	24.42	24.23	23.88	24.38	24.52	24.79	24.1	24.33	24.33	24.15	23.94	11	11	66.1	66.1	25.425	0	136.98	2065700000	113	7	9	9	8	9	9	7	6	7	7	9
Q7L5N1	Q7L5N1	COP9 signalosome complex subunit 6	COPS6	1.58296	0.730085	24.78	23.35	24.28	23.14	24.08	24.14	22.59	23.91	23.4	23.22	24.81	24.42	22.85	23.5	22.36	22.66	22.23	23.19	22.74	24.22	22.91	22.86	NaN	24.72	11	11	45.9	45.9	36.163	0	67.363	1894300000	86	5	9	10	2	10	9	4	3	4	3	5
Q6WCQ1	Q6WCQ1	Myosin phosphatase Rho-interacting protein	MPRIP	1.58137	-0.408924	23.97	24.03	23.7	24.78	24.29	23.62	25.08	24.6	23.85	24.62	23.76	24.17	24.64	24.14	24.54	24.39	25.31	25.02	24.77	24.1	25.01	24.43	24.6	24.42	35	34	45	44.1	116.53	0	151.35	4294900000	252	12	23	20	19	23	20	20	13	10	12	13
P31040	P31040	Succinate dehydrogenase [ubiquinone] flavoprotein subunit, mitochondrial	SDHA	1.58027	-0.347462	27.56	27.59	27.42	26.73	27.19	26.24	27.52	26.58	27.1	27.78	27.12	27.4	27.49	27.27	27.59	27.91	27.26	27.55	27.38	27.68	27.63	27.65	27.73	27.28	32	32	69	69	72.691	0	323.31	42322000000	565	19	27	29	22	26	28	26	19	20	19	19
Q6UW68	Q6UW68	Transmembrane protein 205	TMEM205	1.57973	-0.385915	24.56	24.86	24.62	25.09	24.59	24.51	25.25	24.09	24.46	24.86	24.01	24.75	25.23	24.88	25.29	25.05	25.69	24.69	25.53	24.68	25.51	24.3	24.85	24.6	3	3	20.6	20.6	21.198	0	28.719	1409400000	51	2	2	3	2	2	2	3	1	2	1	2
Q6NYC1	Q6NYC1	Bifunctional arginine demethylase and lysyl-hydroxylase JMJD6	JMJD6	1.5794	0.421377	21.11	20.85	20.87	21.18	21.22	22.24	NaN	NaN	20.96	NaN	20.76	20.69	21.03	20.63	20.45	NaN	21.04	NaN	20.45	20.69	20.49	NaN	20.65	20.66	3	3	11.7	11.7	46.461	0.00030921	12.777	131780000	16	3	3	3	3	3	3	1	1	2	0	2
Q8NBN7	Q8NBN7	Retinol dehydrogenase 13	RDH13	1.57888	-0.491101	23.65	23.78	23.56	23.73	22.9	22.8	24.36	23.38	24.05	25.15	23.6	23.85	23.82	24.02	24.75	24.22	23.8	24.22	24.66	24.34	24.41	24.38	24.44	23.63	10	10	42.9	42.9	35.932	0	89.781	1581900000	181	6	9	9	5	6	8	9	5	6	6	7
Q13131	Q13131	5-AMP-activated protein kinase catalytic subunit alpha-1	PRKAA1	1.57759	-0.139874	24.68	24.69	24.61	24.09	24.54	24.46	24.63	24.51	24.73	24.7	24.6	24.72	24.66	24.88	24.49	24.66	24.81	24.76	24.66	24.71	24.82	24.66	24.77	24.74	18	14	41	30.9	64.009	0	43.905	3692400000	206	10	11	13	7	8	10	12	10	11	9	10
P28066	P28066	Proteasome subunit alpha type-5	PSMA5	1.57254	-0.30957	23.45	23.75	23.73	24.19	23.64	23.18	24.05	23.73	23.75	24.18	23.33	23.8	24.24	23.58	24.18	24.43	23.67	24.49	24.09	23.95	24.2	23.97	23.63	NaN	8	8	45.6	45.6	26.411	0	18.02	894610000	70	3	7	4	3	6	7	3	3	6	2	5
P62913	P62913	60S ribosomal protein L11	RPL11	1.56452	-0.366481	25.42	25.65	25.2	26.67	25.76	25.76	26.64	25.73	26	26.08	25.66	25.81	26.36	26.22	26.49	26.3	26.51	26.54	26.4	25.57	26.54	25.82	26.07	25.96	6	6	35.4	35.4	20.252	0	14.153	5306000000	105	4	5	6	6	6	6	6	4	6	4	5
Q9GZT3	Q9GZT3	SRA stem-loop-interacting RNA-binding protein, mitochondrial	SLIRP	1.56418	-0.392152	24.03	23.69	23.61	23.76	NaN	22.8	24.38	23.73	23.87	24.46	23.3	24.2	24.13	24.23	24.05	24.7	23.8	24.28	24.41	24.04	24.38	24.3	24.45	23.57	7	7	71.6	71.6	12.349	0.00027042	8.2567	987410000	44	5	5	6	2	2	3	4	4	6	5	4
O95084	O95084	Serine protease 23	PRSS23	1.56387	1.17562	23.38	22.02	23.24	25.93	23.85	25.31	23.35	25.3	24.27	NaN	24.5	24.67	NaN	23.51	22.9	22.72	23.21	NaN	NaN	22.68	NaN	NaN	NaN	22.93	5	5	19.1	19.1	43.001	0.00027056	8.2873	875910000	37	4	3	5	5	5	5	4	5	5	2	5
Q9BYD6	Q9BYD6	39S ribosomal protein L1, mitochondrial	MRPL1	1.56309	-0.362431	22.96	23.48	23.21	23.11	23.04	22.39	22.78	23.25	23.67	23.83	23.41	23.25	23.7	23.56	23.76	23.89	22.93	23.38	24.19	23.42	23.66	23.23	23.89	23.13	10	10	40.6	40.6	36.908	0	131.47	1059300000	97	8	7	10	8	9	4	6	5	7	7	9
Q9UBQ5	Q9UBQ5	Eukaryotic translation initiation factor 3 subunit K	EIF3K	1.56292	0.341482	24.22	23.84	24.26	23.87	24.19	24.16	NaN	NaN	24.43	NaN	24	24.22	NaN	NaN	23.41	NaN	24.07	23.51	23.4	23.97	NaN	NaN	23.86	24.31	4	4	24.3	24.3	25.059	0.0002572	7.0338	986990000	36	4	3	4	3	4	4	1	1	3	1	3
Q96EY8	Q96EY8	Cob(I)yrinic acid a,c-diamide adenosyltransferase, mitochondrial	MMAB	1.56131	0.580812	24.18	24.1	23.56	23.31	23.64	23.05	24.11	NaN	24.14	23.43	23.77	23.62	23.61	22.98	23.16	NaN	23.49	22.07	22.91	22.88	NaN	24.51	NaN	22.63	6	6	30	30	27.388	0	40.19	921260000	73	2	4	5	4	5	4	4	2	3	3	4
O75828	O75828	Carbonyl reductase [NADPH] 3	CBR3	1.55816	0.713052	26.55	26.06	27.32	NaN	26.69	27.28	24.91	26.22	26.23	NaN	27.19	27.08	25.65	25.72	25.55	25.24	25.53	25.32	25.55	26.37	25.4	26.4	25.74	27.6	14	12	67.9	57.4	30.85	0.0003123	13.182	3399200000	56	5	6	8	2	8	9	3	4	4	1	5
Q6P1N0	Q6P1N0	Coiled-coil and C2 domain-containing protein 1A	CC2D1A	1.55816	0.20658	23.19	23.11	22.88	22.53	22.69	23.2	22.59	22.87	22.82	22.92	23.1	23.11	22.59	22.69	22.59	22.38	23.03	22.67	22.57	22.73	23.04	22.58	22.76	22.9	19	19	25.3	25.3	104.06	0	35.785	1348100000	175	10	12	12	10	8	11	10	8	13	7	11
Q92777	Q92777	Synapsin-2	SYN2	1.55641	0.55398	27.59	27.53	27.87	26.37	26.94	26.89	25.94	26.72	26.85	26.68	27.31	27.02	26.45	26.62	26.46	26.42	26.63	24.86	26.54	27.19	26.45	26.68	25.72	27.05	25	20	56.9	50.9	62.996	0	323.31	18164000000	315	14	17	18	12	16	16	8	8	14	7	16
Q92552	Q92552	28S ribosomal protein S27, mitochondrial	MRPS27	1.5539	-0.401776	22.8	22.95	22.68	22.13	22.84	21.81	22.4	22.52	22.34	22.93	22.36	21.93	22.69	22.42	23.2	23.62	22.92	22.66	23.31	22.43	23.1	23.05	23.1	22	8	8	24.4	24.4	47.611	0	26.543	566450000	62	6	7	5	4	4	2	6	7	4	3	6
Q9UI09	Q9UI09	NADH dehydrogenase [ubiquinone] 1 alpha subcomplex subunit 12	NDUFA12	1.55334	-0.411533	27.37	27.39	27.09	26.62	26.96	25.83	26.9	26.59	27.14	27.36	27.18	27.39	27.42	27.1	27.51	27.93	26.55	27.22	27.38	27.6	27.25	27.92	27.79	27.09	13	13	88.3	88.3	17.114	0	295.96	13048000000	195	11	11	11	10	12	11	10	8	10	9	11
Q8IW45	Q8IW45	ATP-dependent (S)-NAD(P)H-hydrate dehydratase	CARKD	1.55285	-0.37216	23.26	23.41	23.33	22.93	23.32	22.56	23.61	23.23	23.43	23.83	23.26	22.89	23.8	23	23.85	24.05	23.39	23.72	23.89	23.77	23.92	24	23.53	22.61	12	12	51.6	51.6	36.576	0	73.301	1633500000	157	10	10	10	9	8	7	10	7	9	6	11
Q9UHD2;Q14164	Q9UHD2	Serine/threonine-protein kinase TBK1	TBK1	1.55046	-0.274805	23.53	23.27	22.87	23.45	22.93	22.69	23.4	23.48	23.23	23.64	23.2	23.32	23.77	23.65	23.81	24.02	23.37	23.23	23.48	23.25	23.6	23.66	23.45	23	16	16	31.6	31.6	83.641	0	33.614	1524600000	157	10	11	14	10	9	11	9	7	9	8	10
Q96BS2	Q96BS2	Calcineurin B homologous protein 3	TESC	1.54841	-0.458827	23.96	24.79	24.25	24.3	24.9	24.2	25.4	23.33	24.02	24.44	24.18	24.53	25.03	24.51	24.8	24.35	25.8	25.3	25.06	24.49	24.81	24.27	24.64	24.75	11	11	54.2	54.2	24.75	0	76.164	3364000000	144	5	8	8	3	8	8	8	6	5	4	9
P18077	P18077	60S ribosomal protein L35a	RPL35A	1.54759	-0.470504	24.61	25.08	24.03	25.96	25.23	24.72	25.65	25.23	25.2	25.53	24.84	24.99	25.57	25.08	26.04	25.4	26.16	26.04	25.87	24.67	25.98	25.08	25.51	25.32	11	11	60.9	60.9	12.538	0	55.731	4696300000	106	7	6	8	7	8	6	9	7	6	6	4
Q3ZCQ8	Q3ZCQ8	Mitochondrial import inner membrane translocase subunit TIM50	TIMM50	1.54757	-0.359988	25.01	25.04	24.63	24.61	24.33	23.84	24.97	24.35	24.87	25.24	24.93	24.75	24.99	24.93	25.3	25.8	24.49	24.79	25.32	24.84	25.21	25.43	25.12	24.68	11	11	39.7	39.7	39.646	0	94.291	2995900000	141	7	8	8	5	7	6	5	4	7	7	8
O14733	O14733	Dual specificity mitogen-activated protein kinase kinase 7	MAP2K7	1.54654	-0.4879	NaN	21.96	NaN	21.74	21.84	21.23	NaN	21.81	NaN	22.79	21.96	21.92	22.3	21.86	23.16	22.48	NaN	22.17	22.66	22.58	22.46	NaN	NaN	21.9	4	4	13.4	13.4	47.484	0.00045382	4.1377	259660000	23	2	2	1	2	2	2	2	3	0	4	3
O43175	O43175	D-3-phosphoglycerate dehydrogenase	PHGDH	1.54617	0.76613	26.72	25.88	26.8	24.88	26.03	27.38	24.86	26.02	25.85	25.48	26.78	26.33	24.98	25.98	24.48	24.78	23.97	24.95	24.71	26.48	24.97	26.32	26.11	26.07	25	25	48	48	56.65	0	323.31	16325000000	293	19	20	23	16	21	22	19	18	20	18	15
P11217	P11217	Glycogen phosphorylase, muscle form	PYGM	1.54587	0.83318	25	25	26.52	24.47	25.4	26.46	23.41	24.98	25.51	24.56	25.62	25.89	23.73	23.96	23.31	22.79	24.35	25.22	24.06	25.38	24.35	25.12	25.37	25.2	53	41	65.7	49.6	97.091	0	323.31	15169000000	556	24	27	37	19	29	39	21	21	24	19	28
P49821	P49821	NADH dehydrogenase [ubiquinone] flavoprotein 1, mitochondrial	NDUFV1	1.5412	-0.4003	27.56	27.66	27.36	26.67	27.16	26.06	27.13	26.92	27.29	27.61	27.38	27.54	27.58	27.22	27.88	28	26.67	27.61	27.83	27.71	27.56	27.8	27.92	27.37	26	26	67.2	67.2	50.817	0	323.31	38608000000	503	19	22	25	23	24	23	24	17	17	18	18
P24534	P24534	Elongation factor 1-beta	EEF1B2	1.53959	0.758171	26.13	25.3	26.48	25.28	26.09	26.17	24.99	24.91	26.06	23.75	26.19	26.24	24.3	25.16	24.34	23.29	24.92	24.6	24.29	25.74	24.7	25.64	25.4	26.13	9	9	64.4	64.4	24.763	0	247.5	7036100000	126	6	6	9	5	8	8	7	6	7	5	8
P02794	P02794	Ferritin heavy chain;Ferritin heavy chain, N-terminally processed	FTH1	1.53795	-0.390847	28.35	28.56	28.81	27.86	28.8	27.82	29.18	28.12	27.95	28.15	28.24	28.72	29	28.68	28.83	28.44	29.83	28.38	28.78	28.87	28.53	28.44	28.68	28.8	14	14	69.9	69.9	21.225	0	146.26	45977000000	272	9	11	12	7	12	13	9	5	6	6	8
P63167	P63167	Dynein light chain 1, cytoplasmic	DYNLL1	1.53422	-0.262807	27.82	27.76	27.66	27.83	27.52	27.24	27.81	27.78	27.85	27.32	27.18	27.33	27.9	27.89	27.91	28.01	28.24	28.2	27.93	27.7	27.89	27.87	27.58	27.12	7	3	64	33.7	10.366	0	323.31	13335000000	157	2	2	1	3	3	3	3	3	2	3	2
P13693;Q56UQ5	P13693	Translationally-controlled tumor protein	TPT1	1.5341	1.12417	25.71	24.69	26.4	22.41	25.84	25.95	23.4	24.13	25.35	23.44	25.33	24.58	22.28	23.51	22.21	23.21	24.34	23.28	22.2	25	24.05	23.83	23.84	25.96	9	9	45.9	45.9	19.595	0	139.73	3363200000	71	7	5	8	2	8	7	5	6	6	4	8
P08559;P29803	P08559	Pyruvate dehydrogenase E1 component subunit alpha, somatic form, mitochondrial	PDHA1	1.53335	-0.399642	28.03	28.08	27.59	26.95	27.47	26.54	27.69	27.37	27.63	28.1	27.66	27.64	28.13	27.96	28.07	28.62	27.07	27.74	27.97	28.04	27.99	28.25	28.12	27.57	33	33	72.3	72.3	43.295	0	323.31	53904000000	492	27	29	25	18	24	25	25	21	23	20	23
Q9UNK0	Q9UNK0	Syntaxin-8	STX8	1.53142	-0.291425	23.02	23.38	22.98	22.89	22.88	22.54	23.18	22.8	23.17	22.84	23.37	22.9	23.03	23.39	23.65	23.42	23.39	NaN	23.95	23.17	22.97	23.22	23.32	22.65	6	6	35.2	35.2	26.906	0	26.348	554380000	72	3	3	4	3	2	2	3	3	3	3	3
P20936	P20936	Ras GTPase-activating protein 1	RASA1	1.53124	0.431714	22.79	22.07	22.62	NaN	22.13	22.54	NaN	NaN	21.95	NaN	22.72	22.78	NaN	21.88	NaN	NaN	21.56	NaN	NaN	22.06	NaN	22.43	22.2	21.98	9	9	11.8	11.8	116.4	0.0002791	9.1661	347900000	29	6	2	5	1	4	4	1	1	7	1	5
P08758	P08758	Annexin A5	ANXA5	1.53077	0.573229	27.09	27.05	27.82	28.02	28.06	29.01	27.62	27.51	27.7	26.82	27.06	27.13	26.8	26.43	26.95	26.45	27.89	27.3	27.29	26.93	27.14	26.45	26.22	28.15	33	33	84.7	84.7	35.936	0	323.31	32343000000	329	19	23	25	27	25	28	21	19	23	14	21
P09455;P82980	P09455	Retinol-binding protein 1	RBP1	1.52955	1.10666	24.23	22.77	25.11	22.49	23.64	24.97	22.25	22.69	24.34	NaN	23.83	24.47	21.73	21.42	NaN	21.9	NaN	22.84	NaN	22.85	NaN	22.8	22.7	24.58	10	10	70.4	70.4	15.85	0	42.152	1502100000	102	7	2	8	4	8	9	4	4	7	2	7
Q8IZQ1	Q8IZQ1	WD repeat and FYVE domain-containing protein 3	WDFY3	1.52898	0.274052	21.99	22.6	22.51	NaN	21.89	22.3	21.83	NaN	22.14	21.9	22.24	22.47	21.96	22.2	21.62	22.32	21.58	NaN	21.61	22.06	21.94	21.72	22.13	21.89	16	16	6.9	6.9	395.25	0	15.178	443170000	54	5	9	12	1	8	8	7	1	7	3	8
Q9Y2Q3	Q9Y2Q3	Glutathione S-transferase kappa 1	GSTK1	1.52845	-0.301247	25.48	25.9	25.67	26.02	25.85	25.58	26.45	25.37	25.81	25.25	25.45	25.7	26.14	25.64	25.72	26.02	26.73	25.89	25.75	25.94	26.18	26.34	25.98	25.81	8	8	49.6	49.6	25.497	0	166.29	4299000000	100	4	5	7	6	6	7	6	5	5	5	4
P0DMV8;P0DMV9	P0DMV8;P0DMV9	Heat shock 70 kDa protein 1A;Heat shock 70 kDa protein 1B	HSPA1A;HSPA1B	1.52611	0.28989	27.52	27.52	27.98	27.56	27.67	28.49	27.64	27.54	27.72	27.5	27.69	27.83	27.25	27.24	27.68	27.31	27.57	27.02	27.31	27.83	27.4	27.35	27.05	28.16	40	20	64.3	32	70.051	0	323.31	50917000000	584	15	16	18	13	18	19	15	11	12	9	15
P17152	P17152	Transmembrane protein 11, mitochondrial	TMEM11	1.52577	-0.317136	24.37	24.39	24.16	24.02	24.14	23.39	24.34	24.12	24.18	24.5	24	24.22	24.54	24.37	24.91	24.87	NaN	24.61	24.74	23.68	24.47	24.6	24.4	23.97	4	4	22.4	22.4	21.541	0.00063251	2.8355	1084300000	34	3	3	4	2	3	2	3	3	2	3	3
Q9UHQ9	Q9UHQ9	NADH-cytochrome b5 reductase 1	CYB5R1	1.52519	-0.287051	25.07	25.57	25.08	25.54	25.16	25.51	25.96	25.39	25.19	25.09	25.16	24.95	25.78	25.4	25.82	25.86	25.95	25.69	25.85	25.07	25.86	25.22	25.42	25.2	15	15	53.4	53.4	34.094	0	119.43	5503300000	187	9	10	11	10	12	10	10	6	7	7	7
Q9UK22	Q9UK22	F-box only protein 2	FBXO2	1.52315	0.65315	27.81	26.96	27.61	25.8	26.92	27.81	25.94	26.97	26.99	26.24	27.62	27.07	26.09	27.16	25.82	26	25.5	25.36	25.74	27.2	26.13	27.18	26.73	26.99	15	15	59.1	59.1	33.327	0	200.12	17154000000	180	10	10	12	8	10	14	8	9	6	9	11
Q9Y676	Q9Y676	28S ribosomal protein S18b, mitochondrial	MRPS18B	1.52268	-0.535333	NaN	NaN	23.03	23.14	22.2	NaN	22.8	NaN	22.51	NaN	22.83	22.6	23.33	NaN	23.23	23.82	22.63	23.5	NaN	22.63	23.71	NaN	NaN	NaN	3	3	16.3	16.3	29.395	0.00083403	2.7034	287290000	14	2	1	2	2	2	0	3	1	2	1	2
Q96DB5	Q96DB5	Regulator of microtubule dynamics protein 1	RMDN1	1.52082	-0.643775	21.99	22.5	21.58	23.01	22.66	21.89	24	22.24	22.27	23.51	21.93	21.87	23.07	22.8	23.64	23.05	23.82	23.5	23.33	22.94	24.06	22.72	22.45	21.79	6	6	22.6	22.6	35.808	0.00025031	6.2767	382450000	31	3	4	3	3	3	2	5	3	4	3	3
Q92665	Q92665	28S ribosomal protein S31, mitochondrial	MRPS31	1.51985	-0.316721	22.3	21.78	22.19	22.41	21.97	NaN	22.54	22.22	22.32	22.64	22.09	NaN	22.23	NaN	22.58	23.14	22.48	22.48	22.77	22.01	NaN	NaN	22.79	22.58	4	4	17	17	45.318	0.00027435	8.7414	202900000	20	2	3	3	2	3	0	3	2	3	2	2
P09622	P09622	Dihydrolipoyl dehydrogenase, mitochondrial	DLD	1.51826	-0.448495	27.8	27.96	27.57	27.07	27.37	26.21	27.72	27.23	27.5	28.25	27.5	27.55	28.07	27.53	28.43	28.55	27.13	27.6	28.2	28.11	27.93	28.28	27.89	27.38	25	25	58.9	58.9	54.177	0	323.31	39794000000	368	18	22	21	16	19	19	19	18	15	17	16
P07237	P07237	Protein disulfide-isomerase	P4HB	1.51512	-0.312109	26.49	26.89	26.38	27.13	26.88	26.63	27.44	27.09	26.45	27.07	26.44	26.75	27.17	26.8	27.34	27.2	27.55	27.43	27.01	26.56	27.56	26.75	26.86	27.16	33	33	56.3	56.3	57.116	0	323.31	21910000000	432	22	22	22	22	24	22	25	20	21	22	20
Q96HD1	Q96HD1	Cysteine-rich with EGF-like domain protein 1	CRELD1	1.5142	-0.44012	24.12	24.51	23.81	24.52	23.92	23.45	24.76	24.63	24.28	25.07	24.19	23.99	24.94	24.78	25.06	25.36	24.6	24.7	25.07	24.11	24.91	24.45	24.96	23.58	12	12	44	44	45.439	0	105.14	2546600000	146	11	10	9	10	9	10	11	7	7	7	11
Q12805	Q12805	EGF-containing fibulin-like extracellular matrix protein 1	EFEMP1	1.51258	0.941925	23.77	21.37	21.31	24.23	23.85	23.14	23.4	24.69	NaN	23.29	22.39	22.12	22.1	22.11	22.19	NaN	22.72	21.72	21.42	22.85	22.25	NaN	NaN	21.61	11	11	32.3	32.3	54.64	0	19.64	719390000	52	10	2	5	11	11	11	10	7	1	5	7
Q8NBQ5	Q8NBQ5	Estradiol 17-beta-dehydrogenase 11	HSD17B11	1.50995	-0.387557	23.75	24.06	23.47	25	24.5	24.45	24.33	23.59	24.78	23.92	24.15	23.85	24.75	24.54	24.53	24.53	25.25	24.95	24.69	24.25	24.48	24.34	24.01	24.17	12	12	42.7	42.7	32.935	0	67.771	1857100000	111	6	7	7	9	11	9	7	6	7	6	5
Q96DD7	Q96DD7	Protein shisa-4	SHISA4	1.50892	-0.487388	22.36	23.92	23.69	23.16	23.24	NaN	23.4	22.86	23.67	23.09	NaN	23.12	23.54	23.7	24.19	24.26	NaN	NaN	23.91	24.29	23.14	23.5	23.14	NaN	4	4	24.4	24.4	21.522	0.00042699	3.0305	425520000	39	2	3	4	2	3	1	2	2	2	2	1
P07910;O60812;B7ZW38;B2RXH8;P0DMR1	P07910	Heterogeneous nuclear ribonucleoproteins C1/C2	HNRNPC	1.50616	-0.436629	26.73	27.26	26.53	27.85	27.21	27.19	28.09	27.33	27.07	27.56	26.69	27.26	27.76	27.37	28.01	27.59	28.46	27.97	28.01	26.8	28.12	27.22	27.27	27.43	15	15	36.3	36.3	33.67	0	323.31	20839000000	249	11	12	13	12	13	14	10	9	11	10	9
Q7KYR7;Q8WVV5	Q7KYR7	Butyrophilin subfamily 2 member A1	BTN2A1	1.5041	-0.539253	22.17	22.3	21.49	22.98	21.83	22.42	22.71	NaN	NaN	22.8	22.84	NaN	23.26	NaN	23.63	22.85	NaN	22.88	22.53	22.92	23.42	22.16	22.27	23.39	7	7	16.9	16.9	59.632	0.00083333	2.6968	438430000	25	4	4	5	4	3	2	5	2	2	5	2
O95292	O95292	Vesicle-associated membrane protein-associated protein B/C	VAPB	1.50276	-0.318032	25.81	25.65	25.53	24.97	25.08	24.82	25.39	25.4	25.19	26.15	25.39	25.43	25.67	25.93	26.03	26.02	24.91	25.71	25.89	25.92	25.66	25.75	25.7	25.43	14	13	57.2	57.2	27.228	0	36.132	7854600000	170	9	10	9	10	12	12	10	10	11	10	10
Q96PK6	Q96PK6	RNA-binding protein 14	RBM14	1.5025	-0.433508	23.61	23.94	23.12	24.53	23.94	24.17	24.8	24.51	23.98	24.66	23.72	23.93	24.88	24.32	24.68	24.33	25.23	24.98	24.76	23.7	24.73	24.17	24.25	24.08	21	21	37.4	37.4	69.491	0	50.982	4153700000	189	8	13	13	14	16	16	11	12	12	9	11
Q9C0E8	Q9C0E8	Protein lunapark	LNP	1.50092	-0.293107	24.85	24.7	24.57	25	24.54	24.58	25.2	24.87	24.68	24.79	24.75	24.57	25.15	24.81	25.06	25.22	25.66	25.59	25.33	24.45	25.26	24.86	24.83	24.43	12	12	29.9	29.9	47.739	0	38.571	2999300000	165	9	9	10	8	10	8	10	6	10	8	8
P62328	P62328	Thymosin beta-4;Hematopoietic system regulatory peptide	TMSB4X	1.50084	-0.398716	25.53	25.17	24.43	25.52	25.11	NaN	25.54	25.51	25.35	25.41	24.96	25.04	26.26	25.39	25.62	26.32	NaN	25.49	25.51	25.6	26.17	25.58	25.19	24.82	6	6	77.3	77.3	5.0526	0.00027601	8.9381	2201000000	19	4	6	4	5	5	5	5	5	3	5	3
Q15334	Q15334	Lethal(2) giant larvae protein homolog 1	LLGL1	1.49992	0.291115	25.36	25.12	25.23	24.71	24.72	25.36	24.73	24.38	24.67	24.87	24.97	24.98	24.91	24.73	24.83	24.73	23.92	24.22	24.77	24.96	24.54	25	24.45	24.56	29	29	38.9	38.9	115.42	0	165.31	5921100000	332	18	20	27	16	16	23	20	10	14	9	15
Q9UKG1	Q9UKG1	DCC-interacting protein 13-alpha	APPL1	1.49888	0.763979	24.88	23.71	24.91	23.28	24.59	24.67	22.98	24.01	24.8	23.75	24.77	24.97	22.96	23.81	22.76	22.46	22.94	22.96	22.39	24.68	23.4	24.59	24.13	25.06	26	25	52.2	51.2	79.663	0	264.26	4700100000	254	20	16	22	11	17	22	9	10	16	10	18
Q14677	Q14677	Clathrin interactor 1	CLINT1	1.49882	-0.208592	23.48	23.37	23.06	23.56	23.39	23.17	23.34	23.58	23.53	23.28	23.37	23.56	23.38	23.7	23.44	23.25	23.97	23.8	23.89	23.43	23.6	23.33	23.37	24.01	10	10	19.7	19.7	68.259	0	19.114	1231900000	97	7	7	5	4	8	6	6	5	6	4	6
P45954	P45954	Short/branched chain specific acyl-CoA dehydrogenase, mitochondrial	ACADSB	1.49876	-0.35699	23.73	23.51	23.34	23.19	23.54	22.55	23.99	22.71	23.52	23.16	22.74	22.77	23.63	23.14	23.33	23.51	23.86	23.68	24.02	23.43	23.46	24.08	23.33	23.55	9	9	29.2	29.2	47.485	0	21.214	1085700000	100	4	7	7	5	6	2	6	4	6	3	3
Q9C0D9	Q9C0D9	Ethanolaminephosphotransferase 1	EPT1	1.49775	-0.446727	24.37	24.03	23.7	23.19	23.53	22.94	23.56	24.04	24.2	NaN	24.09	23.8	24.28	24.18	24.83	24.65	23.21	NaN	24.49	24.15	24.18	24.49	24.36	23.54	2	2	4.5	4.5	45.228	0	29.745	686980000	42	2	2	2	2	2	2	2	2	2	1	2
O95140	O95140	Mitofusin-2	MFN2	1.49699	-0.300978	28.86	28.64	28.33	28.09	28.11	27.61	28.51	28.27	28.36	28.56	28.35	28.6	28.88	28.79	28.7	29.1	28.01	28.47	28.57	28.82	28.46	29.08	28.73	28.28	29	28	43.6	42.7	86.401	0	92.152	18105000000	266	12	20	21	18	19	20	20	14	14	11	15
Q96BM9	Q96BM9	ADP-ribosylation factor-like protein 8A	ARL8A	1.49629	-0.214159	27.21	27.06	26.9	26.87	26.61	26.77	26.59	27.31	26.89	27.06	27.09	27.11	27.19	26.93	27.22	27.45	26.66	27.4	27.24	27.18	27.2	27.5	27.07	26.99	8	5	57	34.4	21.416	0	152.57	9038300000	134	3	4	5	4	4	5	4	4	4	3	2
Q7L2H7	Q7L2H7	Eukaryotic translation initiation factor 3 subunit M	EIF3M	1.49445	0.320993	23.85	23.38	23.89	23.64	24.21	24.45	23.41	23.58	23.89	23.36	23.52	23.69	23.24	23.43	23.07	23.31	23.72	NaN	23.25	23.74	22.92	23.76	NaN	23.74	12	12	41.4	41.4	42.502	0	51.733	994240000	88	6	6	8	7	10	9	7	2	7	2	5
P04181	P04181	Ornithine aminotransferase, mitochondrial;Ornithine aminotransferase, hepatic form;Ornithine aminotransferase, renal form	OAT	1.49393	-0.331988	24.08	23.86	23.69	23.2	23.62	23.37	23.64	23.93	24.04	24.42	23.92	23.96	24.08	24.2	24.32	24.63	23.82	23.23	24.35	23.91	24.16	24.57	24.41	24.06	14	14	42.4	42.4	48.534	0	112.29	1870200000	145	10	10	13	8	10	8	12	5	9	7	9
P01008	P01008	Antithrombin-III	SERPINC1	1.48989	0.970165	26.14	26.92	27.15	29.48	27.22	28.36	28.19	27.28	26.55	27.21	27.85	27.33	27.29	27.21	25.94	25.59	28.26	25.2	26.62	26.55	26.28	NaN	24.61	27.99	11	10	34.3	31.9	52.602	0	71.066	5870500000	81	3	6	8	8	7	7	9	5	5	4	5
P08842	P08842	Steryl-sulfatase	STS	1.4847	-0.274139	23.22	23.05	23.27	23.09	NaN	22.34	22.99	22.52	23.07	23	22.87	22.78	22.98	23.18	23.21	23.51	22.8	23.34	23.37	23.56	23.1	23.42	23.34	22.61	6	6	13.2	13.2	65.492	0.00027996	9.289	538190000	54	5	4	3	6	2	4	3	5	3	4	5
Q9NRV9	Q9NRV9	Heme-binding protein 1	HEBP1	1.48466	0.544151	24.17	23.97	24.83	23.6	24.11	25	23.24	23.65	24.14	23.94	24.88	24.29	22.85	23.65	22.94	23.09	23.62	NaN	24.15	24.22	23.45	23.32	23.54	24.86	8	8	62.4	62.4	21.097	0	89.8	1769800000	81	7	4	6	5	6	7	4	5	6	5	6
Q14019	Q14019	Coactosin-like protein	COTL1	1.48382	0.768298	23.38	23.26	24.83	23.52	24.11	25.36	22.92	NaN	23.64	NaN	24.07	23.22	22.91	22.57	22.41	22.89	22.67	NaN	NaN	23.72	NaN	23.32	22.62	24.44	9	9	53.5	53.5	15.945	0	34.16	824210000	43	2	4	5	5	5	7	4	1	2	0	3
Q04771	Q04771	Activin receptor type-1	ACVR1	1.48376	-0.595237	NaN	21.71	21.77	22.75	22.21	NaN	22.88	22.18	22.39	22.2	21.43	NaN	22.68	NaN	23.17	22.09	23.86	23.3	22.87	22.08	NaN	NaN	22.36	22.48	6	5	13.4	12.2	57.152	0.00029621	11.178	399050000	28	1	3	5	2	5	3	4	2	2	3	1
P27694	P27694	Replication protein A 70 kDa DNA-binding subunit;Replication protein A 70 kDa DNA-binding subunit, N-terminally processed	RPA1	1.4798	0.556642	23.29	23.1	23.22	22.47	23.82	23.95	22.71	22.89	23.43	22.23	23.27	23.39	21.97	22.97	21.62	21.38	23.62	22.48	22.32	23.11	22.45	22.96	22.91	23.29	15	15	34.6	34.6	68.137	0	35.747	1597800000	144	9	12	11	7	12	13	5	5	9	6	8
Q8WU79	Q8WU79	Stromal membrane-associated protein 2	SMAP2	1.47969	-0.297573	24.04	24.02	23.4	23.31	23.34	22.99	23.54	23.53	23.76	24.26	23.74	23.73	23.93	24.08	24.25	24.23	23.38	23.77	23.9	24.07	24.13	23.99	24.06	23.45	9	8	34.5	32.6	46.785	0	52.757	1523900000	132	5	5	7	4	5	5	5	5	6	6	5
Q99623	Q99623	Prohibitin-2	PHB2	1.47751	-0.250287	27.65	27.62	27.31	27.09	27.14	26.81	27.65	27.44	27.39	28	27.51	27.67	27.78	27.55	27.98	28.07	27.41	27.77	27.49	27.67	27.74	27.8	27.58	27.43	21	21	71.6	71.6	33.296	0	323.31	35013000000	313	17	18	19	18	18	19	16	17	16	14	18
Q9BXS5;Q9Y6Q5	Q9BXS5	AP-1 complex subunit mu-1	AP1M1	1.46719	0.6838	25.35	24.49	25.36	23.6	25	25.23	23.89	24.18	25.12	24.16	25.24	25.22	23.33	24.58	23.19	23.11	23.97	23.43	23.23	25.3	23.81	24.86	24.44	25.38	20	20	54.4	54.4	48.586	0	32.625	3406600000	141	12	13	16	8	13	16	10	8	11	6	12
P56381;Q5VTU8	P56381;Q5VTU8	ATP synthase subunit epsilon, mitochondrial;ATP synthase subunit epsilon-like protein, mitochondrial	ATP5E;ATP5EP2	1.46641	-0.515496	28.44	28.72	28.25	27.76	27.92	26.89	28.25	28.56	28.26	29.32	28.37	28.57	28.93	28.74	29.15	29.52	27.65	28.81	29.01	28.49	29.29	29.09	28.82	28.02	3	3	45.1	45.1	5.7797	0	18.36	19796000000	47	3	3	3	3	3	3	3	3	3	3	2
O95865	O95865	N(G),N(G)-dimethylarginine dimethylaminohydrolase 2	DDAH2	1.46452	0.75113	23.81	22.86	24.58	22.85	24.31	25.5	23.03	23.81	24.22	22.88	23.8	23.9	22.7	22.95	22.77	22.14	23.17	22.13	22.78	23.65	NaN	23.19	23.04	24.98	12	11	53.3	50.5	29.644	0	58.967	1908300000	120	6	7	7	3	8	8	4	5	8	2	5
O96011	O96011	Peroxisomal membrane protein 11B	PEX11B	1.46407	-0.294231	23.79	24.18	23.38	23.31	23.43	22.8	23.96	23.49	23.69	23.79	23.32	23.64	23.97	23.49	24.39	24.19	23.61	23.65	23.93	23.96	23.81	24.06	23.55	23.72	11	11	52.5	52.5	28.431	0	26.224	1477700000	75	5	10	8	6	8	7	9	5	5	6	4
Q96SB3	Q96SB3	Neurabin-2	PPP1R9B	1.46212	-0.224782	24.29	24.4	24.15	23.89	23.95	23.7	24.11	24.05	24.35	24.63	23.96	24.3	24.07	24.2	24.69	24.67	24.18	24.45	24.59	24.49	24.3	24.56	24.25	24.03	15	14	26.2	25	89.333	0	60.419	1840100000	128	7	11	10	7	8	7	10	3	8	9	6
Q9NZZ3	Q9NZZ3	Charged multivesicular body protein 5	CHMP5	1.46205	0.26274	24.59	24.06	24.16	24.65	24.42	24.03	23.82	24.65	24.49	24.54	24.6	24.53	24	24.3	24.12	23.65	23.96	23.76	24.22	24.67	24.05	23.96	24.49	24.21	6	6	32.9	32.9	24.57	0	71.71	1814200000	91	4	3	6	5	2	4	4	4	3	4	5
Q04323	Q04323	UBX domain-containing protein 1	UBXN1	1.46166	0.225965	24.34	24.14	24.1	24.11	24.13	24.3	23.89	24.28	24.14	24.06	24.1	24.31	23.42	24.23	23.52	23.63	24.02	24.35	24.05	23.92	23.66	24.09	23.89	24.41	8	8	47.8	47.8	33.325	0	20.198	1473000000	82	6	8	5	5	6	7	4	5	6	5	7
Q9NVI7	Q9NVI7	ATPase family AAA domain-containing protein 3A	ATAD3A	1.46089	-0.323957	24.77	24.85	24.6	24.48	24.47	23.91	24.74	24.84	24.39	25.5	24.95	24.36	24.97	24.91	25.27	25.45	24.58	24.98	24.9	24.85	25.13	25.29	25.1	24.32	19	6	33.8	12.1	71.368	0	38.892	4740500000	214	4	4	4	4	5	3	4	3	4	4	4
Q14103	Q14103	Heterogeneous nuclear ribonucleoprotein D0	HNRNPD	1.46032	-0.340227	25.94	25.87	25.85	26.71	26.53	26.61	26.74	26.06	26.09	26.3	25.68	25.92	26.82	26.23	26.64	26.74	27.21	26.03	26.88	26.12	26.73	26.06	26.49	26.42	16	15	36.1	33.8	38.434	0	323.31	9617400000	199	9	10	11	10	10	10	14	7	8	9	10
Q14956	Q14956	Transmembrane glycoprotein NMB	GPNMB	1.46008	0.881088	25	23.93	24.8	24.41	NaN	26.48	25.14	27.26	25.05	24.35	25.97	24.49	25.08	24.32	23.39	24.32	NaN	NaN	24.53	23.76	25.31	24.66	24.56	22.96	3	3	5.9	5.9	63.922	0	14.888	1202400000	50	2	2	2	2	1	2	2	2	2	2	2
P21953	P21953	2-oxoisovalerate dehydrogenase subunit beta, mitochondrial	BCKDHB	1.45684	0.49433	23.97	24.06	24.52	23.74	23.91	24.46	23.13	22.57	24.36	23.05	24.13	23.46	23.66	23.56	23.21	22.7	23.43	22.49	23.4	23.8	23.03	23.04	24.07	23.06	8	8	25	25	43.122	0	49.801	1320400000	73	6	7	8	6	7	7	7	4	6	4	7
P16152	P16152	Carbonyl reductase [NADPH] 1	CBR1	1.45645	0.970782	28.56	27.42	29.22	25.69	28.19	28.96	26.21	27.07	27.97	26.84	28.62	28.34	26.35	27.23	25.67	25.94	25.67	26.35	26.15	28.33	26.11	27.81	27.48	28.35	20	18	78.3	67.9	30.375	0	323.31	48741000000	283	13	15	14	9	16	14	10	12	13	7	11
P62269	P62269	40S ribosomal protein S18	RPS18	1.45412	-0.432711	24.81	25.15	24.43	25.89	25.22	24.85	25.99	25.27	25.27	25.89	24.71	25.18	25.68	25.29	25.92	25.73	26.02	26.2	26.1	24.96	26.23	25.07	25.4	25.25	10	10	51.3	51.3	17.718	0	80.996	4133700000	141	6	7	8	8	7	6	9	7	6	7	5
Q14151	Q14151	Scaffold attachment factor B2	SAFB2	1.45322	-0.53703	NaN	NaN	21.53	23.05	22.07	22.26	22.07	22.38	21.87	22.75	NaN	22.12	23.42	NaN	23.59	22.92	23.1	22.58	22.49	NaN	22.51	NaN	22.36	21.95	14	5	18	6.7	107.47	0.00027315	8.5564	305030000	16	1	1	3	3	2	3	3	2	3	3	2
P07737	P07737	Profilin-1	PFN1	1.4481	0.828072	26.65	25.64	27.11	26.01	26.91	27.71	25.29	26.22	26.99	25.51	26.66	27.1	25.33	25.21	24	24.95	25.32	25.23	25.26	26.77	25.73	26.37	25.56	28.13	14	8	91.4	58.6	15.054	0	323.31	11384000000	249	5	6	7	5	6	6	5	5	6	2	6
O15111	O15111	Inhibitor of nuclear factor kappa-B kinase subunit alpha	CHUK	1.44257	0.3108	21.59	21.96	21.62	21.75	21.55	22.44	21.33	NaN	21.7	NaN	22.03	21.59	NaN	21.51	NaN	NaN	NaN	NaN	21.37	21.46	NaN	21.58	21.28	21.47	3	2	5.1	4	84.639	0.00045167	4.0748	121490000	11	2	2	2	2	2	2	2	0	2	0	2
O95479	O95479	GDH/6PGL endoplasmic bifunctional protein;Glucose 1-dehydrogenase;6-phosphogluconolactonase	H6PD	1.43749	-0.490662	NaN	NaN	NaN	23.04	22.22	21.93	22.5	23.22	22.32	22.2	22.1	22.18	22.2	22.3	23.46	NaN	23.63	23.08	23.34	NaN	23.04	22.39	22.76	22.83	10	10	15.5	15.5	88.892	0	23.151	520390000	28	3	2	2	6	6	6	8	6	6	2	6
P98095	P98095	Fibulin-2	FBLN2	1.43603	0.739642	22.29	21.25	22.37	24.08	23.03	23.53	23.85	23.88	21.8	22.49	22.89	22.55	21.58	21.97	21.31	NaN	23.19	22.36	22.83	22.39	22.17	NaN	21.36	21.79	10	10	14	14	126.57	0	43.571	866190000	61	5	4	7	8	6	7	9	8	5	6	6
Q9UHY7	Q9UHY7	Enolase-phosphatase E1	ENOPH1	1.43588	1.19665	25.96	23.62	26.38	22.18	25.27	25.7	22.44	24.05	25.69	23.33	25.43	25.43	22.91	23.69	22.55	22.93	22.06	22.37	22.43	25.22	22.62	24.59	24.25	25.51	8	8	45.2	45.2	28.932	0	51.817	2539000000	119	7	5	8	3	8	6	3	4	6	4	6
Q9P0M6	Q9P0M6	Core histone macro-H2A.2	H2AFY2	1.43381	-0.687284	21.92	22.24	22.03	23.68	23.23	23.01	22.88	22.38	22.49	22.77	NaN	22.7	23.25	22.51	23.11	22.92	25.23	23.85	23.46	22.35	24.06	NaN	22.82	NaN	11	9	41.7	34.7	40.058	0.00024759	5.9936	628800000	36	2	2	2	5	3	6	2	2	4	3	2
Q15831	Q15831	Serine/threonine-protein kinase STK11	STK11	1.43318	0.404689	22.77	22.97	23.03	NaN	22.45	NaN	22.31	NaN	22.6	22.44	22.7	22.4	NaN	22.25	22.29	NaN	21.47	NaN	NaN	22.43	NaN	22.74	NaN	22.17	6	6	20.1	20.1	48.635	0.00028082	9.4297	384380000	35	4	3	4	1	2	1	2	0	3	2	4
Q96GK7	Q96GK7	Fumarylacetoacetate hydrolase domain-containing protein 2A	FAHD2A	1.43051	-0.318616	24.31	24.14	24.46	23.39	24	23.23	24.06	23.4	23.82	24.5	23.97	23.96	24.53	23.96	24.39	24.69	24.11	24.08	24.53	24.23	23.92	24.44	23.84	24.35	10	3	45.2	13.4	34.596	0	45.909	1893200000	108	3	3	3	3	2	2	3	2	3	1	3
O75874	O75874	Isocitrate dehydrogenase [NADP] cytoplasmic	IDH1	1.4302	0.394533	22.71	22.37	22.96	22.67	22.95	23.57	22.04	21.8	22.53	22.1	22.87	22.13	21.92	21.77	22.2	21.75	21.8	22.25	22.15	22.52	21.85	22.43	22.43	22.89	11	10	29.7	27.5	46.659	0.00028694	10.093	554450000	53	6	9	7	3	4	8	6	4	4	3	5
Q14642	Q14642	Type I inositol 1,4,5-trisphosphate 5-phosphatase	INPP5A	1.43008	-0.292441	24.29	24.41	24.14	24.32	23.88	23.62	24.21	24.42	24.39	24.98	24.16	24.33	24.61	24.3	24.89	24.94	23.86	24.25	24.68	24.72	24.6	24.79	24.76	24.26	15	15	40.5	40.5	47.819	0	89.1	2066300000	139	9	9	10	9	10	9	12	5	9	8	9
Q99569	Q99569	Plakophilin-4	PKP4	1.42789	-0.25897	23.22	23.61	23.26	22.8	23	23.01	23.36	23.09	23.36	23.72	23.26	23.12	23.71	23.22	23.65	24.01	23.15	23.53	23.72	23.26	23.55	23.76	23.45	22.89	25	21	26.8	23.8	131.87	0	28.613	1894200000	137	10	13	14	5	11	10	14	9	9	11	11
Q92783	Q92783	Signal transducing adapter molecule 1	STAM	1.42435	0.713863	24.55	23.43	24.64	22.81	24.17	23.92	22.18	23.03	24.01	23.01	24.34	24.22	22.56	22.98	22.61	22.71	22.42	22.04	22.34	24.42	22.23	23.75	23.47	24.23	12	10	32	28.5	59.179	0	91.433	1812300000	114	8	6	9	6	6	6	7	5	7	4	7
P05186	P05186	Alkaline phosphatase, tissue-nonspecific isozyme	ALPL	1.42313	-0.848829	26.06	27.85	27.22	29.4	28.41	27.96	30.2	28.45	28.55	28.38	27.3	27.24	29.49	28.86	29.64	28.6	30.6	29.37	28.95	28.04	28.73	27.7	28.55	28.65	21	20	49.6	48.3	57.304	0	224.16	18237000000	199	7	13	15	9	14	15	13	8	10	9	8
O75368	O75368	SH3 domain-binding glutamic acid-rich-like protein	SH3BGRL	1.42249	0.442218	22.63	23.3	23.76	NaN	23.15	23.43	22.61	NaN	23.06	22.5	23.39	22.44	NaN	22.36	23.05	22.34	NaN	21.81	22.48	23.37	22.4	22.6	22.76	22.66	5	5	69.3	69.3	12.774	0.00027255	8.5076	475810000	30	2	2	3	0	3	2	2	1	3	3	3
Q86WU2	Q86WU2	Probable D-lactate dehydrogenase, mitochondrial	LDHD	1.42031	-0.232438	22.28	22.28	22.1	21.91	21.79	21.8	21.95	NaN	22.07	NaN	22.62	NaN	22.28	22.58	22.3	22.52	NaN	22.31	NaN	22.1	22.22	22.28	22.54	22.07	5	5	14	14	54.87	0.00029976	11.738	278850000	22	2	5	4	2	4	2	4	0	3	1	4
P35080	P35080	Profilin-2	PFN2	1.41732	0.539841	27.88	26.84	28.32	26.31	27.76	28.05	26.67	27.62	27.93	26.92	27.72	27.68	26.73	26.75	26.32	26.63	26.37	26.27	26.93	27.41	27.11	27.68	26.89	28.14	8	8	62.9	62.9	15.046	0	169.84	13142000000	119	4	7	8	6	6	7	6	2	7	5	8
Q9H078	Q9H078	Caseinolytic peptidase B protein homolog	CLPB	1.41659	-0.211418	23.12	23.46	23.15	23.15	22.89	22.78	22.91	23.21	23.12	23.66	23.27	23.12	23.4	23.25	23.16	23.96	23.07	23.26	23.37	23.54	23.36	23.49	23.24	23.27	13	13	23.5	23.5	78.728	0	24.237	1117000000	95	7	6	10	7	5	7	7	6	7	4	7
P08243	P08243	Asparagine synthetase [glutamine-hydrolyzing]	ASNS	1.41654	-0.510643	22.22	22.53	NaN	21.75	NaN	NaN	21.95	22.34	21.73	22.96	21.99	22.38	22.2	22.44	22.78	23.13	NaN	NaN	23.51	22.44	NaN	NaN	23.21	22.02	7	7	17.5	17.5	64.369	0.00029895	11.584	378620000	33	2	3	3	3	4	2	5	6	4	4	5
P55209	P55209	Nucleosome assembly protein 1-like 1	NAP1L1	1.41633	0.580911	25.79	25.64	26.14	24.27	26	26.38	24.92	24.84	25.71	24.16	26.2	25.05	24.18	25.14	24.64	24.32	25.02	24.29	24.75	25.55	24.56	24.56	25.51	25.61	13	12	46.8	44.2	45.374	0	243.99	3656400000	142	4	11	10	4	7	10	4	4	4	3	7
O43164	O43164	E3 ubiquitin-protein ligase Praja-2	PJA2	1.41392	-0.310963	22.71	21.91	22.45	NaN	22.09	21.51	22.37	NaN	22.39	NaN	22.22	22.27	22.48	22.4	22.45	23.11	22.07	22.39	22.79	22.46	22.4	23	22.35	22.41	5	5	12.6	12.6	78.213	0.00026199	7.42	314920000	15	4	3	4	1	2	2	3	0	2	3	3
O95671	O95671	N-acetylserotonin O-methyltransferase-like protein	ASMTL	1.41088	0.96152	24.85	23.73	25.71	NaN	24.59	24.34	NaN	23.99	23.53	23.79	24.22	24.94	NaN	23.07	22.68	22.57	22.56	22.46	21.84	25	22.85	24.4	24.67	25.37	19	19	41.2	41.2	68.856	0	54.051	1949500000	96	12	8	15	2	12	13	0	6	9	5	9
Q9P2S2;P58401	Q9P2S2	Neurexin-2	NRXN2	1.41083	0.669406	22.81	22.91	22.66	24.97	22.17	22.61	21.82	23.44	22.8	22.45	22.98	23.06	22.23	22.57	22.58	23.25	20.87	21.79	21.57	23.09	22.61	22.77	21.73	21.58	13	7	9.5	5.7	184.98	0.00029019	10.488	337560000	36	4	4	4	5	4	3	3	4	4	4	4
P31153;Q00266	P31153	S-adenosylmethionine synthase isoform type-2	MAT2A	1.41039	0.394047	25.01	24.43	25.12	24.42	24.48	24.44	24.26	24.49	24.35	24.4	24.79	24.85	24.18	23.85	23.08	23.85	23.79	24.36	NaN	24.6	24.11	24.81	24.45	25.04	12	12	30.1	30.1	43.66	0.00029053	10.533	1548000000	121	8	7	8	7	9	8	5	4	6	3	8
Q13033	Q13033	Striatin-3	STRN3	1.40825	-0.184885	23.15	23.53	23.33	23.23	23.23	23.15	23.37	NaN	23.01	23.73	23.42	23.32	23.08	23.32	23.59	23.46	23.48	23.66	23.71	23.45	23.83	23.61	23.49	23.32	13	11	24.5	22.8	87.208	0	24.726	1080500000	74	5	7	5	4	6	7	10	1	5	4	5
P15104	P15104	Glutamine synthetase	GLUL	1.40469	-0.508446	26.74	26.8	27.59	26.63	26.92	25.46	26.13	25.7	26.8	26.85	26.72	26.82	27.11	26.24	26.6	27.1	26.16	27.7	26.95	27.49	26.91	27.7	27.84	27.44	16	16	49.1	49.1	42.064	0	282.44	12214000000	195	11	14	14	9	16	11	8	5	10	8	12
O43759	O43759	Synaptogyrin-1	SYNGR1	1.40306	-0.572359	27.36	27.05	26.79	25.57	25.86	25.22	26.31	26.42	26.94	26.72	26.98	26.8	27.43	27.41	27.45	27.66	NaN	26.48	26.69	27.31	26.5	27.83	27.13	25.92	3	3	14.6	14.6	25.455	0	50.935	5982400000	43	3	3	3	3	3	3	3	3	3	3	3
Q9GZT4	Q9GZT4	Serine racemase	SRR	1.40218	0.406439	23.74	23.65	23.89	23.75	22.91	24.5	23.5	23.65	23.42	22.87	24.04	23.37	23.31	NaN	23.88	23.67	22.97	22.43	23.4	23.63	23.07	22.66	23.18	23.02	12	12	53.2	53.2	36.566	0	39.805	1230700000	128	7	8	10	7	9	12	6	7	5	5	8
P48729;Q8N752	P48729;Q8N752	Casein kinase I isoform alpha;Casein kinase I isoform alpha-like	CSNK1A1;CSNK1A1L	1.4004	0.290067	22.58	22.64	22.78	23.4	22.8	23.17	22.63	22.44	22.59	NaN	22.81	22.67	22.22	22.69	NaN	22.37	23.11	22.42	22.09	22.53	22.05	22.68	22.28	22.9	9	9	31.2	31.2	38.914	0.00027663	8.9863	474000000	53	3	3	3	2	3	6	2	2	5	1	3
Q13564	Q13564	NEDD8-activating enzyme E1 regulatory subunit	NAE1	1.40026	0.911012	23.51	22.29	23.62	NaN	23.06	23.32	NaN	22.09	23.58	22.12	23.58	23.19	NaN	22.02	20.72	21.64	20.68	NaN	21.45	23.58	21.46	23.12	22.79	23.82	12	12	30.9	30.9	60.246	0	79.803	1123300000	108	9	5	11	1	11	8	1	4	7	3	8
P61026	P61026	Ras-related protein Rab-10	RAB10	1.39597	-0.231582	26.98	27.03	27.16	26.69	26.31	26.52	26.81	26.86	26.43	26.79	26.58	26.79	27.12	26.87	27.26	27.27	26.61	26.43	27.21	27.16	26.76	27.1	27.02	26.92	14	12	68.5	59.5	22.541	0	168.11	11697000000	181	7	10	11	7	6	10	7	7	8	6	7
Q9UHG3	Q9UHG3	Prenylcysteine oxidase 1	PCYOX1	1.39388	-0.246796	25.51	25.6	25.38	25.98	25.53	25.69	26.09	25.72	25.45	25.66	25.09	25.42	25.99	25.79	25.89	26.11	26.43	25.99	25.86	25.56	25.88	25.29	25.68	25.65	21	21	50.9	50.9	56.639	0	323.31	12913000000	373	16	17	16	14	18	21	15	13	15	12	14
P30041	P30041	Peroxiredoxin-6	PRDX6	1.39277	0.338539	25.25	25.35	25.95	25.52	26.03	26.58	25.26	24.93	25.15	25.55	25.8	25.51	25.15	25.47	25.14	25.34	24.97	25.04	25.3	26	24.96	25.31	25.2	24.94	18	18	72.3	72.3	25.035	0	316.47	7733100000	244	10	15	15	14	17	17	12	8	12	9	12
O95674	O95674	Phosphatidate cytidylyltransferase 2	CDS2	1.38984	-0.266421	26.65	26.84	26.46	26.29	25.85	25.98	26.93	26.38	26.11	26.5	26.1	26.53	26.61	26.78	26.87	26.98	26.88	26.65	27.01	26.52	26.62	26.2	26.44	26.28	6	6	15.1	15.1	51.417	0	42.675	5485400000	134	5	4	6	5	4	4	6	5	4	5	4
P14854	P14854	Cytochrome c oxidase subunit 6B1	COX6B1	1.3896	-0.598508	27.68	27.2	27.11	26.68	26.98	26.07	26.93	27.08	27.58	28.02	27.27	27.1	27.76	27.76	27.71	28.29	26.04	28.89	28.28	27.52	27.68	28.53	27.98	26.42	10	10	75.6	75.6	10.192	0	246.84	14220000000	172	9	9	7	7	7	7	8	5	7	6	8
O43166	O43166	Signal-induced proliferation-associated 1-like protein 1	SIPA1L1	1.38947	-0.321257	22.29	22.15	22.24	NaN	22.64	NaN	22.13	22.46	22.14	22.62	22.3	NaN	22.18	22.57	23.38	22.45	NaN	NaN	23.12	22.98	22.5	22.52	22.62	22.19	7	7	5.4	5.4	200.03	0.00026817	8.0329	303010000	15	3	3	2	2	4	2	3	3	5	3	3
P51513	P51513	RNA-binding protein Nova-1	NOVA1	1.3887	-0.446754	22.38	23.34	22.04	22.01	21.85	21.65	22	22.68	22.11	23.03	22.5	22.54	23.6	22.42	22.49	23.43	22.08	22.63	23.23	22.31	23.03	22.81	22.66	NaN	9	5	21.3	12	51.727	0.00029343	10.804	455800000	51	4	4	4	4	4	3	3	5	4	3	4
P13804	P13804	Electron transfer flavoprotein subunit alpha, mitochondrial	ETFA	1.38808	-0.364142	25.72	26.51	26.13	26.03	26	25.16	26.47	26.02	26.18	26.4	26.05	25.35	26.58	25.99	26.51	26.93	26.73	26.4	26.55	26.08	26.64	26.56	25.88	25.54	15	15	61.3	61.3	35.079	0	187.88	10293000000	217	12	11	11	10	11	10	10	9	13	8	10
O00451	O00451	GDNF family receptor alpha-2	GFRA2	1.38511	-0.536437	23.29	23.53	22.59	22.38	21.62	NaN	22.99	23.41	23.2	24.17	22.82	23.25	23.73	23.89	24.17	24.6	22.92	23.06	23.37	23.39	23.63	23.54	23.56	22.84	9	9	21.1	21.1	51.543	0.00029525	11.083	842020000	78	6	8	7	6	4	1	7	5	7	6	6
Q15785	Q15785	Mitochondrial import receptor subunit TOM34	TOMM34	1.38411	0.624031	23.07	22.95	23.25	NaN	22.34	22.99	NaN	NaN	22.89	NaN	23.34	21.78	NaN	22.45	NaN	22.01	21.81	20.83	NaN	23.02	22.48	22.4	22.21	22.61	8	8	40.1	40.1	34.559	0	23.771	586430000	55	5	5	5	2	3	5	2	1	5	0	6
Q99584	Q99584	Protein S100-A13	S100A13	1.3839	0.600032	23.25	23.42	24.22	26.15	24.13	24.24	23.52	24.21	23.03	23.29	23.92	24.03	23.24	23.52	23.54	24.17	23.69	23.3	23.26	22.59	23.63	NaN	22.86	23.07	5	5	46.9	46.9	11.471	0.00048251	5.415	1121000000	47	4	3	5	5	4	5	4	4	4	4	4
Q16401	Q16401	26S proteasome non-ATPase regulatory subunit 5	PSMD5	1.38362	0.421257	23.81	23.2	23.61	22.96	23.62	24.25	23.1	23.72	23.79	23.44	23.75	23.83	22.57	23.64	22.32	22.42	23.44	23.2	22.75	23.39	23.14	23.15	24.05	23.95	18	18	48.8	48.8	56.195	0	94.735	2039400000	198	9	13	15	12	15	14	14	6	10	6	11
Q9UIJ7	Q9UIJ7	GTP:AMP phosphotransferase AK3, mitochondrial	AK3	1.38119	-0.351876	24.52	25.27	24.71	24.93	24.86	24.77	25.9	24.53	24.6	24.92	24.72	24.41	25.48	24.75	25.53	25.28	25.45	25.39	25.58	25.2	25.51	25.15	24.62	24.41	16	16	73.1	73.1	25.565	0	75.165	4659600000	174	12	12	11	13	10	9	11	10	9	12	11
P53597	P53597	Succinyl-CoA ligase [ADP/GDP-forming] subunit alpha, mitochondrial	SUCLG1	1.37883	-0.351557	27.34	27.62	27.38	26.37	27.06	26.46	26.98	27.26	26.87	27.95	26.82	27.48	27.18	27.51	27.4	27.77	26.63	27.53	27.57	27.81	27.7	27.45	27.66	27.61	12	12	41.3	41.3	36.249	0	323.31	20036000000	232	9	11	9	5	10	12	7	5	9	7	6
Q86XE3	Q86XE3	Calcium uptake protein 3, mitochondrial	MICU3	1.3778	-0.352088	23.01	22.96	22.99	22.84	22.33	22.24	23.14	22.31	23.16	23.17	22.33	22.87	22.99	NaN	NaN	23.68	NaN	22.96	NaN	23.02	22.93	23.47	23.31	22.69	6	6	12.6	12.6	60.711	0.00027226	8.4498	410660000	48	4	3	5	2	3	3	4	3	5	2	4
Q92522	Q92522	Histone H1x	H1FX	1.37773	-0.625696	25.21	25.6	24.83	27.03	26.36	25.85	27.18	26.24	25.89	25.58	24.85	25.55	26.7	26.82	26.65	25.77	27.38	27.34	26.86	26.17	26.95	25.39	26.02	25.62	9	9	37.1	37.1	22.487	0	75.522	5789600000	104	8	7	5	7	9	7	9	8	7	6	8
P14415	P14415	Sodium/potassium-transporting ATPase subunit beta-2	ATP1B2	1.3752	-0.293347	28.09	27.94	27.89	28.12	27.69	26.98	28.13	27.65	27.63	28.69	27.49	27.99	28.29	27.93	28.42	28.52	27.99	28.17	28.1	28.04	28.25	28.14	28.23	27.74	17	17	55.5	55.5	33.367	0	179.19	29455000000	289	13	15	13	12	11	14	10	11	11	10	13
Q9BVL4	Q9BVL4	Selenoprotein O	SELO	1.37249	-0.287857	21.81	NaN	21.76	22.07	NaN	NaN	21.87	21.91	NaN	22.31	22.02	22.09	22.65	22.27	NaN	22.59	NaN	NaN	NaN	NaN	22.26	21.85	22.36	21.9	3	3	5.8	5.8	73.488	0.00028612	9.9614	171280000	40	2	1	2	2	1	1	3	2	1	2	2
P15170	P15170	Eukaryotic peptide chain release factor GTP-binding subunit ERF3A	GSPT1	1.36838	0.632328	24.67	24.07	24.71	23.39	24.86	24.85	22.62	24.65	24.19	24.46	24.73	24.81	22.81	23.93	22.58	23.17	22.93	23.88	23.12	24.65	23.87	24.63	24.55	24.3	23	12	54.3	30.1	55.755	0	91.403	3009900000	139	6	7	8	2	11	9	3	5	8	3	6
P05387	P05387	60S acidic ribosomal protein P2	RPLP2	1.36415	-0.385788	26.11	26.51	25.67	26.96	26.11	25.91	27.09	25.5	26.08	25.52	25.94	26.32	26.73	26.24	26.69	26.61	27.4	26.56	26.6	26.01	26.65	26.18	26.32	26.35	9	8	95.7	80.9	11.665	0	318.24	7948100000	171	8	5	6	8	6	6	6	6	6	5	6
P27361	P27361	Mitogen-activated protein kinase 3	MAPK3	1.36266	0.777982	25.05	24.48	25.45	23.14	24.66	25.62	23.31	25.35	24.97	23.24	24.86	24.95	23.28	24.34	23.05	22.43	23.89	22.68	23.37	24.96	24.42	24.81	23.47	25.05	21	16	55.4	43	43.135	0	41.359	4105900000	131	10	10	12	5	11	14	5	6	9	4	9
P84090	P84090	Enhancer of rudimentary homolog	ERH	1.3623	-0.807201	23.87	24.59	23.55	26.21	24.48	23.95	25.95	24.59	24.52	24.47	23.48	23.91	26.26	24.64	26.22	25.89	26.33	25.6	26.09	23.97	25.78	24.57	24.3	23.61	5	5	49	49	12.259	0	82.8	2087900000	88	3	4	3	4	3	3	5	3	2	2	2
Q5VWZ2;REV__Q9UHP7	Q5VWZ2	Lysophospholipase-like protein 1	LYPLAL1	1.35939	0.270382	23.86	23.35	23.89	NaN	23.65	23.78	NaN	23.96	NaN	23.7	24.18	24.08	NaN	NaN	23.28	23.5	23.11	23.81	23.24	23.98	23.52	23.83	23.78	23.54	8	8	37.1	37.1	26.316	0.0070816	1.4647	592880000	20	3	5	3	1	4	6	2	3	0	3	2
O95989	O95989	Diphosphoinositol polyphosphate phosphohydrolase 1	NUDT3	1.35852	0.429348	24.03	23.45	24.48	22.99	23.87	23.65	22.96	23.98	23.94	NaN	24.34	24	23.39	23.23	22.81	23.59	22.92	23	23.12	23.22	NaN	24.11	23.43	24.15	6	5	39.5	35.5	19.471	0.00027678	9.0015	1119600000	51	4	3	4	1	3	3	3	3	5	2	5
P24752	P24752	Acetyl-CoA acetyltransferase, mitochondrial	ACAT1	1.35799	-0.421819	27.13	27.6	26.85	27.35	27.4	26.28	27.98	27.52	27.41	27.93	27.1	26.96	27.91	27.25	28.18	28.05	28.14	27.87	28.29	27.39	27.93	27.56	27.44	26.56	28	28	71	71	45.199	0	323.31	37585000000	443	21	25	25	21	22	18	21	18	21	19	22
Q9NYF8	Q9NYF8	Bcl-2-associated transcription factor 1	BCLAF1	1.35728	-0.58634	23.27	23.25	22.5	24.49	24.03	24.04	24.07	23.98	23.63	23.9	23	23.64	24.94	24.3	24.54	24.51	24.96	24.09	25.45	22.73	24.59	23.32	23.52	23.91	8	7	9.5	8.3	106.12	0.00044573	3.7966	1159800000	46	4	6	4	5	5	4	5	3	4	3	4
P00352	P00352	Retinal dehydrogenase 1	ALDH1A1	1.35721	0.35214	22.12	22.62	22.61	23.71	23.34	23.35	23.12	22.27	23.16	22.51	22.97	22.76	22.26	22.53	22.23	22.12	23.27	22.58	22.56	22.74	22.42	22.4	22.83	22.36	14	11	40.5	37.3	54.861	0	24.871	996630000	86	4	8	8	8	9	10	7	2	7	4	8
Q86UE4	Q86UE4	Protein LYRIC	MTDH	1.35686	-0.373564	24.25	24.45	23.76	25.15	24.17	24.64	25.25	24.9	24.7	25.18	24.32	24.62	25.14	24.86	25.34	25.05	25.37	25.25	25.67	24.4	25	24.62	24.78	24.37	13	13	30.9	30.9	63.836	0	116.55	2095400000	118	10	11	8	9	9	8	10	5	8	7	8
O00192	O00192	Armadillo repeat protein deleted in velo-cardio-facial syndrome	ARVCF	1.35683	-0.246977	22.41	22.44	22.12	22.15	21.98	22.58	22.15	22.31	22.13	22.83	22.33	22.33	22.39	22.29	22.97	22.38	22.8	22.89	22.85	22.47	22.2	23.03	22.38	22.08	14	14	23.5	23.5	104.64	0	30.791	702150000	88	4	10	8	6	9	12	9	3	5	5	3
P12271	P12271	Retinaldehyde-binding protein 1	RLBP1	1.35672	0.568543	22.98	22.74	24.19	22.95	22.68	22.97	NaN	23.92	22.21	24.12	24.04	24.19	23.48	22.3	23.07	23.4	22.3	22.69	23.2	22.35	22.1	23.36	23.13	22.15	10	10	41.6	41.6	36.474	0	21.447	968080000	85	4	6	9	5	5	7	0	7	2	6	8
Q5BKZ1	Q5BKZ1	DBIRD complex subunit ZNF326	ZNF326	1.35549	-0.440757	22.32	22.9	21.8	22.98	NaN	23.05	22.66	22.44	22.36	23.04	22.24	22.4	23.31	22.31	23.29	23.03	23.94	23.12	23.47	NaN	23.29	22.28	22.78	22.22	8	8	17.9	17.9	65.653	0.00029326	10.772	674430000	40	3	4	6	8	2	5	4	4	4	6	2
Q9H2M9	Q9H2M9	Rab3 GTPase-activating protein non-catalytic subunit	RAB3GAP2	1.35432	-0.28873	24.23	24.16	23.74	23.91	23.65	23.28	23.9	24.18	24.04	24.68	24.02	24.09	24.5	24.27	24.61	24.78	23.73	24.18	24.4	24.11	24.35	24.42	24.28	23.71	34	34	30.7	30.7	155.98	0	214.87	4357500000	305	20	25	24	19	24	25	24	18	25	17	19
Q96IX5	Q96IX5	Up-regulated during skeletal muscle growth protein 5	USMG5	1.35383	-0.453304	27.26	27.29	27.1	26.62	26.71	26.24	27.01	27.13	27.02	27.81	26.84	27.25	27.65	27.22	28	28.08	26.46	27.39	27.84	27.48	27.84	28.04	27.62	26.12	4	4	44.8	44.8	6.4575	0	308.34	7784900000	88	3	4	4	4	4	4	3	2	2	2	3
Q96RL7	Q96RL7	Vacuolar protein sorting-associated protein 13A	VPS13A	1.35287	0.255406	23.77	23.32	23.66	22.91	23	23.26	23.5	23.35	23.16	NaN	23.76	23.3	23.02	23.17	23.01	23.55	22.84	23.15	22.91	23.34	22.54	23.24	22.99	23.51	22	22	9.5	9.5	360.27	0	25.289	1085500000	117	15	13	16	7	11	15	14	4	13	3	14
P36405	P36405	ADP-ribosylation factor-like protein 3	ARL3	1.35243	0.747993	25.32	24.85	25.71	22.91	24.96	25.67	23.58	24.6	24.72	NaN	24.94	24.51	23	24.85	22.88	23.87	23.6	23.83	23.45	25.17	22.92	25.16	24.17	24.61	12	12	82.4	82.4	20.455	0	67.558	2912800000	122	9	8	10	4	4	11	5	3	7	1	9
P60880	P60880	Synaptosomal-associated protein 25	SNAP25	1.35228	-0.646892	29.18	29.06	28.35	28.05	28.06	27.44	29.19	29.07	29.19	30.13	28.73	29.12	29.46	29.2	29.84	30.43	27.79	29.7	29.99	29.53	29.41	30.32	29.41	28.24	24	24	83	83	23.315	0	323.31	80551000000	535	17	22	20	20	19	19	19	20	19	17	19
A6NGN9	A6NGN9	IgLON family member 5	IGLON5	1.35212	-0.542545	23.39	24.17	23.61	22.64	23.02	21.7	23.07	23.96	23.76	24.15	23.72	23.72	24.15	23.96	23.96	24.91	NaN	23.18	24.01	23.72	23.98	24.31	24.02	23.27	8	7	28.3	26.5	36.794	0	24.726	1318400000	112	6	6	7	4	5	2	4	5	4	6	6
Q6NUK1	Q6NUK1	Calcium-binding mitochondrial carrier protein SCaMC-1	SLC25A24	1.35197	-0.321668	24.81	25.12	24.65	25.61	25.3	25.65	25.66	25.2	25.43	25.38	24.85	25.04	25.48	25.25	25.6	25.32	26.23	25.96	25.87	25.05	26.05	25.06	25.26	25.44	24	24	54.7	54.7	53.354	0	93.04	7578600000	272	17	16	17	19	19	21	20	11	14	13	16
Q14195	Q14195	Dihydropyrimidinase-related protein 3	DPYSL3	1.35178	0.491042	24.49	24.43	24.6	24.44	24.42	25.55	23.71	24.33	24.04	23.4	24.91	24.3	24.3	24.35	23.92	24.23	23.85	22.78	23.53	24.37	23.22	24.17	23.28	24.76	22	17	56.3	46.1	61.963	0	151.65	4593000000	217	11	13	13	10	12	15	11	7	7	5	11
Q9H2U2	Q9H2U2	Inorganic pyrophosphatase 2, mitochondrial	PPA2	1.35046	-0.447222	23.99	24.47	23.79	24.64	24.31	23.35	24.99	24.11	24.59	23.96	23.94	23.89	24.68	24.12	24.59	25	25.13	25.32	24.39	24.26	25.13	25.15	24.3	23.34	12	12	43.1	43.1	37.92	0	28.797	1827600000	85	6	10	8	9	7	6	8	5	8	6	8
Q8WY22	Q8WY22	BRI3-binding protein	BRI3BP	1.34906	-0.404322	24.06	23.54	23.23	23.5	22.69	22.48	23.93	23.4	23.49	24.27	23.63	23.51	23.6	24.28	24.23	24.4	23.9	23.61	23.91	23.49	NaN	24.19	23.89	23.18	3	3	16.7	16.7	27.835	0	87.005	726890000	60	3	3	3	2	3	3	3	3	2	2	2
P52566	P52566	Rho GDP-dissociation inhibitor 2	ARHGDIB	1.34828	1.05775	23.88	23.41	24.6	23.99	25.5	25.84	23.08	24.64	24.49	22.55	24.41	25.15	21.19	23.03	21.31	NaN	24.18	23.42	22.49	23.91	23.09	22.95	23.81	26.23	10	10	69.2	69.2	22.988	0	153.65	3150100000	114	4	6	8	6	7	7	7	5	6	5	5
Q9BV86	Q9BV86	N-terminal Xaa-Pro-Lys N-methyltransferase 1;N-terminal Xaa-Pro-Lys N-methyltransferase 1, N-terminally processed	NTMT1	1.3477	0.341011	23.25	22.48	23.05	22.28	22.8	22.42	NaN	23.19	23.09	22.72	22.72	22.94	22.77	22.65	21.75	22.37	22.29	21.74	22.18	22.73	22.62	23.15	22.9	22.5	4	4	28.7	28.7	25.387	0	39.161	459000000	77	3	4	4	2	4	3	1	2	4	2	3
Q16881	Q16881	Thioredoxin reductase 1, cytoplasmic	TXNRD1	1.34761	1.36853	24.54	23.03	25.73	21.26	24.59	26.45	22.54	23.55	24.19	21.39	24.91	24.22	20.88	22.76	20.95	20.96	22.42	22.24	21.17	24.32	NaN	23.23	23.24	25.33	18	17	45.9	43.6	70.905	0	115.54	1858700000	127	8	8	13	2	9	15	3	5	10	2	10
O15068	O15068	Guanine nucleotide exchange factor DBS	MCF2L	1.34728	-0.362759	23.09	23.32	22.76	23.45	23.32	23.21	24.28	23.97	23.2	23.32	22.72	23.3	23.73	23.61	23.79	23.83	24.33	23.72	24.16	22.96	24.06	23.2	23.35	23.57	19	17	25.2	23.9	128.11	0	47.456	1273500000	98	10	10	9	9	11	10	13	9	10	6	8
P34949	P34949	Mannose-6-phosphate isomerase	MPI	1.34555	0.955493	23.93	22.98	24.95	21.25	23.45	24.36	21.06	23.12	23.71	22.03	24.47	24.11	21.71	22.42	21.91	21.97	20.96	21.7	21.97	23.73	21.87	23	22.51	24.21	14	14	44.2	44.2	46.655	0	81.662	1812700000	134	11	12	13	3	11	12	3	5	10	3	10
Q96JH7	Q96JH7	Deubiquitinating protein VCIP135	VCPIP1	1.34482	-0.283773	29.48	29.2	29.16	29.18	28.85	28.41	29.29	29.17	29.52	29.55	29.36	29.35	29.76	29.46	29.93	29.91	28.88	29.17	29.74	29.44	29.44	29.77	29.35	29.08	28	28	29.5	29.5	134.32	0	30.362	24331000000	161	14	17	18	14	16	17	14	12	13	11	17
Q9NTJ5	Q9NTJ5	Phosphatidylinositide phosphatase SAC1	SACM1L	1.34445	-0.137365	25.16	25.19	25.18	25.2	24.84	24.99	25.32	25.34	25.14	25.48	25.19	25.23	25.2	25.09	25.57	25.49	25.46	25.48	25.4	25.23	25.16	25.39	25.21	25.24	27	27	53.2	53.2	66.966	0	102.04	7310900000	296	18	20	21	17	16	23	18	13	13	13	16
P43243	P43243	Matrin-3	MATR3	1.34441	-0.425931	25.78	26.11	25.53	26.51	26.1	26.01	26.52	26.52	25.7	26.74	25.58	25.97	27.13	26.21	26.71	26.81	27.2	26.75	26.78	25.44	27.04	26.15	26.26	25.69	37	37	45.2	45.2	94.622	0	323.31	21323000000	479	25	31	30	25	30	31	30	22	20	21	26
Q08752	Q08752	Peptidyl-prolyl cis-trans isomerase D	PPID	1.34309	0.378323	24.5	24.29	23.4	22.51	23.66	23.91	23.12	23.68	23.71	23.56	23.87	23.92	23.21	23.66	22.93	23.45	22.94	23.52	23.47	23.69	23.02	22.67	23.51	23.53	19	18	60.5	58.9	40.763	0	28.324	1896800000	117	14	16	11	3	10	15	11	9	13	6	11
P53680	P53680	AP-2 complex subunit sigma	AP2S1	1.34115	0.552042	26.19	25.75	26.6	25.57	26.1	25.34	25.53	24.59	25.12	24.48	25.97	25.68	25.46	25.13	24.01	25.62	25.16	24.75	23.81	25.58	24.37	25.41	25.19	25.78	7	7	44.4	44.4	17.018	0	39.253	5040100000	108	5	7	7	5	7	7	5	4	5	4	6
Q96DA6	Q96DA6	Mitochondrial import inner membrane translocase subunit TIM14	DNAJC19	1.34019	-0.385663	24.14	23.98	23.81	23.14	23.22	23.06	23.89	24.07	23.68	24.44	24.03	23.99	24.48	24.56	24.57	24.72	23.23	23.9	23.97	24.24	24.43	24.53	23.86	23.61	7	7	53.4	53.4	12.498	0	25.695	1201200000	32	4	5	4	5	5	3	5	5	5	5	4
P13489	P13489	Ribonuclease inhibitor	RNH1	1.33895	0.857159	26.1	25.49	27.05	24.8	26.91	27.49	24.59	25.87	26.77	25.72	26.97	26.28	24.48	26.02	24.17	24.1	24.54	24.88	24.33	26.62	24.98	26.15	26.45	27.03	26	26	81.3	81.3	49.973	0	323.31	20399000000	391	19	16	19	14	19	24	15	14	22	16	22
O95182	O95182	NADH dehydrogenase [ubiquinone] 1 alpha subcomplex subunit 7	NDUFA7	1.3386	-0.524276	27.42	27.33	26.84	26.47	26.8	25.24	26.9	27.25	26.48	28.07	26.73	27.25	27.48	27.28	27.73	28.24	26.27	27.22	27.77	27.67	27.46	27.46	27.72	26.76	17	17	84.1	84.1	12.551	0	97.72	12845000000	196	12	15	14	11	12	5	10	11	10	13	11
Q9BZG1	Q9BZG1	Ras-related protein Rab-34	RAB34	1.33733	0.341202	22.01	21.99	22.21	22.68	23.04	22.92	22.16	21.69	22.4	NaN	21.79	22.82	21.79	22.11	NaN	21.87	22.21	21.65	22.01	22.07	NaN	21.85	22.08	22.32	5	5	29.3	29.3	29.044	0.0004865	5.6112	219220000	11	2	3	3	3	4	5	3	3	2	1	2
P36578	P36578	60S ribosomal protein L4	RPL4	1.33072	-0.337105	24.72	24.94	24.53	25.62	25.08	25.06	25.62	24.76	24.97	25.05	24.37	24.7	25.31	25.14	25.74	24.76	26.04	25.62	25.57	24.85	25.43	24.81	25.08	25.12	22	22	48.5	48.5	47.697	0	63.945	7860800000	260	17	17	17	17	18	19	20	11	13	10	13
O43464	O43464	Serine protease HTRA2, mitochondrial	HTRA2	1.33023	-0.413922	23.16	23.49	22.72	23.5	22.67	22.43	23.55	23.25	23.03	24.02	23.11	23	23.94	23.45	23.98	23.64	24.08	23.47	24.23	23.25	23.93	23.07	23.48	22.38	6	5	17.9	15.1	48.84	0	40.21	894720000	81	3	3	4	3	5	5	4	3	4	3	3
P27635;Q96L21	P27635	60S ribosomal protein L10	RPL10	1.32952	-0.354421	24.67	24.95	24.73	25.61	24.91	25.21	25.56	24.61	24.9	24.55	24.69	24.96	25.27	24.92	25.78	24.95	26.16	25.27	25.78	24.99	25.52	24.44	25.15	25.35	12	12	49.1	49.1	24.604	0	43.217	4886000000	130	7	10	8	8	12	10	10	6	6	6	8
P01034	P01034	Cystatin-C	CST3	1.32848	0.652316	25.65	25.1	26.11	25.84	25.71	25.49	24.69	28.57	25.53	27.1	25.97	26.1	25.15	24.66	25.1	25.2	24.88	25.37	25.4	26.11	25.38	25.62	25.56	25.62	6	6	50.7	50.7	15.799	0	22.355	4164300000	98	3	6	6	5	5	5	4	5	5	5	5
Q13813;REV__Q04637	Q13813	Spectrin alpha chain, non-erythrocytic 1	SPTAN1	1.32644	-0.177562	29.15	29.02	29.13	28.46	28.7	28.48	28.96	28.8	28.73	29.27	28.96	29.02	29.03	29.19	29.1	29.32	28.75	29	29.05	29.2	29.04	29.1	28.99	29.04	246	245	83.5	83.5	284.54	0	323.31	643770000000	4607	179	205	205	181	189	204	185	149	168	155	175
P67870	P67870	Casein kinase II subunit beta	CSNK2B	1.32606	-0.272666	25.55	25.77	25.61	26.37	25.37	25.35	25.67	25.66	25.47	26.05	25.64	25.74	25.8	25.55	26.21	25.82	26.67	25.5	26.47	25.97	25.88	25.83	26.05	25.77	9	9	52.1	52.1	24.942	0	71.287	4279600000	128	7	7	9	5	8	6	9	5	6	6	6
Q7RTV0	Q7RTV0	PHD finger-like domain-containing protein 5A	PHF5A	1.32502	-0.455127	23.55	23.97	23.1	24.86	24.04	23.83	24.59	24.12	23.91	24.76	23.14	23.86	24.54	24.14	24.59	24.5	25.16	24.94	24.58	NaN	24.72	23.59	24.08	23.91	5	5	53.6	53.6	12.405	0	38.224	982450000	39	3	3	4	4	3	3	4	3	3	2	4
Q9Y305	Q9Y305	Acyl-coenzyme A thioesterase 9, mitochondrial	ACOT9	1.32381	-0.30096	25.24	25.75	25.44	24.99	25.28	24.27	25.85	25.35	25.22	25.65	25.2	24.94	25.66	25.29	25.86	25.86	25.93	25.6	25.68	25.47	25.66	25.45	25.18	25.15	20	20	48.7	48.7	49.901	0	166.91	6566600000	282	13	15	15	9	14	16	15	8	12	12	11
Q9BRS8	Q9BRS8	La-related protein 6	LARP6	1.32334	-0.418589	22.01	NaN	22.06	NaN	NaN	21.47	NaN	NaN	22.07	NaN	22.02	21.9	22.14	22.18	NaN	22.99	NaN	21.73	22.16	22.13	22.44	23.09	22.58	21.98	3	3	10.2	10.2	54.736	0	15.931	176630000	10	2	1	2	0	1	2	1	0	2	1	2
Q13557	Q13557	Calcium/calmodulin-dependent protein kinase type II subunit delta	CAMK2D	1.31772	-0.319218	26.54	26.72	26.11	26.16	26.05	25.79	26.55	26.54	26.23	26.58	26.55	26.4	27.06	26.76	27.21	27.42	26.03	26.81	26.67	26.37	26.82	26.68	26.07	26.12	23	13	45.7	28.9	56.369	0	309.6	13009000000	237	10	12	11	11	12	12	12	9	10	9	8
Q9BW83	Q9BW83	Intraflagellar transport protein 27 homolog	IFT27	1.31748	0.290624	22.15	22.96	23.17	22.94	22.61	23.3	23	NaN	22.65	22.57	23.27	22.72	22.76	22.55	22.64	22.38	23.29	21.93	22.48	22.41	22.49	22.48	22.79	22.49	7	7	53.2	53.2	20.48	0	15.018	618590000	65	4	4	6	4	4	6	5	1	5	3	5
Q9BZ23;Q8TE04;Q9H999	Q9BZ23	Pantothenate kinase 2, mitochondrial	PANK2	1.31721	0.246142	22.37	22.44	22.65	NaN	22.32	22.17	NaN	22.85	22.84	NaN	22.68	22.46	22.37	22.16	22.29	NaN	NaN	NaN	22.18	22.51	NaN	NaN	21.95	22.52	5	5	11.6	11.6	62.68	0.00029551	11.093	296850000	31	5	4	3	1	2	4	1	2	4	1	3
Q15075	Q15075	Early endosome antigen 1	EEA1	1.31679	0.4428	23.3	22.45	23.41	23.01	23.22	23.09	22.85	23.01	22.91	22.37	23.44	23.29	22.34	22.38	22.28	21.86	22.83	22.57	21.93	23.21	21.62	23.16	23.01	23.84	27	27	22.9	22.9	162.46	0	53.749	1711100000	166	12	12	20	13	18	19	10	13	11	9	15
E9PAV3;Q13765;Q9BZK3	E9PAV3;Q13765	Nascent polypeptide-associated complex subunit alpha, muscle-specific form;Nascent polypeptide-associated complex subunit alpha	NACA	1.31575	0.315998	24.2	NaN	24.56	25.27	24.94	24.93	24.19	24.58	24.58	23.76	NaN	24.53	24.11	24.06	24.34	24.47	24.18	24.55	23.59	24.34	24.25	24.57	24.15	24.24	5	5	3	3	205.42	0	23.731	834450000	54	2	1	3	3	2	2	4	2	3	2	0
P84095	P84095	Rho-related GTP-binding protein RhoG	RHOG	1.31503	-0.176412	27.83	27.59	27.7	27.68	27.61	27.34	27.67	27.71	27.71	28.08	27.63	27.79	27.86	27.7	28.27	27.77	27.36	27.78	28.04	27.95	28.18	27.98	27.77	27.8	12	11	62.8	57.1	21.308	0	203.92	13467000000	201	10	8	7	8	7	8	9	9	7	9	8
Q8NFF5	Q8NFF5	FAD synthase;Molybdenum cofactor biosynthesis protein-like region;FAD synthase region	FLAD1	1.31314	-0.256428	22.29	22.69	22.64	22.23	22.49	23.02	22.33	22.54	22.52	22.43	NaN	NaN	22.51	22.53	22.75	23.4	23.05	NaN	22.88	22.55	22.74	NaN	22.57	NaN	4	4	10.9	10.9	65.265	0	14.253	207070000	14	2	3	3	2	2	3	3	2	3	2	0
P16989	P16989	Y-box-binding protein 3	YBX3	1.31289	-0.848827	NaN	22.58	NaN	23.91	22.26	22.32	23.3	22.32	NaN	22.84	NaN	NaN	24.28	23.06	24.32	23.34	24.64	NaN	23.71	NaN	23.78	NaN	NaN	21.97	5	3	32.8	26.1	40.089	0	15.982	337400000	18	1	2	1	2	2	2	2	2	1	2	0
O00232	O00232	26S proteasome non-ATPase regulatory subunit 12	PSMD12	1.31285	0.293563	24.76	24.63	25.07	23.59	24.65	24.98	24.12	24.49	24.88	24.31	24.72	24.43	24.12	24.52	24.03	24.13	24.14	24.02	23.82	24.43	24.17	24.58	24.53	24.63	22	22	54.8	54.8	52.904	0	151.26	3692800000	243	14	17	18	9	13	17	9	9	13	9	15
Q9Y4J8	Q9Y4J8	Dystrobrevin alpha	DTNA	1.30994	0.34698	25.28	25.31	25.72	25.36	25.21	26.33	24.79	26.02	25.27	25.59	25.83	25.64	25.22	25.97	24.91	25	25.15	24.46	25.31	25.31	24.74	25.23	25.16	25.74	25	20	42	33.5	83.9	0	323.31	8833700000	285	8	11	17	12	15	18	13	14	10	14	11
P17655;A6NHC0	P17655	Calpain-2 catalytic subunit	CAPN2	1.3089	0.35838	23.4	23.35	23.85	23.73	24.02	24.6	23.33	23.64	23.7	23.12	24.03	23.72	23.1	23.44	23.23	23.03	23.09	23.18	23.26	23.83	23.01	23.22	23.22	24.58	24	24	48.1	48.1	79.994	0	262.48	3787200000	311	13	16	20	16	17	21	20	16	17	12	18
P60484	P60484	Phosphatidylinositol 3,4,5-trisphosphate 3-phosphatase and dual-specificity protein phosphatase PTEN	PTEN	1.30866	-0.25132	23.1	23.61	23.18	23.64	23.49	23.05	23.71	23.2	23.43	23.4	23.08	23.26	23.83	23.56	23.45	24.05	23.87	23.49	23.43	22.89	24.04	23.57	23.81	23.18	9	9	25.6	25.6	47.166	0.00028425	9.78	845900000	63	5	7	6	4	5	2	6	3	6	2	4
P21266	P21266	Glutathione S-transferase Mu 3	GSTM3	1.30859	0.65971	28.16	26.99	27.88	24.82	27.21	28.01	26.06	27.96	27.1	26.83	27.72	27.93	26.41	27.39	25.96	26.69	26.16	26.56	25.75	26.64	27.09	27.21	26.34	26.57	25	23	87.6	80.4	26.559	0	323.31	27278000000	250	17	18	19	8	18	22	11	14	17	11	16
O60610	O60610	Protein diaphanous homolog 1	DIAPH1	1.30838	0.431221	23.03	22.56	23.39	22.14	23.15	23.09	22.24	22.67	23.28	22.54	23.39	23.28	22.12	22.81	22.18	22.51	21.55	21.56	22.36	23.19	22.51	22.56	22.85	23.36	16	16	17.4	17.4	141.35	0	25.853	920920000	71	7	9	11	7	9	10	5	6	10	5	8
Q9NRW7	Q9NRW7	Vacuolar protein sorting-associated protein 45	VPS45	1.30713	0.288309	23.98	23.11	23.62	22.45	23.52	23.91	22.91	23.26	23.31	23.15	23.29	23.11	22.63	23.15	22.8	22.91	23	22.76	23.12	23.22	22.88	23.47	23.07	23.12	20	20	39.8	39.8	65.076	0	30.708	1598600000	141	6	10	12	9	13	11	9	8	9	9	9
Q53GS9	Q53GS9	U4/U6.U5 tri-snRNP-associated protein 2	USP39	1.30632	-1.03381	NaN	NaN	20.34	22.33	NaN	21.14	21.68	20.88	20.2	NaN	NaN	NaN	22.22	21.19	21.6	21.11	23.59	NaN	23.17	NaN	22.56	NaN	NaN	21.6	7	7	17.9	17.9	65.38	0.00025907	7.1743	181870000	19	0	2	3	6	2	2	6	2	2	1	0
P14550	P14550	Alcohol dehydrogenase [NADP(+)]	AKR1A1	1.30555	0.955673	26.19	24.99	26.18	23.69	25.75	26.31	22.94	25.61	25.75	24.94	26.14	26.16	23.65	25.03	22.91	23.44	23.33	24.09	23.28	25.96	24.17	25.79	25.38	26.16	22	22	66.5	66.5	36.573	0	323.31	10288000000	292	18	17	17	8	21	20	8	11	14	8	15
Q14162	Q14162	Scavenger receptor class F member 1	SCARF1	1.30508	-0.651444	NaN	21.73	NaN	NaN	21.85	21.68	21.92	21.87	21.71	NaN	NaN	NaN	NaN	NaN	22.03	NaN	23.91	22.18	22.74	NaN	21.94	NaN	21.89	22.43	4	4	6.3	6.3	87.386	0.00048333	5.4322	214170000	9	0	3	2	2	4	4	4	3	3	2	2
P07339	P07339	Cathepsin D;Cathepsin D light chain;Cathepsin D heavy chain	CTSD	1.3034	-0.346072	26.59	26.87	26.43	27.53	27.07	26.68	27.74	26.65	27.01	26.89	26.78	26.24	27.26	26.96	27.35	27.48	27.64	27.28	27.79	26.78	27.58	27.09	26.98	26.45	15	15	45.1	45.1	44.552	0	323.31	23609000000	302	10	13	13	13	12	15	12	12	12	12	11
O43678;A6NJG2	O43678	NADH dehydrogenase [ubiquinone] 1 alpha subcomplex subunit 2	NDUFA2	1.30334	-0.454835	27.37	27.01	26.92	26.41	26.52	25.63	26.81	26.07	27.08	26.96	26.83	27.13	27.31	26.86	27.39	27.73	26.12	27.02	27.52	27.34	27.12	27.84	27.8	26.14	8	8	63.6	63.6	10.921	0	118.32	9836300000	72	5	6	7	4	6	5	6	4	4	4	4
O75534	O75534	Cold shock domain-containing protein E1	CSDE1	1.30214	-0.227133	25.34	25.32	25.09	25.04	24.86	24.56	25.37	25.35	25.04	25.73	25.21	25.31	25.59	25.34	25.43	25.93	25.11	25.39	25.41	25.21	25.52	25.55	25.42	25.04	38	38	52.8	52.8	88.884	0	323.31	8364800000	438	26	31	31	22	26	25	28	22	24	22	24
P57737	P57737	Coronin-7	CORO7	1.30099	-0.283826	22.88	23.37	22.88	23.65	23.41	23.48	23.46	23.38	22.96	23.42	23.21	23.26	23.31	23.12	23.58	23.65	24.17	23.99	24.06	23.02	23.85	23.19	23.67	23.15	16	16	29	29	100.6	0	44.582	1492800000	137	4	10	8	8	13	9	10	8	7	6	5
Q15019	Q15019	Septin-2	SEPT2	1.30066	0.412977	26.37	26.49	27	26.72	27.09	27.48	26.23	25.83	26.56	25.79	26.94	26.46	26.18	26.25	26.18	25.61	26.62	25.11	26.34	26.61	25.8	26.18	26.28	26.84	19	18	73.1	68.7	41.487	0	323.31	15884000000	251	12	14	18	13	15	18	14	10	10	9	11
Q8IX01	Q8IX01	SURP and G-patch domain-containing protein 2	SUGP2	1.2999	-0.476643	22.48	23.12	22.05	23.12	22.5	22.33	22.59	22.82	22.43	23.49	22.17	22.59	23.83	22.6	23.36	23.55	23.73	23.35	23.68	22.17	23.47	23.01	23.02	21.64	16	16	20.1	20.1	120.21	0	33.239	1022000000	80	7	7	7	9	10	11	10	6	7	9	9
Q9Y2H0	Q9Y2H0	Disks large-associated protein 4	DLGAP4	1.29938	-0.396801	23.05	22.68	22.27	21.69	21.96	NaN	21.87	22.45	22.77	22.87	22.18	22.29	23.05	22.53	22.62	23.78	NaN	22.47	22.41	22.55	22.55	22.9	23.32	22.27	10	9	13.5	12.9	108.01	0.00027352	8.6086	470620000	34	7	8	7	2	7	1	6	2	3	4	5
P62280	P62280	40S ribosomal protein S11	RPS11	1.29871	-0.40064	24.89	25.4	24.9	26.25	25.58	25.26	26.48	26.01	25.31	26.08	24.96	25.38	25.87	25.7	26.51	25.7	26.27	26.29	26.42	25.36	26.28	25.44	25.7	25.77	10	10	55.7	55.7	18.431	0.00029197	10.682	4471600000	135	7	7	8	9	7	9	9	6	7	6	7
Q9Y5X3	Q9Y5X3	Sorting nexin-5	SNX5	1.29788	0.496369	24.07	23.76	24.39	23.57	23.99	24.4	23.11	24.41	24.32	24.3	24.31	24.45	23.03	24.22	22.96	22.16	23.44	22.83	23.61	24.28	23.84	24.07	24.19	24.47	20	18	50.2	50.2	46.816	0	153.37	2546500000	193	11	10	12	7	9	12	8	7	12	8	12
Q9NUT2	Q9NUT2	ATP-binding cassette sub-family B member 8, mitochondrial	ABCB8	1.296	-0.504746	21.98	23.01	22.52	22.25	NaN	21.52	22.57	22.56	23	23.14	22.46	22.71	22.92	NaN	22.77	23.62	NaN	22.65	24.01	23.16	22.19	NaN	22.88	NaN	8	6	14	11.7	79.988	0.00025329	6.6611	444860000	32	4	5	5	3	3	3	6	2	5	5	5
Q15005	Q15005	Signal peptidase complex subunit 2	SPCS2	1.29483	-0.336867	25.25	25.52	24.83	25.99	25.59	25.3	25.99	25.72	25.4	25.6	24.8	25.34	25.89	25.41	25.93	25.9	26.57	26.05	25.96	25.03	26.13	25.41	25.73	25.36	9	9	45.1	45.1	25.003	0	45.266	2090400000	94	3	6	5	6	5	6	7	4	4	3	4
Q92696	Q92696	Geranylgeranyl transferase type-2 subunit alpha	RABGGTA	1.29428	0.880421	23.8	22.96	23.57	NaN	22.97	22.89	NaN	23.44	23.37	23.2	23.93	23.92	21.42	23.56	21.48	22.21	20.17	22.49	21.36	23.7	22.04	24.16	23.96	23.73	21	21	41.4	41.4	65.071	0	24.805	2056800000	141	15	16	16	1	11	12	3	8	14	9	16
Q9H4M9	Q9H4M9	EH domain-containing protein 1	EHD1	1.29244	0.491468	24.98	24.98	25.27	24.09	25.31	25.57	24.16	24.77	24.94	24.36	25.09	25.33	23.94	24.84	23.64	23.34	24.56	24.63	23.63	24.77	24.41	24.42	25.12	25.65	28	17	62	43.4	60.626	0	134.45	5380400000	199	11	13	12	10	14	15	11	10	11	6	12
P78417	P78417	Glutathione S-transferase omega-1	GSTO1	1.29201	0.502928	24.6	24.17	25.04	23.54	24.63	24.18	23.67	24.22	24.65	23.16	24.45	24.38	23.65	23.48	23.21	23.64	23.15	23.2	22.94	24.53	23.62	24.67	23.59	24.98	11	11	46.1	46.1	27.566	0	22.942	2405900000	140	9	6	9	8	11	9	5	5	7	4	6
P53396	P53396	ATP-citrate synthase	ACLY	1.29082	0.688863	25.88	25.08	26.11	24.04	25.48	25.79	24.07	25.01	26.04	24.35	26.24	25.76	23.99	24.84	23.86	23.86	23.51	24.47	24.07	25.62	24.39	25.66	25.28	26.02	43	43	48.3	48.3	120.84	0	306.51	11113000000	393	24	29	33	18	28	33	24	15	22	15	23
Q5TH69	Q5TH69	Brefeldin A-inhibited guanine nucleotide-exchange protein 3	ARFGEF3	1.29015	-0.370811	23.83	23.64	23.26	22.83	23.04	22.62	23.14	23.73	23.52	24.18	23.48	23.38	23.99	23.9	24.19	24.32	22.99	23.11	23.96	23.71	23.98	24.01	23.82	23.12	28	28	20.6	20.6	240.65	0	65.383	2702300000	250	20	24	24	9	18	15	18	17	17	13	21
O00116	O00116	Alkyldihydroxyacetonephosphate synthase, peroxisomal	AGPS	1.28817	-0.246073	23.29	22.7	22.59	22.97	22.74	22.1	23.08	23.08	22.78	23.02	22.72	22.97	23.48	23.11	23.14	23.23	22.9	23.33	22.82	22.94	23.05	23.24	23.33	22.46	8	8	17.3	17.3	72.911	0	17.378	489080000	55	4	3	3	5	3	4	4	4	4	3	5
Q969N2	Q969N2	GPI transamidase component PIG-T	PIGT	1.28794	-0.318037	22.37	22.7	22.52	23.1	22.28	22.44	22.87	23.34	22.57	23.21	NaN	22.38	22.87	23.17	23.23	23.24	NaN	23.32	23.21	22.52	23.34	NaN	22.95	22.42	6	6	12.3	12.3	65.699	0.00026219	7.428	281060000	37	3	2	3	3	2	3	2	2	3	3	1
Q96EE3	Q96EE3	Nucleoporin SEH1	SEH1L	1.28732	-0.346924	22.57	22.76	22.48	23.4	22.77	23.1	23.24	22.82	22.77	22.67	NaN	NaN	23.55	22.82	23.22	23.6	23.7	NaN	23.29	22.62	NaN	22.84	NaN	NaN	6	6	28.3	28.3	39.648	0.00030075	11.921	524230000	49	2	3	4	2	4	5	5	2	3	2	2
Q9Y2X7	Q9Y2X7	ARF GTPase-activating protein GIT1	GIT1	1.28707	-0.2162	25.3	25.38	25.11	24.62	24.9	24.45	24.92	25.25	25.01	25.28	25.16	25.07	25.2	25.38	25.28	25.78	24.87	25.09	25.11	25.3	25.48	25.28	25.22	25.04	34	31	62.7	58.5	84.34	0	323.31	9386000000	414	22	26	25	18	22	21	23	15	21	17	24
Q04637	Q04637	Eukaryotic translation initiation factor 4 gamma 1	EIF4G1	1.283	0.332349	23.92	23.54	23.77	23.04	23.55	23.95	23.08	23.92	24.02	23.5	23.79	24.02	22.91	23.51	22.58	23.1	23.51	22.79	23.26	23.82	23.27	23.98	23.5	23.91	34	29	25.8	22.8	175.49	0	122.51	3384800000	222	16	15	21	12	17	21	10	12	15	14	18
Q86UX7	Q86UX7	Fermitin family homolog 3	FERMT3	1.28029	0.996659	22.35	NaN	22.27	25.51	23.84	24.64	21.1	22.91	23.74	22.58	24.12	23.31	NaN	21.25	NaN	NaN	22.41	22.57	NaN	22.04	21.62	22.97	22.86	22.77	16	16	31.2	31.2	75.952	0	32.734	842920000	61	7	1	4	13	7	12	3	6	9	2	8
Q8WVJ2	Q8WVJ2	NudC domain-containing protein 2	NUDCD2	1.27906	0.35442	24.98	23.96	24.36	23.43	23.83	24.23	23.79	24.36	24.1	24.29	24.61	24.53	24.03	24	23.3	23.33	23.56	23.28	23.6	24.44	23.82	24.38	24.32	24.15	5	5	36.3	36.3	17.676	0	54.957	1238700000	72	3	3	4	3	4	4	2	2	4	3	5
P07919;A0A096LP55	P07919;A0A096LP55	Cytochrome b-c1 complex subunit 6, mitochondrial;Cytochrome b-c1 complex subunit 6	UQCRH;UQCRHL	1.27794	-0.501096	28.59	28.31	28.11	27.44	27.53	26.68	28.09	28.47	28.39	29.1	28	28.48	28.57	28.7	28.83	29.39	27.11	28.99	28.59	28.54	28.86	28.77	28.77	28.06	6	5	52.7	46.2	10.739	0	59.239	18724000000	105	5	5	3	3	4	3	3	3	4	3	3
P46109	P46109	Crk-like protein	CRKL	1.27792	0.527792	25.93	25.27	25.73	24.06	25.46	25.61	24.08	25.41	25.72	25.19	25.75	25.74	24.26	25.21	24.02	24.25	24.25	24.18	24.52	25.62	24.74	25.69	25.34	25.53	14	14	55.1	55.1	33.777	0	97.509	4315500000	181	9	9	10	7	10	11	8	5	8	3	9
Q9ULC3	Q9ULC3	Ras-related protein Rab-23	RAB23	1.27757	0.193392	24.35	24.17	24.05	23.33	23.83	24.11	23.96	23.83	24.08	23.83	23.78	24.04	23.82	23.84	23.53	23.69	24.04	24.03	23.6	23.97	23.39	23.79	23.59	23.73	12	12	59.1	59.1	26.659	0	24.032	1887900000	103	11	10	10	7	10	9	8	2	10	3	9
Q13586	Q13586	Stromal interaction molecule 1	STIM1	1.27666	-0.280173	23.29	23.58	23.31	23.61	23.19	23.13	23.93	23.75	23.63	24.07	23.26	23.43	23.94	23.83	24.55	24.12	24.06	23.57	23.82	23.65	23.97	23.45	23.39	23.22	11	11	24.1	24.1	77.422	0	36.476	1408800000	89	6	9	9	4	6	7	9	7	8	7	6
O75396	O75396	Vesicle-trafficking protein SEC22b	SEC22B	1.27515	-0.17358	26.87	26.74	26.61	26.57	26.36	26.2	26.76	26.88	26.76	26.77	26.78	26.65	26.91	26.68	26.98	27.16	26.69	26.99	26.74	26.66	27.03	26.82	26.96	26.39	8	8	42.3	42.3	24.593	0	321.23	11156000000	189	8	8	8	8	8	8	7	8	8	8	8
Q8TD55	Q8TD55	Pleckstrin homology domain-containing family O member 2	PLEKHO2	1.27462	0.295071	22.85	23.07	23.13	23.24	23.3	23.63	22.32	23.64	23.41	23.45	23.08	23.41	22.4	23.28	22.63	22.25	23.13	22.73	23.29	23.18	22.91	23.12	23.03	23.05	5	5	14.5	14.5	53.349	0	57.362	510950000	66	5	4	4	4	5	5	3	4	4	2	3
O14548	O14548	Cytochrome c oxidase subunit 7A-related protein, mitochondrial	COX7A2L	1.27214	-0.557565	26.7	26.65	26.24	25.53	25.98	25.08	25.51	25.95	26.22	27.48	26.21	26.19	26.51	26.72	26.9	27.39	25.35	26.73	27.41	26.88	26.69	27.39	27.15	25.32	7	7	70.2	70.2	12.615	0	32.507	5881300000	75	6	6	6	5	6	3	5	5	6	6	6
P49006	P49006	MARCKS-related protein	MARCKSL1	1.27174	-0.61012	NaN	25.38	24.7	24.81	25.55	24.85	23.79	25.59	NaN	26.13	24.76	25.05	26.25	25.75	26.39	26.19	24.49	25.85	25.83	25.51	NaN	26.56	24.75	24.8	4	4	35.9	35.9	19.529	0	79.493	2039800000	64	1	3	2	2	2	2	3	2	1	3	2
P99999;CON__P62894	P99999	Cytochrome c	CYCS	1.27168	-0.489201	26.33	26.48	26.44	26.13	26.57	24.76	27.36	25.43	26.51	26.62	26.24	26	27.07	25.88	26.53	27.32	26.88	27.24	27.21	26.85	26.58	26.85	26.69	25.64	9	9	62.9	62.9	11.749	0	37.548	8151100000	155	6	7	9	7	7	8	7	4	7	5	5
P48643	P48643	T-complex protein 1 subunit epsilon	CCT5	1.27165	0.221705	26.07	26.15	26.25	25.76	26.08	26.02	25.44	25.75	25.8	25.77	26.25	25.96	25.71	25.83	25.4	25.42	25.56	25.59	25.57	26.11	25.31	25.99	26.01	26.12	37	37	75	75	59.67	0	323.31	15047000000	447	25	24	29	22	28	26	22	19	20	12	26
O43765	O43765	Small glutamine-rich tetratricopeptide repeat-containing protein alpha	SGTA	1.27123	0.399928	24.98	24.27	24.53	23.47	24.45	24.18	23.86	24.51	24.86	24.77	24.8	24.83	23.58	24.08	23.72	23.88	23.37	23.64	23.7	24.78	24.17	24.94	24.23	24.63	8	8	30.4	30.4	34.063	0	20.101	1802100000	80	5	5	7	2	5	6	2	5	6	3	5
Q969Q0;P83881	Q969Q0;P83881	60S ribosomal protein L36a-like;60S ribosomal protein L36a	RPL36AL;RPL36A	1.26905	-0.312968	24.36	24.6	24.51	25.38	24.56	24.16	25.16	24.83	24.84	24.53	24.07	24.58	24.93	24.92	25.3	25.23	25.01	24.93	24.58	24.33	25.78	24.72	24.67	24.95	3	3	25.5	25.5	12.469	0.00025934	7.2318	1157000000	33	2	3	2	3	3	2	3	3	2	3	2
Q9NZ43	Q9NZ43	Vesicle transport protein USE1	USE1	1.26864	-0.310056	NaN	22.84	21.87	22.83	22.43	21.84	22.41	22.68	NaN	22.8	22.33	22.38	23.18	22.69	23.17	22.93	22.94	22.72	22.96	NaN	22.6	22.48	22.52	22.08	6	6	26.6	26.6	29.371	0.00044893	3.9523	377500000	29	3	4	4	3	3	5	3	4	4	5	5
Q15438	Q15438	Cytohesin-1	CYTH1	1.2682	0.238395	23.43	NaN	23.31	23.14	23.4	23.5	23.37	NaN	NaN	NaN	23.41	23.15	22.69	22.89	23.27	NaN	23.47	23.43	22.76	23.19	NaN	22.89	NaN	23.33	4	3	11.1	8.3	46.412	0.0053354	1.7275	490700000	19	2	1	3	1	2	2	2	1	1	1	2
O43592	O43592	Exportin-T	XPOT	1.26709	0.761386	23.56	23.04	23.62	21.33	23.09	24.15	21.24	23.13	23.41	22.88	23.82	23.68	22.03	23.05	21.5	21.5	20.96	21.23	21.86	23.47	22.42	23.19	23.13	23.47	18	18	25.7	25.7	109.96	0	129.95	1448500000	130	13	13	16	3	12	14	6	8	14	6	11
P46108	P46108	Adapter molecule crk	CRK	1.26569	0.77649	24.93	24.2	25.44	22.61	25.15	25.5	23.01	24.2	25.11	23.69	24.64	25.11	22.87	23.56	22.88	22.42	23.47	23.47	22.97	24.84	23.59	24.6	24.07	25.56	11	11	42.4	42.4	33.83	0	125.33	3017500000	129	8	9	9	4	11	9	8	4	9	4	7
Q14318	Q14318	Peptidyl-prolyl cis-trans isomerase FKBP8	FKBP8	1.26549	-0.26732	25.48	25.29	24.84	24.68	24.88	24.15	25.04	24.81	24.93	25.4	24.89	25.09	25.34	25.11	25.46	25.74	24.83	24.76	25.41	25.36	25.17	25.3	25.34	24.87	10	10	32.5	32.5	44.561	0	91.303	4675400000	208	8	10	9	9	8	9	9	10	8	9	10
P38159;Q8N7X1	P38159	RNA-binding motif protein, X chromosome;RNA-binding motif protein, X chromosome, N-terminally processed	RBMX	1.26546	-0.53885	26.19	26.37	25.26	27.14	26.33	26.05	27.42	27.13	26.64	26.94	25.68	25.8	27.76	26.83	27.35	26.98	27.54	27.45	27.23	25.77	27.47	26.36	26.62	26.06	20	4	47.8	8.2	42.331	0	63.559	11541000000	212	2	4	4	4	4	4	4	3	2	3	2
P22061	P22061	Protein-L-isoaspartate(D-aspartate) O-methyltransferase	PCMT1	1.26534	0.288303	25.61	25.65	26.25	26.03	25.97	26.14	25.08	26.13	25.48	25.81	26.38	25.58	25.18	25.16	25.53	25.81	25.38	25.3	25.75	26.11	25.42	25.63	25.33	26.04	13	13	69.6	69.6	24.636	0	315.41	6682200000	159	4	10	12	9	9	10	6	8	7	5	6
P17948;P35916	P17948	Vascular endothelial growth factor receptor 1	FLT1	1.26405	0.916649	21.91	23.11	22.36	25.81	23.9	25.67	24.14	24.62	23.86	22.22	23.82	24.35	23.49	21.7	23.63	22.8	24.62	22.86	23.5	22.33	23.53	22.18	21.25	22.9	29	29	25.3	25.3	150.77	0	68.045	1970100000	117	7	12	10	20	14	20	19	14	9	7	10
P07305	P07305	Histone H1.0;Histone H1.0, N-terminally processed	H1F0	1.26197	-0.627976	28.26	29.47	28.26	30.46	30.2	29.3	29.74	29.73	29.29	29.61	28.6	29.42	29.99	29.83	30.08	29.64	31.11	31.25	30.32	28.57	30.58	28.62	29.98	29.92	6	6	30.9	30.9	20.863	0	51.636	61384000000	83	4	5	6	6	5	5	5	5	6	5	5
P11310	P11310	Medium-chain specific acyl-CoA dehydrogenase, mitochondrial	ACADM	1.25986	-0.391857	23.62	23.93	23.04	24.6	24.18	23.43	24.66	23.92	24.08	24.17	23.3	23.31	24.38	23.56	24.48	24.39	24.89	24.69	24.41	23.95	24.46	24.28	23.93	23.54	17	17	41.6	41.6	46.588	0	130.88	2937200000	173	11	12	11	14	14	13	13	13	11	11	9
O75891;Q3SY69	O75891	Cytosolic 10-formyltetrahydrofolate dehydrogenase	ALDH1L1	1.25909	1.04384	25.99	23.73	26.41	23.1	24.82	25.45	22.53	24.81	25.02	22.95	25.61	25.52	23.23	24.23	22.68	22.82	22.5	22.49	22.1	25.56	23.27	25.21	23.8	25.54	48	48	67.4	67.4	98.828	0	323.31	11319000000	459	36	27	43	14	37	38	15	22	28	14	35
P63000	P63000	Ras-related C3 botulinum toxin substrate 1	RAC1	1.25907	-0.284938	28.16	28.03	28.45	27.85	27.72	27.55	27.82	28.44	27.93	28.01	28.03	28.41	28.42	28.13	28.71	28.83	27.29	28.11	28.3	28.4	28.38	28.67	28.24	28.34	11	3	53.6	15.1	21.45	0	64.736	28214000000	199	3	3	3	3	2	2	2	1	2	2	3
O95299	O95299	NADH dehydrogenase [ubiquinone] 1 alpha subcomplex subunit 10, mitochondrial	NDUFA10	1.25795	-0.396264	27.61	27.35	27.03	26.45	26.85	25.9	26.84	27.15	27.26	27.87	27.13	27.32	27.49	27.23	27.5	27.99	26.37	27.45	27.65	27.58	27.44	27.92	27.82	27.08	17	17	46.2	46.2	40.75	0	205.52	21097000000	264	14	14	14	13	14	13	11	9	14	13	14
P12004	P12004	Proliferating cell nuclear antigen	PCNA	1.25609	0.505731	23.07	22.92	23.4	22.29	23.79	24.13	22.72	23.21	23.35	22.6	23.25	23.64	22.28	22.59	22.67	21.6	23.08	21.45	22.61	23.22	22.71	22.97	23.19	23.94	10	10	50.2	50.2	28.768	0	110.79	1119600000	92	5	7	8	3	7	9	4	7	7	4	7
O75095	O75095	Multiple epidermal growth factor-like domains protein 6	MEGF6	1.25603	-0.773254	22.27	23.02	21.42	22.92	23.86	22.98	24.54	23.48	22.93	22.65	22.05	23.15	23.65	22.29	23.7	23.47	25.79	24.42	24.82	22.39	23.59	NaN	23.46	23.27	22	22	21.8	21.8	161.18	0	49.672	1677300000	105	7	8	5	7	15	13	19	7	5	4	5
P10155	P10155	60 kDa SS-A/Ro ribonucleoprotein	TROVE2	1.2558	0.355079	22.09	22.63	22.66	22.85	23.05	23.37	22.61	22.67	22.13	22.64	22.42	22.78	21.77	22.11	21.97	22.14	22.77	21.89	22.51	22.25	22.37	22.08	22.14	23.62	11	11	27.1	27.1	60.67	0	22.812	729460000	81	4	8	8	4	9	9	6	3	3	4	5
P63151	P63151	Serine/threonine-protein phosphatase 2A 55 kDa regulatory subunit B alpha isoform	PPP2R2A	1.25568	0.3836	25.46	24.91	25.57	24.15	25.06	24.89	24.12	25.19	25.3	25.14	25.44	25.22	24.39	24.85	24.47	24.62	23.93	24.31	24.28	25.44	24.58	25.51	24.65	24.82	15	8	44.7	25.5	51.691	0	162.65	4280700000	145	6	6	7	5	7	5	6	4	6	3	4
Q9NX14	Q9NX14	NADH dehydrogenase [ubiquinone] 1 beta subcomplex subunit 11, mitochondrial	NDUFB11	1.25556	-0.433254	27.25	26.81	26.71	26.31	26.32	25.03	26.38	26.26	26.86	26.83	26.78	26.9	27.23	26.58	27.1	27.54	26.05	26.86	27.25	27.16	26.46	27.54	27.42	26.44	5	5	39.2	39.2	17.316	0	24.242	7062800000	102	4	4	4	4	4	4	3	3	4	3	5
Q9BRA2	Q9BRA2	Thioredoxin domain-containing protein 17	TXNDC17	1.25456	0.782157	23.56	22.21	23.88	22.04	23.6	24.45	21.66	23.44	23.99	22.51	23.91	24.06	22.33	22.26	21.41	21.92	21.45	22.24	NaN	23.59	22.1	23.09	22.53	24.52	5	5	53.7	53.7	13.941	0	17.48	724910000	44	4	4	4	2	4	5	3	2	4	2	3
Q9BYB0	Q9BYB0	SH3 and multiple ankyrin repeat domains protein 3	SHANK3	1.25386	-0.270778	24.13	24.38	24	22.88	23.81	23.36	23.98	23.69	24.09	24.41	23.97	23.96	23.96	24.13	24.4	24.3	24.13	24.29	24.19	24.29	24.18	24.09	24.26	23.69	40	39	35.7	35.2	184.67	0	158.81	4336700000	450	22	26	27	10	24	25	26	15	22	17	16
Q8N1F7	Q8N1F7	Nuclear pore complex protein Nup93	NUP93	1.25373	-0.403571	22.67	23.36	22.46	23.9	23.16	23.05	23.68	23.52	22.92	23.68	22.49	23.16	23.8	23.48	23.92	23.45	24.39	23.82	24.07	22.74	23.94	23.27	22.98	23.01	20	20	35.4	35.4	93.487	0	28.655	1562500000	104	8	16	15	14	13	13	17	6	8	5	9
Q9BPU6	Q9BPU6	Dihydropyrimidinase-related protein 5	DPYSL5	1.25335	0.335601	24.11	24.16	24.33	23	24.17	23.94	22.93	23.37	23.77	23.72	24.28	23.82	23.27	23.51	22.95	23.63	23.22	23.46	23.32	24.11	23.3	23.85	23.21	23.73	17	17	46.6	46.6	61.421	0	90.544	2092900000	176	6	11	15	7	9	7	9	7	6	6	7
Q03426	Q03426	Mevalonate kinase	MVK	1.25335	0.411247	21.97	22.38	22.6	22.25	21.79	22.47	21.15	NaN	21.85	NaN	22.71	21.48	21.91	21.83	21.8	NaN	NaN	21.78	21.85	21.16	NaN	NaN	21.35	21.54	5	5	24	24	42.45	0	14.36	202240000	24	3	4	3	3	3	4	4	1	2	1	3
Q9H0E2	Q9H0E2	Toll-interacting protein	TOLLIP	1.25135	0.418586	25.62	25.14	25.36	24.36	25.16	24.84	24.3	24.53	25.59	24.43	25.54	25.25	24.26	24.73	24.73	24.33	24.32	23.52	24.65	25.44	24.09	25.09	24.91	25.03	11	11	46.7	46.7	30.281	0	178.21	3486900000	134	8	7	9	7	8	7	9	8	6	6	7
O95169	O95169	NADH dehydrogenase [ubiquinone] 1 beta subcomplex subunit 8, mitochondrial	NDUFB8	1.25002	-0.446393	27.22	26.81	26.57	26.13	26.45	25.19	26.39	26.52	27.01	27.2	26.6	26.74	27.21	26.85	27.36	27.66	25.83	27.12	27.09	27.17	26.72	27.59	27.37	26.22	6	6	36	36	21.766	0	111.93	10889000000	144	5	5	5	4	5	4	4	4	4	5	5
P12270	P12270	Nucleoprotein TPR	TPR	1.24928	-0.434433	22.22	22.95	22.83	23.99	23.75	23.58	23.97	23.42	23.18	23.15	22.78	23.06	23.7	23.5	24.02	23.27	24.68	24.09	23.95	22.86	24.18	22.98	23.45	23.38	37	37	20.6	20.6	267.29	0	112.65	1916900000	144	5	16	15	16	20	23	21	7	10	9	10
P38117	P38117	Electron transfer flavoprotein subunit beta	ETFB	1.24649	-0.393663	25.47	25.79	25.41	25.54	25.34	24.42	25.94	25.43	25.48	26.06	25.26	24.88	26.06	25.39	26.02	26.38	26.01	26.01	26.12	25.37	26.28	26.15	25.28	24.67	17	17	73.3	73.3	27.843	0	79.101	8308700000	250	9	16	17	12	15	13	15	12	11	12	10
O43290	O43290	U4/U6.U5 tri-snRNP-associated protein 1	SART1	1.24605	-0.507689	25.95	26.85	25.89	26.82	26.71	26.48	27.05	26.68	26.32	26.33	26.02	26.4	25.94	26	27.71	26.45	27.95	27.37	28.14	26.55	27.83	26.27	26.75	26.67	13	13	24.1	24.1	90.254	0	25.816	4437400000	37	3	8	7	5	7	12	8	6	4	7	3
Q15393	Q15393	Splicing factor 3B subunit 3	SF3B3	1.24366	-0.328748	24.08	24.32	24.03	25.28	24.74	24.78	25.21	24.6	24.53	24.64	24.15	24.54	25.21	24.71	24.97	24.92	25.62	25.17	25.28	24.22	25.13	24.49	24.64	24.5	36	36	37.8	37.8	135.58	0	76.447	4409700000	253	11	21	25	20	26	27	27	15	18	11	14
O60613	O60613	15 kDa selenoprotein	SEP15	1.24346	-0.246292	23.66	23.93	23.6	24.16	24.08	24.01	24.4	23.58	24.11	23.65	23.73	23.89	24.27	24.03	24.45	24.37	24.77	23.8	24.41	23.7	24.3	23.73	24.06	23.86	5	5	32.1	32.1	18.092	0	36.529	1064100000	63	4	4	4	4	5	5	4	4	4	4	2
Q9UJ70	Q9UJ70	N-acetyl-D-glucosamine kinase	NAGK	1.2425	0.705165	24.34	23.73	24.73	23.03	24.28	25.24	22.06	23.94	23.38	22.55	24.82	24.37	NaN	23.29	NaN	22.31	22.72	23.25	22.45	23.81	23.21	23.65	22.84	24.14	15	15	70.3	70.3	37.375	0	66.345	1654400000	86	6	9	10	5	11	14	5	4	8	2	9
Q02218	Q02218	2-oxoglutarate dehydrogenase, mitochondrial	OGDH	1.24168	-0.296593	27.57	27.28	27.02	26.46	26.85	26.06	27.13	26.99	27.12	27.61	27	27.14	27.23	27.11	27.57	27.61	26.83	27.13	27.4	27.49	27.47	27.73	27.31	26.91	53	44	50.9	42.8	115.93	0	323.31	40257000000	840	30	37	38	28	35	38	35	23	33	23	32
P26641	P26641	Elongation factor 1-gamma	EEF1G	1.24115	0.376871	25.98	25.04	26.06	25.01	25.85	25.88	25.06	25.68	25.63	25.37	25.99	26.17	24.66	25.21	24.95	24.87	24.91	24.88	25.14	25.88	25.09	25.83	25.53	26.25	20	20	45.5	45.5	50.118	0	186.01	11687000000	263	14	14	18	14	18	20	15	13	13	12	14
Q02543	Q02543	60S ribosomal protein L18a	RPL18A	1.24103	-0.381145	24.63	25.12	24.8	25.76	25.27	25.12	26.02	24.98	24.48	25.12	24.84	25.34	25.85	25.36	25.74	25.32	26.31	25.53	25.4	24.93	26.14	24.55	25.25	25.67	8	8	43.2	43.2	20.762	0	44.951	3493400000	85	4	7	5	7	6	7	7	4	6	5	3
Q9Y6N5	Q9Y6N5	Sulfide:quinone oxidoreductase, mitochondrial	SQRDL	1.24061	-0.556323	24.53	25.17	24.22	26.34	25.39	25.29	26.49	24.82	25.51	24.99	24.76	24.51	25.94	25.59	25.46	25.52	26.97	26.63	25.8	24.56	26.14	24.91	25.46	25.71	30	30	64.9	64.9	49.96	0	211.41	9405500000	346	14	22	18	23	26	24	24	12	18	15	18
O00170	O00170	AH receptor-interacting protein	AIP	1.24046	-0.144992	24.51	24.54	24.44	24.27	24.48	24.41	24.76	24.52	24.63	24.95	24.36	24.61	24.59	24.51	24.67	24.55	24.71	25	24.79	24.58	24.95	24.44	24.81	24.63	14	14	54.2	54.2	37.636	0	88.794	3095700000	190	8	8	10	6	10	10	9	8	7	6	10
Q99523	Q99523	Sortilin	SORT1	1.23933	-0.283639	24.94	24.76	24.53	24.75	24.4	23.86	24.85	24.36	24.99	24.65	24.53	24.32	25.23	24.8	25.29	25.31	24.15	24.8	24.46	24.82	25.04	25.21	24.79	24.44	14	14	21.1	21.1	92.067	0	107.28	3612200000	159	8	6	12	9	12	9	10	9	10	10	9
Q9Y6C9	Q9Y6C9	Mitochondrial carrier homolog 2	MTCH2	1.23899	-0.291438	26.11	26.28	26.21	25.27	25.57	25.08	25.78	25.55	25.95	26.06	26.04	26.16	26.11	26.2	26.32	26.55	25.34	25.88	26.06	26.3	26.24	26.31	26.38	25.87	10	10	48.2	48.2	33.331	0	323.31	9135500000	208	8	8	8	8	10	9	9	7	8	6	7
Q9HD34	Q9HD34	LYR motif-containing protein 4	LYRM4	1.23828	-0.288989	23.64	23.94	23.62	23.41	23.46	NaN	23.48	23.47	23.76	24.4	23.44	23.48	23.8	23.57	23.77	24.54	NaN	23.62	23.51	24.23	24.32	23.72	24.43	23.78	4	4	45.1	45.1	10.758	0.00024594	5.8348	1068100000	37	2	4	4	3	3	2	4	2	3	2	3
Q9Y2W1	Q9Y2W1	Thyroid hormone receptor-associated protein 3	THRAP3	1.23487	-0.534245	22.6	23.42	22.53	24.2	23.54	23.43	23.79	23.79	22.42	23.67	22.72	22.85	24.28	23.65	24.44	24.06	24.5	24.45	23.94	22.55	24.29	22.51	23.38	23.31	16	15	15.9	15.9	108.66	0	25.73	1917400000	111	8	8	9	12	9	10	11	8	7	8	8
Q15121	Q15121	Astrocytic phosphoprotein PEA-15	PEA15	1.23479	0.809124	30.57	29.31	30.44	27.67	29.52	30.75	27.45	30.23	30.18	28.98	30.07	30.2	28.88	29.14	28.15	28.5	27.63	28.31	27.45	30.17	28.86	29.88	28.7	29.99	10	10	77.7	77.7	15.04	0	323.31	23067000000	99	4	5	7	3	6	9	4	5	6	4	5
Q96IU4	Q96IU4	Alpha/beta hydrolase domain-containing protein 14B	ABHD14B	1.23465	0.829532	24	NaN	24.35	NaN	24.81	25.5	22.78	NaN	25.25	NaN	24.1	24.51	22.04	24.07	NaN	NaN	23.75	22.99	NaN	23.65	23.64	23.49	23.5	25.13	8	8	47.6	47.6	22.345	0	57.73	1188800000	56	4	2	5	1	5	6	3	1	6	1	4
Q8WWP7	Q8WWP7	GTPase IMAP family member 1	GIMAP1	1.23246	-0.563343	24.08	25.29	24.39	26.24	25.66	25.55	26.48	26.07	25.54	25.41	24.63	25.2	26.08	25.84	25.97	25.49	27.19	26.54	26.43	25	26.4	24.91	25.61	25.84	15	15	53.3	53.3	34.369	0	161.39	8607600000	171	8	10	13	12	12	13	12	10	10	6	8
Q9Y617	Q9Y617	Phosphoserine aminotransferase	PSAT1	1.23207	0.660267	32.69	31.49	32.77	31.01	32.21	33.55	30.98	31.33	31.87	31.25	32.54	32.44	30.96	31.29	29.64	30.67	30.95	30.7	31.92	32	31.65	32.09	31.77	32.57	18	18	50.3	50.3	40.422	0	90.319	117100000000	212	13	11	14	11	15	17	13	9	13	8	12
Q8WUD1	Q8WUD1	Ras-related protein Rab-2B	RAB2B	1.23142	-0.219132	24.44	24.62	24.52	23.94	24.43	24.25	24.32	NaN	24.12	24.54	24.54	24.35	24.46	24.31	24.85	25.26	24.74	24.28	24.63	24.76	24.38	24.76	24.47	24.16	11	4	69.9	31	24.214	0.00028785	10.182	1055900000	58	2	2	3	2	4	3	3	1	2	2	2
Q9BV68	Q9BV68	E3 ubiquitin-protein ligase RNF126	RNF126	1.22995	-0.323892	NaN	25.29	24.9	NaN	25.05	NaN	NaN	24.47	25.33	NaN	NaN	24.99	25.41	NaN	25.14	25.91	25.15	NaN	25.4	NaN	25.38	NaN	25.16	25.09	4	4	20.3	20.3	33.861	0.00042499	2.9732	1286400000	21	0	3	3	2	2	2	2	3	2	2	1
P50991	P50991	T-complex protein 1 subunit delta	CCT4	1.22983	0.25612	26.1	25.85	26.13	25.6	26.08	25.82	25.25	25.57	26.02	25.55	26.08	25.9	25.42	25.66	25.36	25.28	25.44	25.02	25.48	26.13	25.27	26.08	25.84	25.9	30	30	60.3	60.3	57.924	0	323.31	17975000000	505	25	25	27	22	24	24	20	20	21	18	23
Q9NP80	Q9NP80	Calcium-independent phospholipase A2-gamma	PNPLA8	1.22864	0.364837	22.17	22.75	21.82	21.91	22.26	23.13	22.1	22.57	NaN	22.54	22.84	22.28	21.56	22.68	22.41	21.99	21.7	21.29	21.66	22.5	22.45	NaN	22.13	22	7	6	11.3	10.4	88.476	0.00028893	10.288	328970000	51	2	2	3	2	3	3	5	2	1	2	2
P17987	P17987	T-complex protein 1 subunit alpha	TCP1	1.22628	0.22152	26.05	25.92	26.07	25.87	26.03	25.99	25.26	25.74	25.93	25.55	26.16	25.99	25.38	25.68	25.69	25.3	25.43	25.38	25.63	26.1	25.39	26.06	25.96	25.93	32	32	68.9	68.9	60.343	0	323.31	20604000000	632	29	26	28	25	27	28	24	22	29	21	28
Q9BPX5	Q9BPX5	Actin-related protein 2/3 complex subunit 5-like protein	ARPC5L	1.22281	0.304968	25.19	25.32	25.6	24.45	25	24.91	24.23	25.34	24.92	24.95	25.17	25.29	24.6	24.19	24.52	24.28	24.91	24.3	24.57	25.24	24.95	25.2	24.81	25.13	7	6	62.7	57.5	16.941	0	157.2	2290300000	87	2	4	6	2	5	4	3	1	3	2	2
Q99613;B5ME19	Q99613;B5ME19	Eukaryotic translation initiation factor 3 subunit C;Eukaryotic translation initiation factor 3 subunit C-like protein	EIF3C;EIF3CL	1.22272	0.272247	24.18	23.72	24.2	24.35	24.2	24.45	23.75	24.1	24.45	23.94	24.1	24.49	23.74	23.71	23.44	23.34	23.89	24.22	23.43	24.22	23.98	24.23	23.81	24.67	21	21	28.6	28.6	105.34	0	185.09	3557300000	215	13	12	17	10	17	20	14	7	14	8	13
Q4V328	Q4V328	GRIP1-associated protein 1	GRIPAP1	1.22247	-0.320913	24.62	24.48	24.12	24.01	23.8	23.28	24.57	24.58	24.23	24.61	24.23	24.34	24.85	24.56	24.96	25.35	23.98	24.31	24.51	24.31	24.83	24.6	24.38	24.06	43	43	59.7	59.7	96.004	0	323.31	6351000000	430	29	28	30	28	21	22	32	21	18	20	28
Q13423	Q13423	NAD(P) transhydrogenase, mitochondrial	NNT	1.22009	-0.393401	27.22	27.33	27.1	26.42	26.77	25.95	26.91	27.09	27	27.99	27	27.26	27.46	27.35	27.79	27.95	26.14	27.28	27.51	27.49	27.56	27.82	27.46	26.95	49	49	44.3	44.3	113.89	0	323.31	55001000000	698	35	44	43	36	41	41	41	32	38	38	38
P12532;Q6ZQV5	P12532	Creatine kinase U-type, mitochondrial	CKMT1A	1.21911	-0.537046	28.33	28.55	27.65	27.16	27.53	25.79	27.71	28.08	27.73	28.17	27.88	28.34	28.38	28.25	28.96	28.65	26.81	28.54	28.33	28.24	28.63	28.51	28.63	27.45	26	18	66.7	50.1	47.036	0	323.31	52121000000	321	12	14	17	10	14	9	11	9	8	8	13
P07203	P07203	Glutathione peroxidase 1	GPX1	1.21904	-0.394579	24.36	24.36	24.09	24.02	23.64	23.09	24.17	23.83	24.37	24.55	24.14	23.73	24.49	24.2	25.3	25.07	24.18	24.38	24.67	24.4	24.34	24.91	24.03	23.13	11	11	63.5	63.5	22.088	0	58.914	1640200000	135	6	7	8	3	6	7	8	5	7	8	5
Q96F15	Q96F15	GTPase IMAP family member 5	GIMAP5	1.21624	-0.691425	21.64	23.27	22.55	24.66	24.06	23.59	24.84	23.77	24.18	22.56	23	23.34	23.99	24.23	24.44	23.83	25.58	25.08	24.59	23.17	24.01	22.84	23.49	24.49	11	11	47.6	47.6	34.846	0	45.328	1440300000	114	2	3	5	8	9	7	8	7	6	3	6
P11177	P11177	Pyruvate dehydrogenase E1 component subunit beta, mitochondrial	PDHB	1.216	-0.408764	28.06	27.79	27.55	26.87	27.44	26.28	27.48	27.4	27.81	27.93	27.75	27.7	28.02	27.88	28.33	28.62	26.83	27.39	28.05	28.11	27.73	28.57	28.05	27.37	16	16	57.4	57.4	39.233	0	323.31	41146000000	397	14	14	15	13	13	15	12	12	13	11	11
Q99470	Q99470	Stromal cell-derived factor 2	SDF2	1.21394	-0.655295	22.5	22.86	21.43	22.72	NaN	22.55	22.81	22.55	22.49	21.65	22.27	22.32	22.9	22.03	25.14	22.78	24.11	NaN	22.65	22.5	22.68	22.51	NaN	NaN	3	3	22.3	22.3	23.026	0	21.589	295090000	23	2	2	3	2	1	2	2	2	2	3	2
P62072	P62072	Mitochondrial import inner membrane translocase subunit Tim10	TIMM10	1.21328	-0.345459	24.5	25.12	24.69	24.43	24.38	24.17	24.47	24.61	24.59	25.12	24.72	24.61	25.33	24.96	25.12	25.72	23.87	25.08	25.08	25.18	25.01	25.41	24.83	23.98	5	5	58.9	58.9	10.333	0	44.442	1596700000	64	3	4	5	3	3	2	4	4	4	4	5
P09960	P09960	Leukotriene A-4 hydrolase	LTA4H	1.21308	0.994858	23.26	22.01	24.9	22.27	23.27	25.14	21.73	21.95	23.26	21.71	24.15	23.65	21.85	22.32	21.24	21.16	21.05	21.14	21.26	23.12	21.54	22.56	22.66	25.47	19	19	40.9	40.9	69.284	0	230.59	2177700000	139	9	11	15	9	14	14	9	3	12	2	11
O60826	O60826	Coiled-coil domain-containing protein 22	CCDC22	1.21273	0.414479	23.49	23.29	23.43	22.69	23.59	23.84	22.44	23.56	23.59	23.58	23.55	23.1	21.99	23.54	22.53	22.1	22.46	22.67	22.76	23.61	22.93	23.37	23.69	23.51	19	19	40.4	40.4	70.755	0	42.079	1462100000	193	9	15	13	6	12	12	8	5	9	6	12
Q9Y5K5	Q9Y5K5	Ubiquitin carboxyl-terminal hydrolase isozyme L5	UCHL5	1.21241	-0.275932	23.71	23.68	23.65	23.11	23.23	22.78	23.17	23.8	23.42	24.05	23.28	23.59	23.81	24.08	23.39	24.12	23.02	23.77	23.76	23.6	24.09	23.79	23.92	23.41	12	12	45.9	45.9	37.606	0	67.215	1815900000	187	11	9	12	8	11	7	11	8	10	9	12
P25787	P25787	Proteasome subunit alpha type-2	PSMA2	1.21185	0.251002	21.75	22.21	22.46	21.87	22.33	22.52	22.38	NaN	21.95	NaN	22.41	21.71	21.76	22.14	21.84	21.76	22.08	NaN	22.03	22.23	NaN	21.35	21.88	22.02	6	6	44.9	44.9	25.898	0	32.185	284040000	67	4	3	4	3	4	3	2	1	2	1	4
Q9NS69	Q9NS69	Mitochondrial import receptor subunit TOM22 homolog	TOMM22	1.2112	-0.373035	25.3	25.37	25.36	24.61	24.86	24.26	25.05	24.77	25.06	25.74	24.85	24.97	25.45	25.32	25.97	25.22	24.73	26.08	25.7	25.34	25.4	25.92	25.34	24.22	7	7	77.5	77.5	15.521	0	75.423	2161100000	110	6	6	6	4	6	5	6	4	6	4	5
P49407	P49407	Beta-arrestin-1	ARRB1	1.2092	0.587872	22.73	22.37	23.7	22.45	23.44	24.2	21.76	23.07	23.1	NaN	23.56	23.27	22.13	22.33	21.8	22.14	21.97	21.78	22	23.94	22.25	23.08	22.5	23.76	8	7	27.3	25.6	47.065	0	50.896	882930000	68	5	6	6	4	5	6	1	1	4	1	4
Q01081;P0DN76;Q8WU68	Q01081;P0DN76;Q8WU68	Splicing factor U2AF 35 kDa subunit;Splicing factor U2AF 26 kDa subunit	U2AF1;U2AF1L4	1.20848	-0.447026	23.39	24.41	23.45	24.99	24.21	24.24	24.59	24.98	24.48	24.77	23.75	24.04	25.09	24.3	25.14	24.72	25.45	24.89	25.27	23.54	25.22	24.2	24.67	24.15	8	8	39.2	39.2	27.872	0	46.414	1418000000	79	2	4	5	4	5	6	6	4	2	3	3
Q9NRZ7	Q9NRZ7	1-acyl-sn-glycerol-3-phosphate acyltransferase gamma	AGPAT3	1.20749	-0.298947	23.46	23.49	23.15	23.52	NaN	22.93	23.44	23.54	23.59	24.12	NaN	NaN	23.92	23.61	23.93	24.27	23.24	23.85	23.8	23.31	23.98	24.34	23.4	23.58	7	7	16.2	16.2	43.38	0.00025994	7.2781	688370000	32	4	5	5	3	2	4	3	4	3	4	2
P23368	P23368	NAD-dependent malic enzyme, mitochondrial	ME2	1.20716	-0.298813	24.67	25.33	24.95	24.86	24.68	24.06	25.06	24.6	24.84	25.29	25.15	24.29	25.31	24.7	25.55	25.58	25.04	24.77	25.5	24.92	25.36	25.17	25.01	24.46	22	21	52.2	50.7	65.443	0	99.616	3419400000	206	12	18	17	10	16	15	11	6	7	8	14
P42224	P42224	Signal transducer and activator of transcription 1-alpha/beta	STAT1	1.20586	-0.313672	24.97	25.34	24.79	25.83	25.28	25.16	25.87	25.8	25.45	25	26.07	25.38	25.6	25.51	25.64	25.55	26.6	26.11	25.84	25.48	26.07	25.17	25.49	25.66	35	35	56.7	56.7	87.334	0	323.31	9570800000	431	20	24	24	21	25	27	28	19	20	16	24
Q9NUM4	Q9NUM4	Transmembrane protein 106B	TMEM106B	1.2022	-0.254054	24.68	23.96	23.87	24.54	24.45	23.97	24.89	24.36	24	24.03	24.61	23.96	24.77	24.76	24.93	24.64	24.35	24.59	24.79	23.98	24.46	24.58	24.28	24.22	5	5	22.6	22.6	31.127	0.00047483	5.0256	855790000	30	4	5	4	3	2	4	4	2	3	5	3
Q6PI78	Q6PI78	Transmembrane protein 65	TMEM65	1.20135	-0.371377	24.77	24.9	24.49	24.01	24.16	23.45	24.43	24.39	24.43	25.05	24.33	24.52	24.93	24.42	25.08	25.35	23.59	24.92	25.06	24.93	24.76	25.11	25.13	24.1	6	6	26.2	26.2	25.498	0.0002876	10.136	2570300000	134	6	5	6	4	6	5	6	5	5	6	4
O43488	O43488	Aflatoxin B1 aldehyde reductase member 2	AKR7A2	1.20053	0.583019	24.48	23.54	24.48	22.95	24.62	25.25	24.15	23.52	23.84	22.55	24	22.91	23.14	22.9	22.94	22.68	23.34	NaN	23.21	24.16	22.57	23.25	23.24	24.57	10	7	42.3	32.6	39.589	0	41.855	1323700000	79	5	2	5	2	5	6	3	2	3	3	3
Q13224	Q13224	Glutamate receptor ionotropic, NMDA 2B	GRIN2B	1.19942	-0.350021	22.79	22.62	22.33	NaN	21.91	21.01	22.1	21.76	22.35	22.29	22.46	21.84	22.67	22.76	22.55	23.05	NaN	22.12	22.24	22.65	22.67	22.46	22.15	21.98	12	10	9.6	8.3	166.37	0.00028637	10.016	414760000	47	6	7	8	1	6	2	5	5	6	4	7
Q6UXV4	Q6UXV4	MICOS complex subunit MIC27	APOOL	1.19741	-0.249239	24.07	24.61	23.67	24.31	23.87	23.97	24.36	24.43	23.67	24.34	24.26	24.03	24.71	24.46	24.39	24.55	24.7	24.24	24.68	24.29	24.67	24.13	24.15	23.62	12	12	67.9	67.9	29.159	0	52.924	2291900000	187	9	11	10	9	10	11	10	7	7	7	6
P30101;Q8NBS3	P30101	Protein disulfide-isomerase A3	PDIA3	1.19691	-0.204908	27.4	27.74	27.36	27.78	27.7	27.83	28.15	28.17	27.82	27.79	27.59	27.87	27.84	27.81	28.14	27.88	28.52	28.28	27.99	27.59	28.21	27.69	27.8	27.91	38	38	62.4	62.4	56.782	0	323.31	62249000000	608	26	36	30	29	33	33	28	28	28	23	21
O60256	O60256	Phosphoribosyl pyrophosphate synthase-associated protein 2	PRPSAP2	1.19574	0.735553	20.62	22.18	22.39	NaN	22.63	22.64	21.54	NaN	21.1	NaN	21.93	20.59	20.46	20.83	21.63	NaN	NaN	19.7	NaN	21.84	21.18	21.38	NaN	20.99	4	4	14.1	14.1	40.925	0.0002767	8.9947	185210000	32	2	2	2	1	2	2	2	1	2	2	2
Q15102	Q15102	Platelet-activating factor acetylhydrolase IB subunit gamma	PAFAH1B3	1.19558	0.819633	25.93	25.35	26.12	22.92	25.48	25.71	23.38	25.64	25.73	25.42	25.93	25.87	23.97	25.41	23.61	23.54	22.85	24.83	23.55	25.59	23.81	26.05	25.17	25.28	10	10	52.8	52.8	25.734	0	144.46	3415800000	122	5	6	8	3	6	7	4	3	6	4	6
Q9Y570	Q9Y570	Protein phosphatase methylesterase 1	PPME1	1.19248	0.800969	25.24	24.59	24.99	22.53	24.47	24.44	22.49	23.47	25.06	24.27	24.5	24.49	22.4	24.35	22.38	22.18	21.95	22.97	22.75	24.79	23.46	24.64	24.56	24.5	18	18	49.2	49.2	42.315	0	97.545	2935700000	136	12	14	14	2	13	11	8	7	8	6	14
Q5T9A4	Q5T9A4	ATPase family AAA domain-containing protein 3B	ATAD3B	1.19219	-0.347423	NaN	23.44	23.37	22.91	NaN	22.75	23.58	23.23	NaN	23.29	NaN	NaN	NaN	23.31	23.69	24.18	23.16	23.59	NaN	23.85	23.12	NaN	NaN	23.7	14	2	20.5	1.9	72.572	0.0031159	1.9801	395940000	19	1	2	2	2	1	2	1	2	1	2	1
P22695	P22695	Cytochrome b-c1 complex subunit 2, mitochondrial	UQCRC2	1.19047	-0.330241	28.88	28.96	28.81	28.03	28.63	27.58	28.65	28.44	28.92	29.07	28.78	28.71	28.9	28.9	29.14	29.31	27.95	29.12	29.04	28.95	28.84	29.52	29.22	28.53	22	22	60.5	60.5	48.442	0	323.31	81621000000	502	21	20	21	20	22	21	21	18	20	16	20
Q13637	Q13637	Ras-related protein Rab-32	RAB32	1.18979	-0.28121	22.21	NaN	22.02	22.72	22.1	22.28	22.6	NaN	22.39	NaN	22.45	NaN	22.55	NaN	NaN	22.55	23.12	22.97	22.96	22.13	NaN	22.54	22.51	22.3	4	3	20.4	15.6	24.997	0.00044763	3.8891	251170000	17	2	1	2	3	2	3	2	1	2	1	2
Q9H1E5	Q9H1E5	Thioredoxin-related transmembrane protein 4	TMX4	1.1895	-0.249678	25.2	24.89	24.52	25.04	24.83	24.23	25.23	25.4	24.72	24.88	24.44	24.53	25.28	25.21	25.08	25.45	25.25	25.28	24.7	24.64	25.15	25.18	25	24.66	7	7	22.6	22.6	38.952	0.00030349	12.223	1354000000	58	5	4	6	4	4	5	5	3	4	3	3
P28331	P28331	NADH-ubiquinone oxidoreductase 75 kDa subunit, mitochondrial	NDUFS1	1.1879	-0.376798	27.9	27.9	27.54	27	27.35	26.23	27.36	27.47	27.54	28.28	27.56	27.77	27.89	27.76	28.1	28.48	26.83	27.57	27.97	28.07	27.79	28.2	28.26	27.5	45	45	72.4	72.4	79.467	0	323.31	71003000000	907	38	38	39	31	40	34	35	29	33	33	36
Q14BN4	Q14BN4	Sarcolemmal membrane-associated protein	SLMAP	1.18759	-0.250756	22.76	22.55	22.96	23.48	22.78	22.59	23.32	22.89	22.83	22.73	22.44	22.49	23.2	22.84	22.91	23.2	23.97	22.96	22.81	23.05	22.78	23.04	23.01	23.05	14	14	20.3	20.3	95.197	0	46.292	1056700000	106	5	8	9	10	9	8	11	4	7	9	8
O60488	O60488	Long-chain-fatty-acid--CoA ligase 4	ACSL4	1.18747	-0.197942	22.78	22.81	22.65	22.92	22.92	22.76	23.18	23.19	23.01	22.56	23.1	22.86	22.9	23.19	23.62	23.48	22.94	23.26	23.18	22.6	22.87	22.86	22.95	23.27	13	12	26	23.5	79.187	0	22.327	1021600000	82	5	11	11	8	9	8	10	7	8	4	6
P30419	P30419	Glycylpeptide N-tetradecanoyltransferase 1	NMT1	1.18714	0.351647	22.83	22.53	23.28	22.82	22.9	23.2	NaN	NaN	22.97	NaN	22.87	23	22.25	22.42	NaN	22.58	NaN	NaN	22.01	23.16	NaN	NaN	NaN	23.07	6	4	16.5	9.9	56.806	0.00025189	6.4665	442290000	28	3	3	4	3	3	3	0	0	3	1	3
Q9UJS0	Q9UJS0	Calcium-binding mitochondrial carrier protein Aralar2	SLC25A13	1.1868	-0.254152	26.49	26.6	26.27	26.72	26.72	26.4	26.79	26.07	26.97	26.68	26.41	26.45	26.63	26.5	26.99	26.69	27.38	27.4	27.17	26.71	26.14	26.5	26.89	26.61	29	18	44.7	35.4	74.175	0	40.63	4855100000	145	8	12	10	11	13	12	12	4	10	6	9
Q9NUJ3	Q9NUJ3	T-complex protein 11-like protein 1	TCP11L1	1.18678	-0.26714	22.77	22.65	22.07	21.51	22.16	21.81	22.58	22.07	22.07	22.19	22.2	22.4	22.74	22.42	22.37	22.89	21.88	NaN	22.43	22.48	NaN	22.57	22.36	22.6	7	7	18.7	18.7	57.034	0	23.889	359350000	58	4	6	6	4	3	5	4	4	3	2	4
O60716	O60716	Catenin delta-1	CTNND1	1.18627	-0.29871	24.61	25.15	24.74	25.3	25.35	25.24	25.82	25.09	24.95	25.04	24.65	25.2	25.19	25.11	25.55	25.19	26.37	25.82	25.52	24.93	25.32	24.93	25.2	25.61	42	42	52.8	52.8	108.17	0	323.31	13784000000	605	27	35	27	29	34	35	34	24	27	25	24
P49354	P49354	Protein farnesyltransferase/geranylgeranyltransferase type-1 subunit alpha	FNTA	1.1861	0.586091	22.78	22.04	23.17	22.4	23.06	24.19	21.8	NaN	23.16	NaN	22.82	23.09	22.23	22.57	22.44	NaN	21.85	NaN	21.66	22.62	NaN	21.54	NaN	23.19	10	10	32.5	32.5	44.408	0	84.911	597270000	54	4	7	5	2	7	8	4	1	5	1	3
Q96S66	Q96S66	Chloride channel CLIC-like protein 1	CLCC1	1.18525	-0.321627	23.2	23.62	22.92	23.55	22.86	23.46	23.3	23.59	23.25	24.1	22.77	23.35	23.5	23.78	23.73	23.66	24.06	23.65	24.34	23.2	23.76	24.16	23.18	22.8	12	12	29.8	29.8	62.022	0	14.837	1082600000	39	8	9	9	6	4	8	7	6	6	7	7
O94885	O94885	SAM and SH3 domain-containing protein 1	SASH1	1.18517	-0.391475	NaN	21.87	21.92	NaN	21.84	22.03	22.45	NaN	22.16	NaN	NaN	21.83	NaN	22.49	22.49	22.38	23.25	NaN	22.46	21.69	22.58	NaN	NaN	21.9	9	9	11	11	136.65	0	15.221	381990000	21	2	5	2	2	4	5	6	0	4	2	1
Q9BZL4	Q9BZL4	Protein phosphatase 1 regulatory subunit 12C	PPP1R12C	1.18495	-0.337403	22.88	23.11	22.74	23.46	23.15	23.09	24.06	23.74	23.13	23.74	22.62	23.19	23.5	23.51	23.35	23.56	24.41	23.97	23.98	23.23	23.99	22.98	23.2	23.29	19	19	39.9	39.9	84.88	0	84.495	1947200000	157	7	13	11	9	15	13	15	7	10	11	9
Q9Y450	Q9Y450	HBS1-like protein	HBS1L	1.17828	0.1851	23.33	23.16	23.28	22.85	22.89	23.12	22.61	22.95	22.87	22.87	23.2	23.15	22.69	22.98	22.51	22.7	22.79	22.54	23.33	23.1	23.03	22.9	22.54	22.94	14	14	25.9	25.9	75.472	0	79.985	1338400000	104	9	9	11	7	10	12	9	9	7	6	9
P62424	P62424	60S ribosomal protein L7a	RPL7A	1.17808	-0.357422	24.74	24.9	24.39	25.66	25.2	24.88	25.95	24.99	24.5	25.29	24.69	25.21	25.44	25.04	25.62	25.18	26.04	26.08	25.61	24.65	25.7	24.82	25.1	25.43	18	18	45.5	45.5	29.995	0	60.699	6131200000	180	9	12	15	13	14	14	14	7	10	9	10
O95139	O95139	NADH dehydrogenase [ubiquinone] 1 beta subcomplex subunit 6	NDUFB6	1.17766	-0.402443	26.77	26.6	26.09	25.66	26.27	24.87	26.07	26.33	26.46	27.16	26.27	26.4	26.69	26.49	26.7	27.1	25.54	26.55	27.07	26.81	26.73	26.86	27.06	26.17	10	10	57.8	57.8	15.489	0	68.125	7544100000	103	5	9	8	5	7	8	5	5	6	6	6
Q16718	Q16718	NADH dehydrogenase [ubiquinone] 1 alpha subcomplex subunit 5	NDUFA5	1.17716	-0.425984	26.64	26.43	25.85	25.64	25.84	24.77	25.91	26.13	25.78	26.79	25.93	25.95	26.19	26.2	27.02	26.7	25.37	27.03	26.64	26.44	26.27	26.75	26.79	25.36	5	5	44	44	13.459	0	201.45	6481200000	117	4	5	5	5	5	5	5	5	4	4	4
Q15052	Q15052	Rho guanine nucleotide exchange factor 6	ARHGEF6	1.17571	-0.242442	23.29	23.22	23.02	24.05	23.07	23.36	23.59	23.44	22.89	23.59	23.01	22.78	23.78	23.39	23.32	23.68	23.9	23.63	23.53	22.97	23.54	23.59	23.6	23.26	16	11	28.4	22.3	87.498	0	47.461	994380000	102	4	7	6	8	6	7	6	2	4	4	5
Q16698	Q16698	2,4-dienoyl-CoA reductase, mitochondrial	DECR1	1.17561	-0.351728	25.99	26.3	25.71	26.15	26.08	25.29	26.65	25.52	26.12	26.87	25.58	25.57	26.41	26.07	26.66	26.53	26.58	26.14	26.86	26.22	26.57	26.56	26.19	25.25	18	18	56.7	56.7	36.067	0	323.31	7538600000	222	14	9	15	13	11	12	15	10	12	12	13
P28482;Q16659;P31152	P28482	Mitogen-activated protein kinase 1	MAPK1	1.17522	0.562099	26.18	25.78	27.07	25.02	26.52	26.87	24.98	25.78	25.69	24.76	26.42	26.03	25.03	24.89	24.86	25.18	25.46	24.78	24.96	26.65	25.1	25.59	25.02	26.83	22	17	64.7	55.8	41.389	0	170.79	11019000000	287	10	12	11	8	12	16	8	6	7	6	10
P41222	P41222	Prostaglandin-H2 D-isomerase	PTGDS	1.17495	0.572032	27.8	27.99	28.01	30.54	28.44	29.42	28.77	30.16	28.31	27.51	28.69	28.88	28.55	28.13	28.25	28.4	28.86	28.26	28.29	27.98	27.85	27.11	27.79	28.18	10	10	52.1	52.1	21.029	0	323.31	39026000000	156	8	8	8	10	8	9	8	9	8	9	10
P0DPI2;A0A0B4J2D5	P0DPI2;A0A0B4J2D5			1.1747	-0.342082	27.55	27.32	27.53	26.56	27.4	26.62	27.16	27.21	26.97	28.17	27.25	27.07	27.45	26.83	27.32	27.68	27.07	27.35	27.92	27.73	27.75	28.38	28.12	27.31	13	13	59	59	28.17	0	257.07	16789000000	213	10	10	9	7	8	10	10	5	7	6	9
P00390	P00390	Glutathione reductase, mitochondrial	GSR	1.17368	-0.260261	23.76	24.21	23.99	23.63	23.7	23.18	24.25	23.73	23.95	24.37	23.8	23.25	24.13	23.78	24.4	24.55	23.68	24.24	24.11	24.28	24.18	24.07	23.96	23.57	11	11	34.7	34.7	56.256	0	48.923	1989400000	136	8	8	11	7	7	10	9	5	9	6	8
Q5JTZ9	Q5JTZ9	Alanine--tRNA ligase, mitochondrial	AARS2	1.17277	-0.353277	NaN	22.06	22	22.29	21.39	22.04	22.34	NaN	22.44	22.62	22.67	22.08	22.72	22.25	NaN	22.53	NaN	23.1	22.76	NaN	21.8	NaN	22.76	22.45	8	8	11.7	11.7	107.34	0.00026853	8.0589	325130000	29	2	6	3	3	4	2	3	2	2	5	5
Q14240	Q14240	Eukaryotic initiation factor 4A-II;Eukaryotic initiation factor 4A-II, N-terminally processed	EIF4A2	1.17136	0.425791	26.79	26.5	27.05	25.83	26.69	26.95	25.91	26.4	26.87	25.79	26.7	26.92	25.87	25.95	25.04	25.3	26.33	26.19	25.47	26.79	26.2	26.88	26.32	26.96	26	14	70.5	43.2	46.402	0	323.31	18822000000	351	6	11	11	6	11	12	6	6	6	6	7
P38646	P38646	Stress-70 protein, mitochondrial	HSPA9	1.17085	-0.324146	27.94	27.9	27.53	27.3	27.28	26.7	27.74	27.74	27.79	28.39	27.8	27.69	28.12	27.8	28.26	28.53	27.2	27.88	28.23	28.02	28.27	28.3	27.75	27.3	45	44	63	62	73.68	0	323.31	93036000000	769	36	42	39	33	37	39	33	32	33	33	37
O00264	O00264	Membrane-associated progesterone receptor component 1	PGRMC1	1.16973	-0.211984	27.65	27.84	27.35	27.85	27.39	27.42	28.17	28.08	27.51	27.77	27.42	27.58	28	27.91	27.97	28.17	28.26	28.02	28.02	27.47	28.04	27.6	27.48	27.63	14	13	65.1	60.5	21.671	0	218.55	19622000000	295	10	10	11	9	8	11	11	8	8	7	10
Q8N9I9	Q8N9I9	Probable E3 ubiquitin-protein ligase DTX3	DTX3	1.16971	-0.303001	23.47	22.84	23.66	23	22.49	22.35	23.27	23.2	23.35	23.31	22.94	23.48	23.44	23.6	23.54	24.03	22.92	23.3	23.84	23.52	22.98	23.7	23.32	22.82	7	7	27.7	27.7	37.988	0	17.25	852150000	72	6	6	5	3	3	2	4	4	5	4	3
Q02153	Q02153	Guanylate cyclase soluble subunit beta-1	GUCY1B3	1.16949	0.300048	24.05	23.68	24.11	23.01	23.9	23.73	23.1	23.75	23.9	23.53	23.97	23.78	23.25	23.48	23.3	23.51	22.66	23	22.87	23.91	23.47	23.84	23.65	23.98	20	20	35.4	35.4	70.514	0	62.231	2679100000	226	15	13	17	9	15	16	11	8	12	11	14
Q00059	Q00059	Transcription factor A, mitochondrial	TFAM	1.16899	-0.213972	25.24	25.52	25.15	25.68	25.09	25.11	25.81	25.13	25.43	25.84	25.21	25.3	25.88	25.4	25.46	25.8	26.02	25.71	25.72	25.44	25.33	25.82	25.4	25.11	12	12	39.4	39.4	29.096	0	16.275	5826200000	143	8	8	10	9	8	9	10	7	7	7	5
Q9Y4W6	Q9Y4W6	AFG3-like protein 2	AFG3L2	1.16875	-0.295547	25.5	25.32	25.13	24.62	24.87	24.06	25.06	24.85	25.05	25.26	25.17	25.25	25.54	25.11	25.32	25.91	24.53	25.31	25.38	25.37	25.35	25.73	25.39	24.78	39	38	46.9	45.9	88.583	0	238.35	10945000000	446	30	30	31	25	23	26	25	26	26	28	31
Q9Y371	Q9Y371	Endophilin-B1	SH3GLB1	1.16849	0.298554	24.22	23.88	24.07	23.66	24.41	24.21	23.29	24.45	24.27	24.27	24.13	24.14	23.3	24.11	23.11	23.49	23.85	23.53	23.6	24.24	23.55	24.2	23.94	24.52	9	8	26.3	24.1	40.796	0	27.065	2093100000	146	7	6	8	6	6	8	6	6	6	5	6
P05060	P05060	Secretogranin-1;PE-11;GAWK peptide;CCB peptide	CHGB	1.16794	-0.355083	23.99	23	23.14	NaN	22.77	NaN	23.07	23.48	23.06	NaN	23.01	22.43	23.64	23.27	23.55	23.94	NaN	NaN	23.31	23.63	NaN	23.32	23.04	NaN	7	7	14.3	14.3	78.275	0.00030769	12.581	484160000	42	4	5	5	0	4	1	2	3	2	1	3
P14927	P14927	Cytochrome b-c1 complex subunit 7	UQCRB	1.16778	-0.36894	28.62	28.49	28.32	27.6	28.07	27.02	28.15	28.12	28.29	28.93	28.3	28.47	28.7	28.11	28.72	29.08	27.51	28.57	28.4	28.79	28.72	29.07	28.88	28.24	14	14	73	73	13.53	0	323.31	40887000000	197	10	12	10	9	10	10	11	8	7	10	8
O94915	O94915	Protein furry homolog-like	FRYL	1.16445	-0.349363	21.46	21.95	21.32	22.44	22.1	22.69	22.44	22.04	21.94	21.75	21.5	22.11	22.04	22.26	22.4	21.91	23.13	22.43	22.93	21.82	22.82	21.52	22.4	22.27	16	16	7.5	7.5	339.59	0	21.571	588920000	67	6	10	9	6	12	13	10	5	8	7	8
Q9Y2J0;Q14184	Q9Y2J0	Rabphilin-3A	RPH3A	1.16441	-0.789713	26.8	26.74	26.64	25.6	25.87	22.93	25.91	25.93	26.58	27.84	25.88	26.78	26.56	26.81	26.98	27.4	24.75	26.5	27.35	27.79	27.4	27.59	27.25	26.62	31	31	52	52	76.872	0	323.31	17614000000	322	23	26	24	12	20	9	21	14	25	21	23
A0AVT1	A0AVT1	Ubiquitin-like modifier-activating enzyme 6	UBA6	1.16411	0.472194	24.63	24.69	24.56	23.3	24.63	25.24	23.67	24.81	24.75	24.65	24.8	24.69	23.92	24.44	22.65	23.35	23.61	24.66	23.38	24.62	24.29	24.54	24.6	24.69	34	34	43.9	43.9	117.97	0	135.94	4432300000	317	19	21	24	11	25	31	17	12	18	12	22
Q8WUH2	Q8WUH2	Transforming growth factor-beta receptor-associated protein 1	TGFBRAP1	1.16331	-0.176711	22.8	22.91	22.5	22.37	22.25	22.63	22.47	22.15	22.54	22.87	22.33	22.4	22.75	22.96	22.67	22.75	22.79	22.31	22.75	22.98	22.77	22.4	22.45	22.74	12	12	19.5	19.5	97.157	0	24.915	632470000	71	5	6	9	6	6	7	7	4	9	4	6
P61077;P62837	P61077;P62837	Ubiquitin-conjugating enzyme E2 D3;Ubiquitin-conjugating enzyme E2 D2	UBE2D3;UBE2D2	1.16105	0.744316	NaN	24.15	25.5	24.08	24.44	26.35	22.98	24.58	24.61	24.85	24.34	25.4	23.9	23.29	23.75	23.45	22.84	23.94	23.79	25.69	NaN	NaN	24.61	NaN	4	3	40.8	28.6	16.687	0	167.15	1612900000	46	1	2	3	2	3	2	3	2	2	2	1
Q8NB37	Q8NB37	Parkinson disease 7 domain-containing protein 1	PDDC1	1.16069	0.397544	23.54	23.03	23.69	22.26	23.13	23.4	22.61	22.77	23.43	22.12	23.35	22.9	22.35	22.12	22.32	22.5	22.51	22.28	22.53	23.81	22.31	23.07	22.31	23.36	6	6	42.7	42.7	23.297	0	22.727	741360000	80	3	5	5	4	5	4	4	3	4	3	4
Q96QK1	Q96QK1	Vacuolar protein sorting-associated protein 35	VPS35	1.16027	0.693773	26.79	25.88	26.8	24.91	26.41	26.63	24.78	26.53	26.57	25.8	26.58	26.72	24.89	26.21	24.14	24.53	24.6	25.26	24.31	26.82	25.3	26.77	26.54	26.7	36	36	55.5	55.5	91.706	0	323.31	18422000000	486	28	26	30	18	29	30	17	26	27	21	25
Q9Y484	Q9Y484	WD repeat domain phosphoinositide-interacting protein 4	WDR45	1.15885	-0.347085	22.28	NaN	21.92	22.08	NaN	21.6	22.16	22.39	22.62	NaN	22.48	22.63	22.86	22.96	22.52	23.28	21.85	22.41	NaN	22.25	22.73	23.1	22.42	22.07	5	5	17.8	17.8	39.867	0.00027747	9.0379	372780000	43	3	3	3	4	1	4	3	3	5	1	5
Q86UN3	Q86UN3	Reticulon-4 receptor-like 2	RTN4RL2	1.15879	-0.50898	23.1	23.18	22.08	21.99	21.77	NaN	22.69	23.47	22.6	23.5	23.07	22.4	23.79	23.41	23.59	24.02	NaN	NaN	23	22.42	23.68	23.35	22.81	22.16	6	6	16.9	16.9	46.105	0.00026497	7.7079	574000000	45	5	6	4	3	3	2	4	4	5	4	6
P23526	P23526	Adenosylhomocysteinase	AHCY	1.15768	0.20968	24.02	24.29	24.22	23.88	23.91	23.7	23.67	23.66	23.8	23.89	24.53	23.57	23.76	23.85	23.32	24.09	23.37	23.64	23.58	24.12	23.68	23.9	23.62	23.69	11	11	28.5	28.5	47.716	0	15.834	1275400000	68	7	8	10	6	7	8	9	3	9	8	10
P80723	P80723	Brain acid soluble protein 1	BASP1	1.15699	-0.633325	30.23	30.08	29.53	29.11	28.95	27.93	30.02	29.91	29.76	30.99	30.24	30.25	30.84	30.63	31.33	31.39	28.28	29.93	30.38	30.22	30.72	30.88	30.3	29.69	25	25	94.3	94.3	22.693	0	323.31	171060000000	534	19	19	20	17	20	15	21	17	19	21	21
P26440	P26440	Isovaleryl-CoA dehydrogenase, mitochondrial	IVD	1.15613	-0.32614	23.35	23.34	23.07	23.09	23.4	22.46	23.42	23.61	23.04	22.98	23.1	22.64	23.73	23.32	23.87	24.03	23.85	23.42	23.77	23.01	23.31	23.66	23.23	22.24	8	8	24.9	24.9	46.65	0	34.672	910640000	66	5	7	6	5	8	5	5	6	6	6	6
Q8IUX7;Q8N436	Q8IUX7	Adipocyte enhancer-binding protein 1	AEBP1	1.15533	1.08921	22.97	NaN	24.13	28.9	24.12	27	24.28	26.02	24.37	24.28	24.07	24.16	NaN	24.65	24.34	22.54	NaN	23.66	24.26	23.71	23.82	23.81	23.49	24.18	16	16	19.1	19.1	130.93	0	152.36	1774200000	28	3	0	4	16	7	14	4	9	5	4	8
Q9UBB4	Q9UBB4	Ataxin-10	ATXN10	1.1539	0.558353	23.42	22.45	23.94	NaN	23.27	23.44	21.88	23.63	23.7	22.41	23.32	23.67	22.18	22.26	22.46	22.01	21.65	22.22	22.25	23.84	22.45	23.51	22.82	23.96	11	11	30.9	30.9	53.488	0	90.109	993750000	94	9	9	10	0	7	8	5	6	8	5	6
P10768	P10768	S-formylglutathione hydrolase	ESD	1.15303	0.248966	23.28	24.04	23.89	23.27	23.66	24.28	23.27	24.02	23.74	23.74	23.78	23.64	23.8	23.71	23.46	23.23	23.3	NaN	23.87	23.71	23.44	22.82	23.44	23.39	9	9	57.4	57.4	31.462	0	179.39	1496100000	133	5	6	8	3	7	6	6	4	5	3	8
Q8NG11	Q8NG11	Tetraspanin-14	TSPAN14	1.1523	-0.514093	21.6	23.21	22.09	24.41	23.45	23.48	23.67	23.72	23.08	23.07	22.6	23.11	23.66	23.34	24.09	23.73	24.06	24.09	23.7	22.71	24.15	NaN	22.78	23.71	5	5	23.3	23.3	30.69	0	22.227	583330000	46	3	4	3	2	5	5	3	2	2	2	4
Q3ZCM7;A6NNZ2	Q3ZCM7;A6NNZ2	Tubulin beta-8 chain;Tubulin beta-8 chain-like protein LOC260334	TUBB8	1.15178	0.478193	27.25	26.9	26.17	26.71	26.85	26.72	NaN	26.21	25.87	NaN	27.17	27.12	26.25	NaN	25.79	26.77	25.59	NaN	25.82	26.26	27.05	NaN	NaN	NaN	12	3	29.1	13.1	49.775	0	323.31	3294300000	60	1	2	2	2	2	2	1	2	2	1	1
O00142	O00142	Thymidine kinase 2, mitochondrial	TK2	1.15038	-0.262498	23.94	24.31	24.05	23.43	23.65	23.63	23.94	23.99	24.38	23.84	24.42	23.83	24.3	24.44	24.82	24.4	23.78	24.2	23.59	24.21	24.47	23.97	24.58	23.78	5	5	23.4	23.4	31.004	0	16.13	913980000	60	4	3	4	4	4	2	4	3	4	4	4
O43396	O43396	Thioredoxin-like protein 1	TXNL1	1.14781	0.497768	24.87	24.19	25.18	23.11	24.54	24.53	23.11	24.51	24.86	23.82	24.56	24.67	23.65	23.57	23.16	23.79	23.42	23.38	23.51	24.8	23.45	24.36	23.71	25.19	15	15	65.1	65.1	32.251	0	118.01	3795900000	151	12	13	13	6	12	14	9	7	10	6	8
P22314	P22314	Ubiquitin-like modifier-activating enzyme 1	UBA1	1.14747	0.770398	28.05	27.48	27.88	25.16	27.7	27.96	25.51	27.46	27.84	27.09	27.87	27.79	25.79	27.5	25.06	25.47	25.41	26.59	25.72	27.85	26.55	27.57	27.35	27.7	54	54	63.8	63.8	117.85	0	323.31	66897000000	778	40	44	44	28	43	48	31	32	39	27	43
P25098;P35626	P25098	Beta-adrenergic receptor kinase 1	ADRBK1	1.14702	0.423514	23.95	23.37	23.61	22.42	23.54	23.06	22.19	22.9	23.83	22.57	23.81	23.63	22.67	22.66	22.21	22.73	22.68	22.49	22.08	23.65	22.77	23.6	22.95	23.31	15	15	26.1	26.1	79.573	0	30.014	1242800000	113	8	11	13	5	9	8	5	3	11	4	10
O60684	O60684	Importin subunit alpha-7	KPNA6	1.1464	-0.134834	24.31	24.46	24.33	24.2	23.92	24.35	24.38	24.26	24.34	24.21	24.39	24.03	24.67	24.14	24.46	24.63	24.32	24.28	24.1	24.51	24.47	24.59	24.43	24.2	13	5	30.2	14	60.029	0	107.65	2571800000	189	3	4	4	5	4	3	4	5	3	3	5
Q99798	Q99798	Aconitate hydratase, mitochondrial	ACO2	1.14574	-0.393139	28.49	28.71	28.6	27.61	28.27	26.85	28.44	28.11	28.45	28.88	28.5	27.99	28.83	28.17	28.87	29.33	27.63	28.38	28.92	28.91	28.66	29.01	28.62	28.27	46	46	64.9	64.9	85.424	0	323.31	126570000000	962	35	42	41	32	37	39	39	32	35	30	33
Q00577;P51512	Q00577	Transcriptional activator protein Pur-alpha	PURA	1.14407	-0.257772	27.49	27.69	27	27.79	27.31	26.9	27.64	26.79	27.25	27.55	27.3	27.23	27.69	27.43	28.14	27.86	27.95	27.72	27.86	27.35	27.58	26.97	27.39	27.12	17	16	56.2	54.3	34.91	0	323.31	26046000000	300	12	16	14	15	16	14	15	13	13	11	11
Q9P2J5	Q9P2J5	Leucine--tRNA ligase, cytoplasmic	LARS	1.14357	-0.191406	24.21	24.44	23.89	23.55	24.18	24.14	23.99	24.22	24.18	24.59	24.08	24.21	23.99	24.33	24.47	24.45	24.33	24.55	24.5	24.12	24.65	24.11	24.54	23.96	38	38	40.1	40.1	134.46	0	186.96	4385000000	320	23	25	27	16	27	30	24	14	27	14	24
Q9UQ35	Q9UQ35	Serine/arginine repetitive matrix protein 2	SRRM2	1.14244	-0.590665	NaN	23.99	23.96	25.24	23.58	23.92	25.08	24.2	23.97	24.36	23.3	23.66	25.42	24.33	25	24.79	26.08	24.38	25.21	NaN	24.9	NaN	23.49	23.45	17	17	10	10	299.61	0	27.443	1265000000	44	4	8	3	8	7	7	11	8	9	6	5
Q8N111	Q8N111	Cell cycle exit and neuronal differentiation protein 1	CEND1	1.1418	-0.642437	29.27	29.25	28.63	28.02	28.27	26.7	28.45	29.41	28.9	30.12	28.77	28.76	29.56	29.43	29.93	30.12	27.18	29.41	29.52	29.5	29.64	30.16	29.37	28.4	9	9	65.1	65.1	14.954	0	160.73	52252000000	176	8	7	8	8	9	8	7	7	7	7	7
P68371	P68371	Tubulin beta-4B chain	TUBB4B	1.1399	0.429266	29.58	29.67	29.63	29.04	30.16	29.57	28.84	28.87	30.09	28.92	30.18	29.86	28.79	29.98	29.01	29.42	29.26	28.28	27.76	29.42	29.08	29.67	29.15	29.44	33	2	67.6	3.6	49.83	0	323.31	55277000000	152	0	0	1	1	0	0	2	0	1	0	2
O76054;Q9UDX4;B5MCN3	O76054	SEC14-like protein 2	SEC14L2	1.13943	0.800172	25.13	23.45	25.32	21.89	24.12	25.3	21.79	23.93	23.08	23.28	24.52	24.33	22.15	22.94	23.34	22.12	21.94	23.09	22.48	24.59	22.43	23.71	23.77	23.99	17	17	52.4	52.4	46.145	0	45.453	2702700000	99	9	10	11	2	9	12	4	5	5	6	9
O94985	O94985	Calsyntenin-1;Soluble Alc-alpha;CTF1-alpha	CLSTN1	1.13839	0.465334	24.17	23.85	24.56	25.31	24.87	24.42	23.85	25.49	24.77	23.9	24.91	24.57	23.8	23.83	24.12	24.29	23.73	23.37	24.4	24.58	23.62	23.47	24.08	25.8	17	17	21.6	21.6	109.79	0	21.745	1774400000	90	5	9	12	11	11	8	6	9	7	6	10
O00217	O00217	NADH dehydrogenase [ubiquinone] iron-sulfur protein 8, mitochondrial	NDUFS8	1.13675	-0.432207	27.98	27.45	27.13	26.88	27.1	26.09	27.16	27.55	27.66	28.38	27.37	27.58	27.93	27.54	28.34	28.33	26.6	27.72	28.19	27.49	27.69	28.49	28.04	27.15	8	8	37.6	37.6	23.705	0	102.82	17473000000	160	5	7	7	5	7	7	7	5	6	5	6
Q92896	Q92896	Golgi apparatus protein 1	GLG1	1.13674	-0.332855	23.43	23.9	23.37	24.58	23.9	23.61	24.33	24.06	23.68	24.07	23.53	23.46	24.34	23.99	24.54	24.6	24.64	24.6	24.56	23.22	24.29	23.66	23.85	23.61	36	36	40.5	40.5	134.55	0	130.58	4058800000	293	19	27	24	21	28	28	25	20	14	15	19
Q14558	Q14558	Phosphoribosyl pyrophosphate synthase-associated protein 1	PRPSAP1	1.13588	0.590576	21.4	21.44	22.66	21.28	22.47	22.79	21.72	NaN	21.75	NaN	21.92	21.39	20.53	21.11	NaN	NaN	22.35	NaN	NaN	21.47	NaN	NaN	20.83	21.46	7	7	29.8	29.8	39.393	0	18.207	248920000	53	2	2	5	3	5	5	3	0	2	1	4
Q96PE3	Q96PE3	Type I inositol 3,4-bisphosphate 4-phosphatase	INPP4A	1.13511	0.761623	24.21	23.41	24.18	21.97	23.07	22.87	21.71	23.51	23.68	23.18	23.95	23.44	21.52	23.68	21.17	22.18	20.87	22.15	22.24	24.12	21.33	23.6	23.9	23.29	23	23	31.4	31.4	109.95	0	52.97	2014600000	202	15	14	17	2	12	13	7	9	11	10	15
Q76N89	Q76N89	E3 ubiquitin-protein ligase HECW1	HECW1	1.13475	-0.217506	22.11	22.25	NaN	NaN	NaN	NaN	NaN	NaN	22.02	22.67	22.01	22.08	22.38	22.25	22.53	22.74	NaN	22.42	22.3	22.22	22.61	NaN	22.22	NaN	8	6	5.8	4.7	179.55	0	16.889	259120000	13	4	4	4	1	2	0	3	1	5	4	4
Q9H9H4	Q9H9H4	Vacuolar protein sorting-associated protein 37B	VPS37B	1.13154	0.332986	22.76	22.92	22.96	23.28	23.07	23.7	22.6	23.09	23.48	22.52	23	23.19	22.54	23.33	22.56	21.87	23.35	NaN	22.89	22.82	NaN	22.03	22.82	22.93	5	5	32.3	32.3	31.307	0	19.427	585210000	64	5	4	5	3	4	5	4	3	3	3	3
Q5JTV8	Q5JTV8	Torsin-1A-interacting protein 1	TOR1AIP1	1.13097	-0.43625	24.35	24.52	24.09	25.73	24.82	24.52	25.75	25.16	24.53	24.85	24.31	24.49	25.4	25.11	25.42	24.94	26.32	25.78	25.75	24.49	25.49	24.42	24.63	24.59	22	21	50.3	48.5	66.248	0	154.7	3885600000	194	11	13	11	13	12	9	15	11	10	12	5
P24539	P24539	ATP synthase F(0) complex subunit B1, mitochondrial	ATP5F1	1.12949	-0.296017	28.89	28.76	28.76	28	28.31	27.49	28.69	28.37	28.45	29.33	28.52	28.48	28.85	28.8	28.96	29.15	28	28.98	28.69	28.91	28.83	29	28.86	28.6	20	20	62.9	62.9	28.908	0	323.31	54698000000	262	16	16	18	15	18	17	16	11	14	9	15
P82909	P82909	28S ribosomal protein S36, mitochondrial	MRPS36	1.12946	-0.377962	25.41	25.89	25.15	24.96	25.13	24.03	25.65	24.92	25.52	26.03	25.07	25.22	25.64	25.57	26.21	26.05	25.3	25.06	25.92	25.68	26.02	25.87	25.6	24.58	6	6	69.9	69.9	11.466	0	93.014	4651900000	89	4	6	6	4	6	5	5	4	3	5	4
O75592	O75592	E3 ubiquitin-protein ligase MYCBP2	MYCBP2	1.129	-0.203583	23.95	24.47	24.19	24.27	23.82	23.84	24.37	NaN	24.04	24.48	24.3	23.91	24.61	24.72	24.47	24.61	23.79	24.43	24.5	24.09	24.33	24.34	24.29	24.02	12	11	3.8	3.6	513.63	0.00029771	11.428	926980000	32	5	8	5	5	6	5	7	2	5	3	6
Q12926	Q12926	ELAV-like protein 2	ELAVL2	1.12539	-0.586201	23.14	23.72	NaN	22.79	NaN	21.4	22.76	NaN	22.65	22.53	22.1	22.55	23.48	NaN	23.79	24.1	22.5	23.14	23.2	22.24	23.26	NaN	NaN	NaN	12	4	39.8	17	39.503	0.00028514	9.8866	357720000	38	2	2	2	3	1	2	3	1	2	2	2
P18669	P18669	Phosphoglycerate mutase 1	PGAM1	1.12491	0.887485	29.15	28.4	29.36	25.88	28.6	28.7	26.47	27.93	28.39	27.37	28.92	28.83	26.58	27.81	25.51	26.66	26.03	27.26	25.7	28.82	26.94	28.43	28.46	29.14	24	11	89.8	44.5	28.804	0	323.31	64237000000	367	9	10	11	6	9	10	8	4	8	5	11
Q8NI60	Q8NI60	Atypical kinase ADCK3, mitochondrial	ADCK3	1.12479	-0.317789	22.86	22.86	22.68	22.28	22.01	21.94	22.32	22.51	22.74	23.25	22.66	22.89	23.44	23.07	22.36	23.47	22.01	22.93	22.59	23.23	22.73	23.32	22.96	22.72	8	8	14.1	14.1	71.949	0.00029163	10.668	649070000	87	3	5	6	3	3	3	5	2	4	3	2
Q9H270	Q9H270	Vacuolar protein sorting-associated protein 11 homolog	VPS11	1.12423	-0.189026	23.69	23.23	23.15	23.41	23.08	23.04	23.53	23.68	23.53	23.7	23.48	23.46	23.61	23.52	23.97	23.87	23.45	23.66	23.62	23.07	23.85	23.84	23.39	23.4	21	21	27.6	27.6	107.84	0	27.576	1842000000	147	10	12	13	10	13	14	12	6	8	7	11
P13987	P13987	CD59 glycoprotein	CD59	1.12327	-0.283036	28.33	28.67	28.35	28.94	28.42	28.34	29.28	28.56	28.21	28.12	28.43	28.42	29.04	28.56	29.36	29.27	29.11	28.79	28.08	28.24	29.17	28.54	28.48	28.82	8	8	40.6	40.6	14.177	0	56.13	33206000000	66	4	7	6	6	5	4	6	5	4	5	4
Q96BY6	Q96BY6	Dedicator of cytokinesis protein 10	DOCK10	1.12287	0.312963	22.46	21.97	21.88	22.04	21.66	NaN	NaN	21.86	NaN	22.31	22.78	22.06	21.68	22.13	21.9	21.62	21.03	NaN	21.93	21.96	22.31	21.4	22.25	21.56	5	4	3.4	3	249.53	0.00045025	4.012	180380000	27	3	2	2	2	3	2	3	3	3	2	2
Q13242	Q13242	Serine/arginine-rich splicing factor 9	SRSF9	1.12281	-0.484701	23.26	23.59	22.59	24.56	23.98	23.17	24.26	24.14	23.97	24.31	NaN	23.29	24.44	24.18	24.76	24.56	24.99	24.14	24.95	22.92	24.69	23.88	23.74	23.43	6	6	26.7	26.7	25.542	0.00026448	7.6305	1159400000	68	2	5	4	4	5	3	6	4	3	5	1
Q7LDG7	Q7LDG7	RAS guanyl-releasing protein 2	RASGRP2	1.1218	-0.182903	22.57	22.99	22.77	22.59	22.98	22.71	23.14	22.82	22.91	22.83	22.93	22.71	22.98	23.09	23.31	22.79	23.25	23.15	23.4	22.75	23.28	22.38	22.82	22.92	13	13	31.7	31.7	69.248	0	35.016	812020000	84	5	7	8	3	9	5	5	2	8	3	6
P47869	P47869	Gamma-aminobutyric acid receptor subunit alpha-2	GABRA2	1.12136	-0.331838	NaN	23.44	23.25	22.87	22.76	NaN	NaN	NaN	22.95	NaN	NaN	23.33	23.3	NaN	23.19	23.85	NaN	NaN	NaN	23.56	NaN	23.65	23.06	NaN	7	2	13.5	5.5	51.326	0.00025253	6.5593	285310000	43	1	2	2	2	2	0	2	0	2	1	1
Q7Z4K8	Q7Z4K8	Tripartite motif-containing protein 46	TRIM46	1.12085	0.369554	22.25	22.29	21.73	NaN	NaN	NaN	NaN	NaN	21.34	22.31	21.92	21.48	NaN	21.33	21.91	21.26	NaN	NaN	21.75	21.48	NaN	NaN	21.49	NaN	5	5	9.1	9.1	83.423	0.0004364	3.3808	187470000	17	5	5	4	1	1	2	2	1	5	3	3
Q9ULJ8	Q9ULJ8	Neurabin-1	PPP1R9A	1.11797	-0.508785	23.48	23.47	22.88	22.37	22.19	21.46	22.62	23.41	23.23	24.4	23.17	23.05	23.86	23	23.98	24.18	22.54	23.25	23.9	23.63	23.59	23.99	23.49	22.42	15	14	18.6	17.7	123.34	0	35.204	1174000000	94	11	11	10	4	4	3	7	8	9	13	10
Q9Y276	Q9Y276	Mitochondrial chaperone BCS1	BCS1L	1.1177	-0.310361	23.36	23.69	23.44	23.29	23.16	23.37	23.59	22.6	23.95	23.82	24.04	23.93	23.36	23.58	24.2	24.28	23.18	24.39	23.97	23.85	23.77	24.32	23.65	23.41	10	10	34.8	34.8	47.534	0	96.915	1212700000	87	6	8	8	5	6	8	8	3	4	5	4
Q01650;Q92536;Q9UM01	Q01650	Large neutral amino acids transporter small subunit 1	SLC7A5	1.11715	-0.426677	25.54	25.76	25.49	26.9	26.26	26.23	27.23	26.48	25.92	26.28	25.46	25.89	26.27	26.07	26.81	26.47	27.4	27.07	26.8	26.16	27.5	25.83	25.89	26.29	6	6	13.8	13.8	55.01	0	53.796	3604700000	87	3	3	3	3	5	4	4	3	4	3	3
Q9UMS0	Q9UMS0	NFU1 iron-sulfur cluster scaffold homolog, mitochondrial	NFU1	1.11498	-0.266699	23.36	23.33	23.29	22.8	23.24	22.56	23.26	22.59	23.35	23.18	23.15	23.65	23.4	23.23	23.21	23.14	22.92	23.35	23.19	24.03	23.16	24.04	23.9	23.42	5	5	26	26	28.462	0.00028902	10.302	848130000	62	3	4	3	5	3	2	3	4	3	4	3
Q13011	Q13011	Delta(3,5)-Delta(2,4)-dienoyl-CoA isomerase, mitochondrial	ECH1	1.11229	-0.30862	25.15	25.95	25.23	26.04	25.36	25.06	26.24	25.3	25.95	25.68	25.46	25.13	26.12	25.84	26.23	25.92	26.57	25.63	26.01	25.77	25.94	25.76	25.54	24.91	14	14	59.5	59.5	35.816	0	323.31	7839700000	173	9	12	11	9	11	11	11	9	10	8	12
P05165	P05165	Propionyl-CoA carboxylase alpha chain, mitochondrial	PCCA	1.11169	-0.280099	24.84	25.15	24.62	24.45	24.62	23.59	25.12	24.48	25.13	25.41	24.82	24.69	24.99	24.78	25.24	25.15	24.82	24.97	24.87	25.06	25.3	25.44	25	24.66	36	36	60.6	60.6	80.058	0	126.03	8575800000	515	17	30	31	21	32	28	31	19	25	19	20
P41226	P41226	Ubiquitin-like modifier-activating enzyme 7	UBA7	1.11155	-0.432056	21.81	NaN	21.74	22.93	22.51	21.7	22.2	22.12	22.26	NaN	21.67	21.81	21.94	21.96	NaN	NaN	23.52	22.55	22.56	NaN	NaN	NaN	22.42	22.6	6	6	9.3	9.3	111.69	0	43.367	289000000	14	2	1	3	5	4	3	4	2	2	0	4
P43686	P43686	26S protease regulatory subunit 6B	PSMC4	1.11015	0.322166	26.01	26.12	26.17	25.03	25.69	26.27	25.14	25.52	25.68	25.18	26.07	25.97	25.24	25.51	25.18	24.87	25.4	25.07	24.74	25.73	25.49	25.69	26	26.06	21	21	70.1	70.1	47.366	0	190.73	5343900000	178	11	15	17	14	16	17	15	9	13	9	16
Q13642	Q13642	Four and a half LIM domains protein 1	FHL1	1.11	0.934969	26.46	24.54	26.86	24.69	26.01	27.21	23.34	25.87	25.62	24.48	26.62	26.49	23.89	25.22	23.58	23.8	23.2	24.3	23.65	26.29	23.85	26.21	26.26	26.68	12	12	42.1	42.1	36.263	0	145.56	9219900000	198	11	9	11	6	11	11	6	8	9	6	7
Q7RTP6;Q92817;O94851	Q7RTP6	Protein-methionine sulfoxide oxidase MICAL3	MICAL3	1.1086	-0.309556	27.64	27.36	27.19	26.71	27.14	26.27	26.74	27.33	27.41	27.37	27.26	26.89	27.58	27.41	27	27.36	26.46	27.28	27.99	27.38	27.83	28.06	27.32	27.35	23	22	13.4	13.1	224.29	0	23.064	5652100000	131	13	14	15	5	13	9	9	5	15	8	10
P61081	P61081	NEDD8-conjugating enzyme Ubc12	UBE2M	1.10842	0.611861	25.35	24.15	25.6	23.25	24.49	24.6	23.75	24.56	25.25	24.24	25.12	25.04	23.58	24.03	23.3	23.71	22.87	23.81	22.84	25.47	23.72	25.01	24.15	25.55	9	9	45.4	45.4	20.9	0	79.799	3181000000	120	9	5	9	3	7	8	2	6	6	5	8
O76071	O76071	Probable cytosolic iron-sulfur protein assembly protein CIAO1	CIAO1	1.10822	0.366684	22.88	22.87	23.17	22.79	22.78	23.33	22.29	NaN	23.12	22.16	23.37	22.83	22.75	22.86	21.51	22.25	22.9	22.76	21.4	23.11	22.34	22.81	22.68	22.73	6	6	32.2	32.2	37.84	0	81.58	548070000	54	2	4	4	3	5	4	3	2	4	3	4
Q92530	Q92530	Proteasome inhibitor PI31 subunit	PSMF1	1.10641	0.592248	23.77	23.11	23.75	NaN	23.39	23.8	21.49	23.11	23.81	22.87	23.29	23.97	21.81	23.44	21.75	22.22	22.27	22.73	22.22	23.64	22.03	24.09	22.55	23.81	6	6	33.6	33.6	29.816	0	71.11	775700000	95	3	5	5	1	5	5	3	3	4	3	3
Q12972	Q12972	Nuclear inhibitor of protein phosphatase 1;Activator of RNA decay	PPP1R8	1.10626	-0.224489	31.72	32.05	31.85	31.79	32.07	31.7	32.04	NaN	32.15	31.47	32.24	31.99	32.68	32.03	31.79	NaN	32.31	31.91	31.77	32.17	32.57	32.36	32.24	31.7	3	3	12	12	38.478	0	13.569	132250000000	36	3	2	3	3	3	3	3	2	3	3	3
Q9BT78	Q9BT78	COP9 signalosome complex subunit 4	COPS4	1.1058	0.700383	25.2	24.12	25.42	23.12	24.31	24.85	22.88	23.84	24.5	24.02	24.91	24.96	22.6	24.2	22.97	22.51	22.44	23.6	22.92	25.03	22.9	24.66	24.78	25.12	23	23	76.8	76.8	46.268	0	208.33	4775100000	181	13	13	20	7	13	16	8	11	14	9	12
P06748	P06748	Nucleophosmin	NPM1	1.10528	-0.262882	26.61	26.69	26.22	27.44	26.89	27.16	27.27	27.2	26.61	27.14	26.6	26.9	27.22	26.92	27.5	27	27.46	27.41	27.26	26.4	27.58	26.77	27.26	27.12	13	13	51	51	32.575	0	323.31	16562000000	272	9	9	11	9	11	12	9	9	11	7	8
Q7L576	Q7L576	Cytoplasmic FMR1-interacting protein 1	CYFIP1	1.105	0.248003	24.79	24.49	25.08	25.34	25.09	25.46	24.65	25.27	25.05	24.65	25.06	25.03	24.35	24.82	24.17	24.58	25.08	25.03	24.45	24.78	24.75	24.73	24.71	25.52	39	23	35.2	22.4	145.18	0	111.61	10111000000	483	15	16	20	16	19	21	16	13	18	11	16
Q12849	Q12849	G-rich sequence factor 1	GRSF1	1.1039	-0.180866	23.21	NaN	23.12	22.46	22.85	22.97	22.95	22.57	23.09	23.21	23.27	23.05	23.26	22.95	23.22	23.35	23.26	NaN	23.42	23.12	22.79	23.13	23.26	22.98	6	6	21.9	21.9	53.126	0	26.636	440480000	52	3	4	3	5	3	5	3	3	3	3	2
P04040	P04040	Catalase	CAT	1.10358	-0.434152	23.38	23.51	23.04	24.2	23.65	23.97	24.84	24.58	24.1	23.81	23.03	23.65	24.58	24.28	24.42	24.55	25.2	24.63	24.29	23.94	24.59	24.15	23.35	22.99	17	17	38.1	38.1	59.755	0	29.832	2049300000	125	8	11	11	7	10	12	13	8	9	6	9
O00571;Q9NQI0	O00571	ATP-dependent RNA helicase DDX3X	DDX3X	1.10219	-0.1576	25.38	25.42	25.32	25.66	25.58	25.95	25.7	25.47	25.54	25.54	25.39	25.34	25.62	25.63	25.55	25.75	26.09	26.14	25.65	25.34	25.74	25.42	25.56	25.68	35	12	64.8	25.5	73.243	0	132.92	11445000000	475	8	8	9	9	9	10	10	8	8	7	10
P62244	P62244	40S ribosomal protein S15a	RPS15A	1.10176	-0.332819	24.35	24.77	24.07	25.77	24.89	24.88	25.53	24.76	24.7	25.36	24.31	24.87	25.33	24.96	25.48	25.14	25.86	25.42	25.42	24.56	25.48	24.78	25.04	24.77	6	6	40.8	40.8	14.839	0.00029507	11.067	3208000000	82	4	5	6	5	5	5	5	5	5	5	4
Q02790	Q02790	Peptidyl-prolyl cis-trans isomerase FKBP4;Peptidyl-prolyl cis-trans isomerase FKBP4, N-terminally processed	FKBP4	1.10054	1.1849	25.93	24.48	26.1	22.4	25.13	25.98	22.35	24.81	25.82	24.05	26.34	26.15	23.3	23.96	22.34	20.69	22.94	23.31	23.19	26.35	22.44	26.03	24.64	26.13	31	31	73.2	73.2	51.804	0	267.11	9839500000	265	17	19	27	7	23	23	7	14	17	8	15
Q9BRT2	Q9BRT2	Ubiquinol-cytochrome-c reductase complex assembly factor 2	UQCC2	1.10044	-0.312331	24.44	24.32	24.06	23.55	23.8	23.06	23.95	23.96	24.53	24.22	23.94	24.08	24.38	24.39	24.6	24.92	23.46	24.09	24.28	24.57	24.25	24.87	24.17	23.68	6	6	55.6	55.6	14.875	0	34.296	1344400000	110	6	5	6	4	6	6	5	3	5	5	6
O00483	O00483	Cytochrome c oxidase subunit NDUFA4	NDUFA4	1.09875	-0.502248	28.6	28.14	28.17	27.74	27.99	26.83	28.03	27.63	29.07	28.73	28.47	28.36	28.86	28.69	28.72	29.29	27.23	29.11	28.64	28.7	28.91	29.46	29.1	27.07	5	5	55.6	55.6	9.3697	0	37.235	31634000000	57	5	5	4	5	5	5	5	5	5	5	5
P09661	P09661	U2 small nuclear ribonucleoprotein A	SNRPA1	1.09808	-0.545952	22.02	23.01	21.47	23.89	23.08	22.81	23.68	23	22.7	23.2	22.12	22.37	23.84	23.07	24	23.28	24.49	23.25	23.96	22.61	24.12	22.12	22.77	22.4	9	9	37.3	37.3	28.415	0	24.92	774260000	53	4	5	4	7	6	6	7	4	3	5	3
Q9NX40	Q9NX40	OCIA domain-containing protein 1	OCIAD1	1.09723	-0.305831	24.88	24.64	24.61	24.28	24.02	23.9	24.73	24.5	24.91	25.37	24.66	24.41	24.69	24.95	25.41	25.3	24.5	24.65	25.43	24.8	25.21	24.85	24.82	23.99	9	9	39.2	39.2	27.626	0	99.578	2476800000	108	6	5	5	6	6	5	6	5	5	5	7
P16284;REV__Q6ZRR7	P16284	Platelet endothelial cell adhesion molecule	PECAM1	1.09663	-0.552088	24.42	25.1	23.97	26.45	25.43	25.08	26.39	25.31	25.31	24.77	24.42	24.86	25.88	25.68	26.46	25.62	26.94	25.95	26	24.71	26.22	24.39	24.98	25.31	26	26	42.4	42.4	82.521	0	300.77	10937000000	387	13	17	15	18	18	14	18	13	15	12	13
P62191	P62191	26S protease regulatory subunit 4	PSMC1	1.09405	0.336574	24.92	24.91	25.03	23.91	24.97	24.64	23.99	24.28	24.81	23.73	24.82	24.81	24.12	24.51	23.83	23.41	24.18	24.38	23.75	24.61	24.2	24.18	24.64	25	15	15	45.5	45.5	49.184	0	209.61	3352000000	145	9	9	11	8	8	8	9	9	6	8	6
Q9NQC7	Q9NQC7	Ubiquitin carboxyl-terminal hydrolase CYLD	CYLD	1.09347	-0.358646	23.36	22.72	22.77	22.56	21.99	21.73	22.78	22.93	22.73	23.28	22.6	22.67	23.57	23.17	23.07	23.8	21.81	22.92	23.06	23.12	23	23.03	23.33	22.55	12	12	16.5	16.5	107.31	0.00028401	9.7681	682740000	61	7	9	8	4	6	4	3	6	7	6	8
P52815	P52815	39S ribosomal protein L12, mitochondrial	MRPL12	1.09276	-0.328898	24.26	23.86	23.83	24.19	24.06	NaN	24.24	23.17	24.1	23.33	23.26	23.89	24.24	23.8	23.71	24.77	23.85	24.73	23.92	24.25	23.94	24.49	24.81	23.48	5	5	35.4	35.4	21.348	0.00027732	9.0345	799380000	38	4	5	5	4	4	1	4	4	4	4	4
Q92905	Q92905	COP9 signalosome complex subunit 5	COPS5	1.09189	0.705103	24.99	24.31	25.03	22.72	24.55	24.77	22.63	25.07	24.73	23.44	24.59	25.24	22.8	23.79	22.6	22.86	22.21	23.49	22.94	25.09	23.7	24.61	24.64	24.87	15	15	58.7	58.7	37.578	0	61.416	2346100000	154	6	10	13	4	11	12	8	5	7	6	7
Q08209	Q08209	Serine/threonine-protein phosphatase 2B catalytic subunit alpha isoform	PPP3CA	1.09056	-0.247638	28.04	28.08	28.66	27.86	28.27	27.73	27.71	27.54	28.01	28.18	28.17	28.19	28.42	27.95	28.33	28.64	27.45	28.12	28.4	28.83	28.27	28.64	28.1	28.26	21	11	48.2	29.4	58.687	0	229.62	26198000000	366	6	8	8	7	8	8	7	6	8	7	8
Q9C0H2	Q9C0H2	Protein tweety homolog 3	TTYH3	1.09029	-0.105319	22.88	22.79	22.98	NaN	NaN	NaN	NaN	22.97	22.74	NaN	22.98	22.82	23.04	NaN	22.9	23.07	NaN	NaN	22.87	23.01	22.9	22.9	23.2	NaN	2	2	5.5	5.5	57.544	0.00029595	11.152	252940000	18	2	2	2	1	1	1	1	2	2	1	2
P45880	P45880	Voltage-dependent anion-selective channel protein 2	VDAC2	1.08958	-0.250065	30.03	30.12	29.97	29.28	29.45	28.81	29.77	29.04	29.7	29.48	30.04	29.78	30.01	29.75	29.95	30.15	29.51	29.72	29.74	30.14	29.51	30.04	30.07	29.87	22	22	74.5	74.5	31.566	0	323.31	126110000000	554	16	19	19	16	19	18	16	17	17	15	18
P02689;P15090	P02689	Myelin P2 protein	PMP2	1.08838	-0.621634	23.35	23.01	24.05	24.72	23.49	22.6	23.16	22.38	22.95	23.56	23.36	NaN	24.91	22.63	24.42	22.85	23.16	23.43	25.1	24.28	25.12	24.41	24.38	22.71	7	7	42.4	42.4	14.909	0.00026889	8.1133	1050400000	56	4	4	5	4	5	2	3	4	6	4	5
O15160	O15160	DNA-directed RNA polymerases I and III subunit RPAC1	POLR1C	1.08684	-0.291293	22.19	22.22	22.35	NaN	22.82	22.33	NaN	NaN	NaN	22.72	NaN	NaN	22.64	NaN	23.29	22.55	23.05	NaN	22.72	NaN	NaN	22.5	22.67	22.41	3	3	15.9	15.9	39.249	0	13.932	254550000	26	2	2	3	1	3	3	1	1	1	2	2
Q5VIR6	Q5VIR6	Vacuolar protein sorting-associated protein 53 homolog	VPS53	1.08658	-0.175006	23.81	23.68	23.66	23.02	23.38	22.99	23.32	23.45	23.43	23.57	23.56	23.32	23.65	23.77	23.55	23.57	23.13	23.66	23.37	23.75	23.8	23.94	23.68	23.43	18	18	32.6	32.6	94.404	0	48.779	1810100000	148	11	11	12	9	10	11	12	7	11	7	10
Q9NRX5	Q9NRX5	Serine incorporator 1	SERINC1	1.0865	-0.335688	24.95	24.39	24.21	24.5	24.32	23.91	24.95	24.91	24.13	25.09	24.5	25.32	25.16	24.52	25.45	25.75	24.49	24.93	25.5	24.55	25.06	24.93	24.62	24.27	3	3	9.3	9.3	50.494	0	38.182	1678700000	82	3	2	3	2	2	1	3	2	2	2	2
O95168	O95168	NADH dehydrogenase [ubiquinone] 1 beta subcomplex subunit 4	NDUFB4	1.08589	-0.370784	27.66	27.52	27.12	26.73	27.07	25.82	27.11	26.53	27.08	26.78	27.3	27.47	27.57	27.3	27.4	28.02	26.35	27.57	26.93	27.7	27.07	27.87	27.93	26.95	6	6	45.7	45.7	15.208	0	158.45	11241000000	106	5	6	6	6	5	4	4	5	6	6	4
Q14697	Q14697	Neutral alpha-glucosidase AB	GANAB	1.08579	-0.163358	26.27	26.27	26.08	26.45	26.5	26.61	26.85	26.61	26.46	26.49	26.19	26.44	26.53	26.54	26.77	26.46	27.12	26.74	26.53	26.23	26.67	26.36	26.53	26.72	43	43	45.6	45.6	106.87	0	323.31	24621000000	629	28	32	34	25	35	37	32	24	28	23	27
Q9HBH5	Q9HBH5	Retinol dehydrogenase 14	RDH14	1.08491	-0.14968	24.69	24.79	24.57	24.66	24.44	24.55	24.76	24.33	24.75	24.11	24.68	24.68	24.85	24.64	24.68	24.88	24.53	25.19	24.44	24.91	24.62	24.78	24.64	24.64	11	11	43.8	43.8	36.864	0	96.114	1854100000	175	7	8	7	6	7	8	8	5	8	5	7
Q13501	Q13501	Sequestosome-1	SQSTM1	1.0845	0.300557	23.4	24.14	24.5	23.75	23.99	24.93	23.61	23.99	23.68	23.37	24.56	23.69	24.09	23.98	24.15	23.84	23.65	23.6	23.78	23.53	23.27	23.48	23.28	23.37	13	13	56.6	56.6	47.687	0	198.01	2766700000	178	8	10	10	9	10	12	8	5	9	6	9
P52565	P52565	Rho GDP-dissociation inhibitor 1	ARHGDIA	1.08421	0.762011	27.81	26.76	28.06	25.53	27.46	27.86	25.99	26.08	27.19	25.98	27.81	27.84	25.92	26.37	24.9	25.83	25.68	25.72	25.15	27.68	25.66	27.05	26.35	28.89	10	10	68.1	68.1	23.207	0	239.4	17526000000	204	9	6	9	6	6	9	7	6	9	4	8
Q07065	Q07065	Cytoskeleton-associated protein 4	CKAP4	1.08365	-0.387612	23.97	24.79	23.97	25.74	24.73	24.55	25.66	25.01	24.58	24.87	24.19	24.69	25.2	24.88	25.49	24.91	25.96	25.71	25.12	24.38	25.52	24.56	24.9	24.77	33	31	57.3	56.1	66.022	0	232.96	8100600000	421	14	19	20	24	21	22	23	17	19	17	21
Q9UEU0	Q9UEU0	Vesicle transport through interaction with t-SNAREs homolog 1B	VTI1B	1.08333	-0.307694	NaN	23.22	22.36	23.1	22.71	22.21	23.08	23.41	22.79	22.99	23.03	22.8	22.97	23.41	23.67	23.44	23.85	23.11	23.75	22.91	23.25	22.77	22.69	22.49	8	8	40.5	40.5	26.688	0	39.977	667070000	56	0	5	5	2	4	2	5	4	4	3	6
O75251	O75251	NADH dehydrogenase [ubiquinone] iron-sulfur protein 7, mitochondrial	NDUFS7	1.08214	-0.32629	27.05	26.85	26.6	26.3	26.31	25.25	26.6	26.3	26.79	26.89	26.91	26.79	27.01	26.7	26.66	27.43	26.11	26.88	26.66	26.91	26.6	27.45	27.33	26.83	6	6	32.4	32.4	23.563	0	208.87	8110600000	100	5	6	5	5	5	5	4	4	6	3	5
P05166	P05166	Propionyl-CoA carboxylase beta chain, mitochondrial	PCCB	1.08173	-0.287887	25.14	25.55	25.13	24.92	25.25	24.08	25.56	25.04	25.64	25.84	25.15	25.15	25.47	25.36	25.92	25.73	25.37	25	25.54	25.57	25.56	25.96	25.52	24.91	25	25	57.7	57.7	58.215	0	235.19	8278400000	301	16	22	21	16	20	18	20	15	20	15	15
Q9HBL7	Q9HBL7	Plasminogen receptor (KT)	PLGRKT	1.08122	-0.382505	NaN	25.22	25.29	26.2	25.4	25.93	26.18	25.33	NaN	NaN	NaN	NaN	NaN	NaN	25.96	25.92	26.9	26.36	26.03	25.84	25.88	NaN	25.71	25.68	5	5	27.2	27.2	17.201	0.00045076	4.0246	1596900000	34	0	3	2	3	5	4	2	2	1	2	1
O14672	O14672	Disintegrin and metalloproteinase domain-containing protein 10	ADAM10	1.08117	-0.222993	25.15	25.19	24.94	25.76	25.19	24.89	25.76	25.33	25.08	25.52	25.17	25.28	25.84	25.29	25.69	25.69	25.93	25.61	25.59	25.07	25.81	25.2	25.2	25.03	19	19	31.4	31.4	84.141	0	163.32	7067100000	229	17	15	18	14	16	15	17	14	13	15	14
Q96AM1	Q96AM1	Mas-related G-protein coupled receptor member F	MRGPRF	1.08072	-0.385198	24.58	23.82	24.4	25.27	24.53	25.8	25.45	24.3	24.75	24.72	23.95	24.81	24.94	24.76	24.87	24.5	26.21	25.54	24.85	25.09	25.3	24.8	24.97	25.17	5	5	23.3	23.3	38.171	0.00024558	5.7833	1533400000	44	2	3	3	3	4	5	2	2	3	2	3
O75051	O75051	Plexin-A2	PLXNA2	1.07969	-0.332177	23.1	23.32	22.77	21.83	22.33	22.56	22.71	22.9	22.99	23.03	22.18	22.21	23.24	23.08	23.7	23.65	22.85	22.31	23.42	22.66	23.16	22.5	22.7	22.66	26	17	18	13.3	211.1	0	27.164	863430000	77	7	8	13	4	9	3	10	9	7	9	7
Q5VYK3	Q5VYK3	Proteasome-associated protein ECM29 homolog	ECM29	1.07676	0.736409	23.02	23.05	23.14	20.14	23.49	23.37	21.01	21.97	22.97	21.88	23.26	23.31	20.61	22.41	21.24	20.44	21.53	21.33	21.47	22.96	21.31	22.65	22.67	23.15	28	28	21.2	21.2	204.29	0	52.82	1612600000	202	16	21	18	5	23	17	7	8	17	7	18
P13807	P13807	Glycogen [starch] synthase, muscle	GYS1	1.07643	0.43949	23.67	23.07	23.59	22.68	23.06	23.86	22.54	23.27	23.51	23.18	23.51	23.67	22.69	23.36	22.04	21.74	22.42	NaN	22.17	23.74	22.64	23.59	23.68	23.41	14	13	28.2	26.9	83.785	0	67.778	1059500000	117	6	5	10	5	5	8	5	4	7	5	5
O60313;REV__Q8IYJ2	O60313	Dynamin-like 120 kDa protein, mitochondrial;Dynamin-like 120 kDa protein, form S1	OPA1	1.07633	-0.337087	26.51	26.34	26.16	25.47	25.86	25.08	26.11	26.27	26.05	26.82	26.21	26.28	26.61	26.51	26.61	27.09	25.26	26.33	26.48	26.58	26.47	26.75	26.52	25.97	61	61	61.7	61.7	111.63	0	323.31	28285000000	820	41	48	47	33	42	42	41	36	36	35	39
Q9NPQ8	Q9NPQ8	Synembryn-A	RIC8A	1.0759	-0.141905	23.62	24.01	23.74	23.64	23.84	23.9	23.78	24.13	23.7	24.08	23.89	23.62	24.09	23.76	23.88	24.2	24.22	23.92	23.87	23.7	24.32	23.83	24.09	23.77	15	14	35	32.4	59.709	0	44.147	1504400000	128	7	7	8	6	7	11	9	6	7	6	5
P15927	P15927	Replication protein A 32 kDa subunit	RPA2	1.07531	0.302717	22.72	22.48	22.73	NaN	23.05	23.38	22.2	23.26	23.03	NaN	NaN	NaN	22.65	22.57	NaN	22.69	22.52	22.51	NaN	22.23	NaN	NaN	NaN	22.7	4	4	23.7	23.7	29.247	0.00025044	6.2909	281020000	23	2	2	3	1	2	3	2	2	2	1	2
Q9P0K7	Q9P0K7	Ankycorbin	RAI14	1.07522	-0.490852	22.16	23.3	22.37	23.88	23.42	23.59	24.09	23.01	22.91	22.83	22.76	23.21	23.11	22.64	23.88	22.64	25.33	23.92	23.82	22.93	23.88	23.79	23.45	24.04	24	23	33.6	32.9	110.04	0	35.503	1472700000	68	3	12	6	14	13	15	11	5	5	3	5
O15144	O15144	Actin-related protein 2/3 complex subunit 2	ARPC2	1.07475	0.207299	25.19	24.92	25.59	25.28	25.48	25.27	25.16	25	25.03	24.75	25.06	25.06	24.9	24.76	24.42	24.84	25.25	25.07	24.4	25.27	24.78	25.14	25.04	25.42	20	20	52.3	52.3	34.333	0	304.36	7108600000	269	14	18	17	12	15	19	17	13	14	8	14
Q9UMY4	Q9UMY4	Sorting nexin-12	SNX12	1.07447	0.703147	24.97	24.04	25.21	22.74	24.72	24.88	22.83	23.89	24.82	23.41	24.9	24.89	22.7	23.93	22.25	22.45	22.92	23.7	22.54	24.92	23.21	24.79	24.42	25.01	11	9	75.3	71	18.884	0	24.832	2146600000	72	3	7	9	4	6	7	3	5	4	3	5
Q96RR4	Q96RR4	Calcium/calmodulin-dependent protein kinase kinase 2	CAMKK2	1.07016	-0.368494	24.3	23.28	23.68	23.04	23.37	22.66	23.69	23.96	23.69	24.46	23.98	24.13	23.9	23.78	24.27	24.74	23.15	23.66	24.27	24.24	24.17	24.66	24.35	23.51	17	17	43.4	43.4	64.745	0	64.122	2476800000	186	10	10	10	8	12	9	12	6	11	10	11
P49589	P49589	Cysteine--tRNA ligase, cytoplasmic	CARS	1.06899	0.478784	23.19	22.61	23.69	21.93	22.96	23.26	21.74	22.78	23.32	23.11	23.15	23.43	22.33	22.63	22.21	21.92	21.64	21.66	22.24	22.64	21.83	23.14	23.24	23.97	19	19	31.8	31.8	85.472	0	40.992	1300000000	122	11	8	14	3	13	14	5	7	11	6	11
Q96D71	Q96D71	RalBP1-associated Eps domain-containing protein 1	REPS1	1.06857	0.366245	23.73	23.44	23.37	NaN	22.83	22.77	22.49	23.26	23.22	22.71	23.16	23.51	22.54	23.23	22.08	22.23	22.79	22.08	22.76	23.44	22.16	23.69	22.95	23.29	10	9	16.7	15.5	86.661	0	15.327	662380000	65	5	6	6	0	3	5	4	3	6	4	5
P22830	P22830	Ferrochelatase, mitochondrial	FECH	1.06788	-0.302649	24.8	25.05	24.68	24.31	24.74	23.74	24.86	24.54	24.98	25.24	24.63	24.77	25.03	24.75	25.07	25.69	24.12	24.68	25.3	25.12	25.03	25.63	24.94	24.62	18	18	47	47	47.862	0	85.882	4328400000	224	8	18	15	10	12	11	14	9	12	10	12
P36969	P36969	Phospholipid hydroperoxide glutathione peroxidase, mitochondrial	GPX4	1.06771	-0.195915	24.99	24.82	24.72	24.92	24.79	24.43	24.79	24.99	24.71	24.83	24.69	25.07	24.9	25.04	25.27	25.25	24.33	24.88	25.08	25.31	24.65	25.53	25.18	24.68	10	10	55.3	55.3	22.174	0	16.893	4454200000	122	7	9	9	9	9	8	9	7	6	7	8
O75436	O75436	Vacuolar protein sorting-associated protein 26A	VPS26A	1.06552	0.623391	24.72	23.74	24.75	23.32	24.95	24.8	22.67	24.73	24.75	24.07	24.53	24.81	22.01	24.14	23.01	23.02	22.8	23.67	22.95	24.71	23.62	24.83	24.59	25	10	9	38.2	36.1	38.169	0	63.075	2118800000	118	6	6	8	4	6	8	5	3	5	2	5
O94760	O94760	N(G),N(G)-dimethylarginine dimethylaminohydrolase 1	DDAH1	1.06498	0.413445	27.21	27.01	27.49	25.95	26.87	27.29	26.31	26.05	26.86	25.82	27.23	27.09	26.49	26.46	26.06	26.22	25.9	25.74	26.17	27.16	25.56	26.77	26.28	27.41	20	19	71.6	68.8	31.121	0	290.3	11816000000	267	10	16	15	10	17	16	12	9	10	10	11
O60664	O60664	Perilipin-3	PLIN3	1.06386	0.334727	22.22	22.06	22.85	21.95	22.68	23.54	21.85	22.03	21.99	22.4	22.93	22.48	21.69	22.17	NaN	21.9	21.89	22.01	22.51	22.84	21.49	22.13	22.13	22.11	11	11	44.7	44.7	47.074	0	39.224	517910000	62	6	6	8	6	4	6	5	4	3	4	4
P27701	P27701	CD82 antigen	CD82	1.06315	-0.537741	24.83	24.85	24.27	23.32	24.06	24	25.17	23.94	24.34	NaN	23.01	23.92	24.52	25.07	25.48	24.13	23.29	25.56	23.84	24.36	25	25.28	25.75	24.06	6	6	25.8	25.8	29.625	0	39.575	1635400000	80	5	5	4	3	4	5	4	2	4	1	4
P20339	P20339	Ras-related protein Rab-5A	RAB5A	1.06307	0.453551	25.04	24.67	25.69	24.89	25.04	25.32	24.83	24.33	24.76	24.17	24.86	24.44	25.04	22.36	24.48	24.28	25.28	23.98	24.5	25.23	24.42	24.7	24.01	24.33	8	5	53.5	38.6	23.658	0	147.55	1751500000	83	4	2	3	4	3	5	3	5	3	4	4
Q13148	Q13148	TAR DNA-binding protein 43	TARDBP	1.063	-0.279055	24.84	25.01	24.83	25.59	25.1	25.35	25.56	25.77	25.19	25.91	24.78	25.16	25.68	25.28	25.55	25.61	26.11	25.77	25.8	24.92	26.09	25.22	25.38	25.02	12	12	43.7	43.7	44.739	0	259.48	5388900000	175	9	11	11	9	11	11	10	9	10	8	8
P04275	P04275	von Willebrand factor;von Willebrand antigen 2	VWF	1.0629	-0.768229	25.09	25.97	24.38	27.2	25.97	24.67	27.94	26.46	26.09	25.89	24.9	25.2	26.76	27.13	26.38	25.46	27.93	27.82	27.78	25.07	27.41	25.2	25.76	26.27	116	116	50.3	50.3	309.26	0	323.31	35856000000	1214	62	73	58	79	79	65	93	57	58	42	49
Q53HC9	Q53HC9	Protein TSSC1	TSSC1	1.06243	-0.310869	23.99	23.79	23.67	23.22	23.52	22.87	23.38	24.26	23.79	24.65	23.62	23.67	24.06	24.21	23.94	24.48	23.21	24.12	24.01	23.91	24.4	24.39	24	23.42	9	9	28.9	28.9	43.603	0	13.418	1519600000	99	6	6	6	4	4	6	7	6	7	5	6
Q86VW0	Q86VW0	SEC14 domain and spectrin repeat-containing protein 1	SESTD1	1.06216	-0.178888	22.7	22.59	22.03	22.41	22.24	22.43	22.64	22.68	22.24	22.95	22.35	22.57	22.92	22.8	22.69	23.04	22.43	22.66	22.72	22.39	22.8	22.69	22.65	22.17	6	6	10.8	10.8	79.347	0.00028736	10.11	363570000	47	3	4	5	3	3	2	4	3	4	3	4
P49257	P49257	Protein ERGIC-53	LMAN1	1.0621	-0.354589	24.11	24.56	24.27	25.37	24.66	24.76	25.4	24.66	24.79	24.91	24.27	24.64	24.96	24.94	25.46	24.89	26.16	25.52	25.56	24.27	25.24	24.54	24.33	24.79	14	14	34.7	34.7	57.548	0	86.172	3768000000	149	8	12	11	6	10	11	10	5	6	4	6
O15197	O15197	Ephrin type-B receptor 6	EPHB6	1.06125	-0.35132	23.12	22.86	22.5	21.47	22	NaN	22.23	22.61	22.79	22.79	22.91	22.73	23.26	22.92	23.16	23.71	NaN	22.16	22.62	22.94	22.75	23.25	22.62	22.46	7	7	10.4	10.4	110.7	0	14.809	570420000	73	5	5	5	4	2	1	5	3	5	4	5
Q9NZN5	Q9NZN5	Rho guanine nucleotide exchange factor 12	ARHGEF12	1.06069	-0.244727	23.92	24.4	24.08	24.42	24.18	23.86	24.86	24.92	24.43	24.86	24.24	24.22	24.53	24.42	24.75	24.39	25.2	25.1	24.87	24.19	24.64	24.37	24.48	24.4	29	29	24.7	24.7	173.23	0	72.483	3628800000	197	11	20	19	17	20	20	23	13	17	14	18
P01111	P01111	GTPase NRas	NRAS	1.06048	0.33821	23	23.07	NaN	22.91	22.82	23.26	NaN	21.96	23.29	NaN	23.34	NaN	22.99	22.63	22.45	22.82	22.77	NaN	21.88	22.71	22.23	22.94	NaN	22.78	9	2	52.9	12.7	21.229	0.00044683	3.8445	359650000	48	2	2	2	2	2	2	2	2	2	0	2
P22748	P22748	Carbonic anhydrase 4	CA4	1.06031	-0.638867	25.78	26.69	25.76	27.39	27.36	26.89	27.96	27.31	25.75	26.31	25.33	26.64	27.56	26.49	27.36	27.01	29.21	28.32	27.73	26.19	27.38	25.88	26.75	26.94	16	16	49.7	49.7	35.032	0	105.14	19781000000	168	10	11	11	13	13	13	12	9	9	10	12
Q9UEY8	Q9UEY8	Gamma-adducin	ADD3	1.06021	0.32483	26.75	26.24	26.59	25.76	25.68	26.65	25.52	25.71	25.93	26.5	26.44	26.31	25.73	26.33	25.95	26.01	25.08	25.21	25.72	26.49	25.31	26.34	25.98	26.03	32	31	46.9	45.9	79.154	0	279.18	18468000000	450	22	26	28	21	25	26	20	21	20	18	20
Q9UPT5	Q9UPT5	Exocyst complex component 7	EXOC7	1.06	-0.177962	24.1	23.9	23.75	23.59	23.87	23.75	23.66	24.51	24.06	24.3	23.88	24.13	23.89	24.27	23.76	24.09	23.96	24.36	24.11	23.99	24.48	24.36	24.24	24.12	26	26	42.9	42.9	83.381	0	73.018	3381100000	240	17	19	16	10	18	19	17	15	12	12	11
P54578	P54578	Ubiquitin carboxyl-terminal hydrolase 14	USP14	1.05842	1.01376	25.93	25.22	26.07	22.06	25.64	25.55	22.79	25.24	25.55	24.3	26	25.67	22.37	24.9	21.84	23.17	22.69	23.65	22.45	25.84	24.34	25.38	25.37	25.86	23	23	57.9	57.9	56.068	0	323.31	7562700000	274	19	17	18	6	17	18	11	12	15	6	18
P62834	P62834	Ras-related protein Rap-1A	RAP1A	1.05664	-0.195193	27.29	27.93	27.5	28	27.47	27.51	27.76	27.73	27.32	27.84	27.31	27.52	28.01	27.45	28.28	27.83	27.8	27.92	28.02	27.73	28.07	27.59	27.48	27.33	15	5	80.4	29.9	20.987	0	323.31	22465000000	240	4	5	4	5	5	5	5	3	5	2	4
O15371	O15371	Eukaryotic translation initiation factor 3 subunit D	EIF3D	1.05628	0.487153	23.58	23.33	23.79	23.53	23.85	24.47	22.97	22.49	23.74	21.93	23.76	23.32	22.82	23.07	22.31	21.7	23.48	22.36	22.91	23.66	22.18	23.4	23.12	23.9	16	16	42.9	42.9	63.972	0	273.01	1954300000	145	10	10	11	9	10	14	9	8	9	8	12
Q9NSD5	Q9NSD5	Sodium- and chloride-dependent GABA transporter 2	SLC6A13	1.05577	-0.625568	NaN	NaN	22.21	24.59	22.53	23.04	24.92	24.58	23.86	24.26	22.23	23.57	24.43	24.18	24.26	24.15	24.94	25.25	24.02	23.04	24.52	23.42	24.06	24.18	5	4	9.6	8.5	68.008	0.00024624	5.8686	752780000	36	1	1	2	2	2	3	3	2	3	2	2
Q96S97	Q96S97	Myeloid-associated differentiation marker	MYADM	1.05573	-0.256459	26.29	26.12	25.92	26.37	26.2	25.67	26.39	25.35	26.35	25.84	26.26	26.34	26.51	26.46	26.59	26.85	25.79	26.17	25.88	26.62	26.05	26.92	26.38	25.98	3	3	13.7	13.7	35.273	0	39.14	3459600000	99	3	2	3	2	3	3	2	2	2	2	2
Q02978	Q02978	Mitochondrial 2-oxoglutarate/malate carrier protein	SLC25A11	1.05425	-0.245253	28.29	28.45	28.22	27.44	28	27.51	27.94	27.87	28.21	28.22	28.12	28.11	28.24	28.27	28.31	28.75	27.51	28.34	27.88	28.67	28.45	28.53	28.53	27.85	18	18	66.2	66.2	34.061	0	323.31	40331000000	396	17	17	18	15	18	17	16	11	17	11	17
Q99715	Q99715	Collagen alpha-1(XII) chain	COL12A1	1.05331	0.692732	24.11	23.37	26.23	27.87	24.75	26.19	24.68	25.4	25.4	24.84	25.18	25.83	23.99	24.29	24.25	23.59	25.82	25.46	25.59	24.3	24.28	24.22	25.01	24.74	97	97	41.3	41.3	333.14	0	323.31	17217000000	744	34	28	73	86	57	74	51	58	49	46	55
P82932	P82932	28S ribosomal protein S6, mitochondrial	MRPS6	1.05154	-0.352517	22.68	22.17	NaN	22.28	21.95	21.17	22.53	22.71	22.18	23.01	22.27	22.48	22.67	22.47	22.6	23.32	NaN	NaN	NaN	22.41	22.72	23.14	22.53	22.12	2	2	16.8	16.8	14.226	0.00042221	2.8504	207430000	27	2	2	1	2	2	2	2	2	2	2	2
P14866	P14866	Heterogeneous nuclear ribonucleoprotein L	HNRNPL	1.05147	-0.371793	26.02	26.46	26.02	27.05	26.52	26.63	27.19	25.83	26.08	26.43	25.68	26.31	27.18	26.52	26.98	27.02	27.66	26.6	27.12	25.92	27.06	25.71	26.31	26.62	18	17	39.4	38.2	64.132	0	323.31	12583000000	235	11	13	12	12	10	12	12	8	14	8	8
Q13435	Q13435	Splicing factor 3B subunit 2	SF3B2	1.05101	-0.592521	22.63	23.95	22.57	24.71	23.72	24.1	24.84	23.99	23.67	24.5	22.54	23.63	24.8	24.12	24.82	24.63	25.57	24.72	25.13	23.19	24.86	22.94	23.47	23.69	22	22	29.9	29.9	100.23	0	123.06	2291000000	133	6	12	13	9	16	13	15	8	6	10	5
P17858	P17858	ATP-dependent 6-phosphofructokinase, liver type	PFKL	1.04592	0.340074	26.08	26.37	26.45	25.31	26.38	26.68	25.53	25.72	25.88	25.28	26.48	26.18	25.54	26.22	24.88	25.53	25.51	25.79	25.05	25.95	25.45	25.94	25.9	26.5	35	29	53.7	46	85.018	0	323.31	14241000000	378	18	22	23	19	23	26	18	14	18	12	18
O43493	O43493	Trans-Golgi network integral membrane protein 2	TGOLN2	1.0459	-0.338103	23.61	23.66	22.87	24.35	23.5	23.48	24.39	24.32	23.67	23.86	23.53	23.51	24.36	23.87	24.58	24.23	24.24	24.87	24.16	23.12	24.31	23.89	23.38	23.79	6	6	18.5	18.5	45.879	0	57.598	1176100000	96	3	4	5	4	5	5	4	5	4	4	3
Q8N0X4	Q8N0X4	Citrate lyase subunit beta-like protein, mitochondrial	CLYBL	1.04541	-0.542097	21.49	22.35	22.2	NaN	22.5	21.9	21.75	NaN	22.27	NaN	22.61	NaN	22.4	NaN	NaN	21.58	23.74	NaN	22.97	22.59	NaN	22.76	NaN	NaN	4	4	20.3	20.3	37.359	0	13.776	241010000	36	2	4	3	0	4	2	3	0	3	1	3
Q5EBM0	Q5EBM0	UMP-CMP kinase 2, mitochondrial	CMPK2	1.04527	-0.290831	23.28	23.56	23.16	23.05	23.86	23.67	23.88	23.59	24.48	23.44	23.59	23.86	23.73	23.95	23.38	23.61	24.59	24.71	23.4	23.91	24.12	23.54	24.01	23.95	16	16	57.5	57.5	49.447	0	82.257	2191400000	152	7	11	13	5	9	11	11	7	10	5	8
Q9Y376	Q9Y376	Calcium-binding protein 39	CAB39	1.04513	0.36635	22.87	23.02	23.36	21.94	23.22	22.98	22.48	21.8	22.85	22.11	22.92	22.27	21.74	22.03	22.64	22.17	22.05	21.58	22.37	23.41	21.91	22.38	22.41	22.75	7	5	21.7	17	39.869	0.00027367	8.6473	742320000	73	5	4	4	5	5	5	3	3	4	2	4
P63092;Q5JWF2	P63092;Q5JWF2	Guanine nucleotide-binding protein G(s) subunit alpha isoforms short;Guanine nucleotide-binding protein G(s) subunit alpha isoforms XLas	GNAS	1.04483	-0.151621	27.48	27.49	27.25	27.13	27.1	27.2	27.6	27.38	27.5	27.61	27.32	27.22	27.62	27.5	27.72	28.03	27.37	27.28	27.51	27.45	27.36	27.73	27.35	27.16	21	13	49	34.5	45.664	0	190.8	17798000000	219	9	9	8	8	8	12	10	8	8	9	10
O60518	O60518	Ran-binding protein 6	RANBP6	1.0441	0.393339	23.4	23.25	23.25	22.11	22.54	22.8	21.89	22.68	22.9	NaN	23.64	23.14	22.57	23.43	22.14	21.88	21.7	NaN	22.23	22.84	22.5	22.74	22.39	22.86	16	14	21.4	19.6	124.71	0	28.573	680760000	100	8	10	8	5	8	6	7	4	8	2	9
P35498	P35498	Sodium channel protein type 1 subunit alpha	SCN1A	1.04358	-0.42224	23.7	23.26	23.54	22.44	22.75	22.75	22.17	23.47	23.97	24.5	23.2	23.62	23.37	23.15	23.26	24.18	NaN	23.57	23.89	23.87	24.05	24.3	24.04	23.05	32	20	17.2	12.2	228.97	0	42.848	1630600000	128	13	10	11	4	8	2	11	8	14	10	13
Q8N4L2	Q8N4L2	Type 2 phosphatidylinositol 4,5-bisphosphate 4-phosphatase	TMEM55A	1.04344	-0.340952	NaN	23.55	22.9	23.51	22.69	22.77	23.2	23.76	23.16	23.97	23.34	23.25	23.67	23.58	24.26	24.43	23.25	NaN	24.07	23.31	23.8	23.56	22.99	22.92	6	5	38.1	34.2	28.081	0	22.472	642990000	61	2	4	3	2	3	2	3	3	1	3	2
P23528	P23528	Cofilin-1	CFL1	1.04164	0.569084	28.96	28.15	29.26	27.11	28.98	28.61	26.99	28.12	28.67	27.34	28.82	28.78	27.33	28.07	26.95	27.15	26.99	27.15	27.33	28.92	27.24	28.37	28.14	29.31	19	15	86.1	65.1	18.502	0	323.31	40190000000	222	8	12	12	8	10	10	12	9	7	9	7
O60749	O60749	Sorting nexin-2	SNX2	1.04158	0.587202	24.28	23.52	24.42	23.01	24.25	24.67	22.29	24.18	24.12	23.75	24.38	24.56	22.63	23.88	22.18	22.65	22.73	23.38	22.56	24.33	22.69	24.39	24.11	24.89	18	16	39.9	35.8	58.47	0	49.99	2892200000	152	12	8	10	8	12	12	7	9	11	7	11
O75915	O75915	PRA1 family protein 3	ARL6IP5	1.04108	-0.161345	26.8	26.58	26.78	26.58	26.41	26.6	26.66	26.85	26.74	27.27	26.57	26.53	26.6	26.88	26.85	26.84	27.21	27.02	26.82	26.77	27.24	26.87	26.8	26.42	6	6	28.7	28.7	21.614	0	323.31	7048500000	87	5	4	5	5	4	5	3	4	4	4	5
Q9Y2T2	Q9Y2T2	AP-3 complex subunit mu-1	AP3M1	1.04072	0.282725	22.87	23.27	23.23	22.71	23.24	23.64	22.69	22.49	23.03	22.54	23.33	23.17	22.15	22.94	22.5	22.06	23.4	22.63	22.89	22.95	22.3	22.73	22.95	23.31	13	10	43.8	37.3	46.939	0	57.439	1134500000	136	7	9	7	6	8	9	7	4	6	2	9
Q9NWV8	Q9NWV8	BRISC and BRCA1-A complex member 1	BABAM1	1.03767	-0.188892	22.76	22.42	22.64	22.47	22.64	22.46	22.66	NaN	22.89	NaN	22.79	22.66	22.88	23.21	22.98	NaN	22.28	22.63	NaN	22.89	NaN	23.19	22.78	22.61	3	3	16.4	16.4	36.56	0	18.584	295480000	23	3	3	3	3	3	3	3	2	3	1	3
Q9H0R3	Q9H0R3	Transmembrane protein 222	TMEM222	1.03656	-0.415442	22.7	23.26	22.64	22.39	22.38	NaN	22.71	NaN	22.5	NaN	23.23	22.19	23.2	22.99	23.77	23.06	22.66	NaN	23.76	23.3	NaN	NaN	23.18	21.82	2	2	19.2	19.2	23.23	0.00028645	10.018	337650000	28	2	2	2	2	2	1	2	1	2	1	2
Q13451	Q13451	Peptidyl-prolyl cis-trans isomerase FKBP5;Peptidyl-prolyl cis-trans isomerase FKBP5, N-terminally processed	FKBP5	1.03631	0.690399	23.94	23.15	24.01	21.98	23.59	25.05	22.25	23.55	24.29	22.2	23.76	24.28	22.22	22.36	22.61	21.77	22.57	22.31	21.6	24.34	22.9	23.15	23	24.92	20	20	55.6	55.6	51.212	0	80.944	2528100000	120	8	10	11	2	7	14	6	9	11	5	11
P23508	P23508	Colorectal mutant cancer protein	MCC	1.03405	-0.513607	23.46	24.33	22.85	24.94	24.49	24.18	25.43	24.39	24.8	24.55	NaN	24.2	24.33	24.61	25.73	24.95	25.77	24.65	25.84	24.14	25.15	23.62	24.34	24.97	13	13	22.1	22.1	93.026	0	16.414	1186100000	71	3	6	7	9	4	8	10	5	5	3	1
Q12879;O15399	Q12879	Glutamate receptor ionotropic, NMDA 2A	GRIN2A	1.03318	-0.366333	23.56	23.39	23.54	22.75	22.82	21.95	23.13	23.25	23.96	24.16	23.18	23.07	23.1	23.21	23.51	23.71	NaN	23.68	23.94	24.04	23.72	24.09	23.65	22.89	13	11	11.2	9.8	165.28	0	19.791	923370000	78	6	8	8	2	6	4	4	2	4	5	5
Q96SW2	Q96SW2	Protein cereblon	CRBN	1.03268	0.337212	25.16	25.1	24.9	23.8	24.49	24.61	23.45	25.07	25.23	24.96	25.1	24.58	24.52	24.73	24.41	23.95	23.73	24.13	24.47	24.54	NaN	24.57	24.45	24.53	9	9	25.1	25.1	50.545	0	22.704	1229200000	74	5	3	4	4	5	6	5	3	6	2	8
Q8TE77	Q8TE77	Protein phosphatase Slingshot homolog 3	SSH3	1.03221	0.283875	22.02	21.9	22.44	NaN	22.56	22.65	22.53	NaN	NaN	NaN	NaN	22.2	22.11	NaN	NaN	NaN	22.5	NaN	22.12	21.84	21.89	NaN	NaN	21.81	6	6	10.5	10.5	72.995	0	13.704	229900000	16	2	3	3	3	3	4	5	2	1	1	1
Q93009	Q93009	Ubiquitin carboxyl-terminal hydrolase 7	USP7	1.03174	0.315125	23.91	23.41	23.98	23.43	23.89	24.24	22.97	23.47	24.03	22.72	23.97	24.04	23.45	23.51	23.22	22.59	23.28	23.23	22.76	23.65	23.23	24.02	23.47	23.86	33	33	37.6	37.6	128.3	0	172.93	3071500000	244	19	17	23	13	19	27	17	16	19	10	18
Q15738	Q15738	Sterol-4-alpha-carboxylate 3-dehydrogenase, decarboxylating	NSDHL	1.03153	0.362013	22.23	NaN	22.69	22.81	22.74	22.33	22.98	NaN	22.58	NaN	22.39	21.77	22.48	21.83	NaN	22.27	23.01	22.56	NaN	21.52	21.69	NaN	22.13	21.77	4	4	15.3	15.3	41.9	0	20.886	291430000	38	4	2	4	3	4	3	4	1	3	1	3
P62917	P62917	60S ribosomal protein L8	RPL8	1.03088	-0.360954	24.92	25.22	24.67	25.95	25.3	25.27	26.03	25.47	24.84	25.61	24.9	25.53	25.84	25.57	26.04	25.72	26.69	25.82	26.01	24.68	26.15	24.77	25.35	25.41	11	11	43.2	43.2	28.024	0	67.444	4219200000	141	5	5	5	5	6	8	4	3	4	4	5
P61769	P61769	Beta-2-microglobulin;Beta-2-microglobulin form pI 5.3	B2M	1.03087	-0.54648	25.93	26.81	26.17	28.3	26.85	26.9	27.8	27.83	26.31	26.79	26.55	26.88	27.49	27.34	27.98	27.04	29.07	28.07	28.04	26.94	27.19	25.69	27.45	27.39	5	5	42.9	42.9	13.714	0	156.49	13208000000	107	4	5	5	5	5	5	5	5	4	2	4
P07602	P07602	Prosaposin;Saposin-A;Saposin-B-Val;Saposin-B;Saposin-C;Saposin-D	PSAP	1.02953	-0.205825	29.47	28.54	28.68	28.67	28.69	28.86	29.12	28.95	28.91	29.14	28.91	28.69	29.19	29.12	29.5	29.37	28.89	29.32	29.25	28.67	29.19	29.28	28.86	28.45	16	16	30.3	30.3	58.112	0	97.754	49653000000	193	13	14	14	14	13	14	15	13	12	14	12
O75533	O75533	Splicing factor 3B subunit 1	SF3B1	1.02933	-0.385779	23.48	23.94	23.24	24.75	24.08	24.15	24.71	23.92	23.46	24.28	22.81	23.82	24.82	24.05	24.54	24.35	25.19	24.74	24.3	23.37	24.25	23.79	23.97	23.9	34	34	36	36	145.83	0	67.519	3228800000	168	15	19	19	16	22	20	22	12	18	13	11
Q9Y566	Q9Y566	SH3 and multiple ankyrin repeat domains protein 1	SHANK1	1.02869	-0.268937	21.97	21.96	21.32	NaN	21.32	21	21.52	NaN	21.86	NaN	21.75	21.98	21.9	NaN	22.3	22.07	NaN	21.46	21.93	21.88	NaN	21.94	21.72	NaN	9	8	5.6	5.2	224.96	0.00024456	5.7234	217800000	21	3	7	5	1	4	3	4	1	5	2	2
O60229;P10911	O60229	Kalirin	KALRN	1.02865	0.353341	22.85	22.02	NaN	NaN	22.49	21.83	NaN	NaN	NaN	22.34	22.59	21.91	NaN	22.06	NaN	22.25	21.47	NaN	NaN	21.68	NaN	22.09	22.06	NaN	16	5	6.4	2.7	340.26	0	13.704	215580000	25	2	3	1	0	4	1	2	1	2	3	3
P22626	P22626	Heterogeneous nuclear ribonucleoproteins A2/B1	HNRNPA2B1	1.02839	-0.220184	28.3	28.47	28.03	28.62	28.77	28.99	28.77	29	28.57	29.07	28.29	28.64	29.01	28.78	29.11	28.57	29.2	29.25	28.81	28.26	29.13	28.67	28.76	28.62	28	27	74.2	74.2	37.429	0	323.31	83834000000	537	17	21	23	20	24	24	24	17	18	15	20
Q9NZJ7	Q9NZJ7	Mitochondrial carrier homolog 1	MTCH1	1.02786	-0.304348	26.21	25.77	25.52	25.39	25.1	24.77	25.67	25.76	25.52	25.69	25.84	25.62	26.2	25.92	26.3	26.8	25.17	25.75	25.81	25.61	25.96	26.16	25.79	25.06	13	13	48.3	48.3	41.544	0	19.376	4213500000	111	8	8	9	7	6	6	9	8	5	7	8
P29590	P29590	Protein PML	PML	1.02692	-0.454359	22.97	23.91	23.11	25.14	24.07	24.19	25	24.46	24.35	24.47	23.57	24.04	24.51	24.34	24.94	24.3	25.46	25.17	24.99	23.56	25.24	23.65	24.22	24.34	28	28	43.3	43.3	97.55	0	72.989	4727600000	214	8	19	13	15	17	22	21	13	10	13	9
Q01955	Q01955	Collagen alpha-3(IV) chain;Tumstatin	COL4A3	1.02608	-0.534269	23.44	24.31	23.99	25.88	25.44	25.33	25.33	23.79	24.52	24.4	23.08	24.5	24.94	25.04	24.78	24.84	26.23	25.4	25.47	23.96	24.79	NaN	24.95	24.99	10	9	9	8.6	161.81	0	63.764	3221900000	125	6	7	6	6	6	8	6	5	7	5	4
Q9Y6E0	Q9Y6E0	Serine/threonine-protein kinase 24;Serine/threonine-protein kinase 24 36 kDa subunit;Serine/threonine-protein kinase 24 12 kDa subunit	STK24	1.0257	0.446962	23.27	23.19	23.61	21.95	23.52	23.93	22.33	23.29	23.48	22.73	23.31	23.39	22	22.8	NaN	21.73	23.11	22.31	22.37	23.4	22.44	22.88	22.78	24.09	13	8	37.5	26.2	49.307	0	44.005	1491200000	108	6	8	8	1	6	7	4	7	7	6	6
P00846	P00846	ATP synthase subunit a	MT-ATP6	1.02545	-0.244999	26.33	26.22	26.13	25.9	25.79	25.45	26.45	25.8	25.94	25.71	25.78	26.13	26.28	26.37	26.14	26.75	25.42	26.02	26.04	26.38	26	26.88	26.4	25.88	3	3	11.1	11.1	24.817	0.00045693	4.2487	3082600000	37	3	3	2	2	2	2	2	3	3	3	3
O00629	O00629	Importin subunit alpha-3	KPNA4	1.02451	0.254712	24.53	24.13	24.38	23.89	23.99	24.68	23.74	24.35	24.12	23.82	24.66	24.43	23.89	24.31	23.23	23.4	24.02	23.76	23.71	24.19	24.25	24.13	24.27	24.5	14	10	38.2	30.1	57.886	0	109.27	2475600000	127	5	6	6	4	6	8	4	5	5	4	4
P40227	P40227	T-complex protein 1 subunit zeta	CCT6A	1.02288	0.202039	26.3	26.1	26.28	26.04	26.18	26.08	25.38	25.93	25.99	25.77	26.32	26.19	25.7	25.86	25.53	25.63	25.48	25.84	25.61	26.24	25.61	26.14	26.14	26.35	27	23	67.4	60.3	58.024	0	323.31	16120000000	369	15	18	15	16	15	19	16	17	18	16	16
Q14157	Q14157	Ubiquitin-associated protein 2-like	UBAP2L	1.02264	-0.168509	23.39	23.71	23.24	23.22	23.43	23.61	23.83	23.4	23.46	23.9	23.43	23.53	23.69	23.69	23.83	23.6	24	24.13	23.93	23.49	23.66	23.34	23.51	23.29	14	14	19.9	19.9	114.53	0	65.701	1512200000	148	9	10	7	10	8	8	9	9	10	9	7
Q9BWQ8	Q9BWQ8	Protein lifeguard 2	FAIM2	1.02051	-0.607892	NaN	25.04	24.77	24.08	24.46	23.37	24.55	NaN	25.16	NaN	NaN	24.76	NaN	25.57	26.25	25.69	23.06	24.64	25.39	25.39	25.39	25.42	25.18	24.48	2	2	11.4	11.4	35.109	0	53.318	1430900000	60	1	2	2	1	2	2	2	1	2	1	1
Q01082;REV__A6NFT4;REV__Q96CN4	Q01082	Spectrin beta chain, non-erythrocytic 1	SPTBN1	1.02018	-0.135611	29.04	28.8	28.99	28.39	28.62	28.48	28.78	28.75	28.7	29.14	28.79	29.01	28.92	29.08	28.9	29.17	28.65	28.78	28.84	29.07	28.89	29.03	28.9	28.88	206	186	79.4	73.6	274.61	0	323.31	582920000000	3952	135	155	166	134	151	164	147	125	130	111	136
Q1KMD3	Q1KMD3	Heterogeneous nuclear ribonucleoprotein U-like protein 2	HNRNPUL2	1.01849	-0.36438	25.09	25.5	24.81	26.34	25.6	25.52	26.17	25.74	25.32	25.84	25.02	25.4	26.31	25.58	26.12	25.88	26.75	26.24	26.44	24.72	26.27	25.38	25.53	25.5	35	35	49.3	49.3	85.104	0	323.31	10854000000	366	21	22	28	27	28	30	25	17	17	15	18
Q08257	Q08257	Quinone oxidoreductase	CRYZ	1.0182	-0.396504	24.34	23.85	23.97	24.36	24.2	23.59	25.44	24.89	24.85	25.65	24.49	24.5	25.39	24.95	24.46	25.12	24	24.91	25.22	25.16	25.63	24.54	25.28	24.23	16	16	66.9	66.9	35.206	0	61.704	4695700000	168	8	9	14	8	11	12	11	9	9	10	9
O95571	O95571	Persulfide dioxygenase ETHE1, mitochondrial	ETHE1	1.01756	-0.393397	23.4	24.12	23.23	23.92	23.69	22.61	24.96	22.96	23.77	24.12	23.74	23.11	24.15	23.38	24.24	24.18	24.58	24.81	23.85	24.12	24.16	24.12	23.61	23.15	9	9	42.9	42.9	27.873	0.00027878	9.15	1162200000	55	3	4	8	5	6	6	6	3	5	5	5
P48506	P48506	Glutamate--cysteine ligase catalytic subunit	GCLC	1.01725	0.768603	25.03	24.12	25.09	23.29	24.43	25.26	22.3	24.25	24.78	24.13	25.13	24.96	22.18	24.43	22.28	22.57	24.05	23.67	21.61	25.13	23.01	24.86	24.64	25.12	27	26	49.6	48.5	72.765	0	149.18	4255900000	231	17	17	18	5	20	19	7	9	15	9	15
P55769	P55769	NHP2-like protein 1;NHP2-like protein 1, N-terminally processed	NHP2L1	1.01692	-0.317145	24.47	24.7	24.25	25.41	24.86	24.9	25.33	25.04	24.7	24.82	24.45	24.77	25.72	24.75	25.24	25.25	26.06	25.57	25.22	24.14	25.37	24.64	24.87	24.68	7	7	46.9	46.9	14.173	0	33.651	2326400000	88	6	5	7	6	6	5	5	6	5	5	4
Q8N987	Q8N987	N-terminal EF-hand calcium-binding protein 1	NECAB1	1.01535	0.757494	25.6	24.8	25.17	NaN	24.28	23.42	22.27	24.86	24.9	24	25.08	25.23	23.23	24.95	22.59	23.36	21.75	23.46	22.83	25.19	23.62	25.26	24.7	24.09	9	9	35.3	35.3	40.571	0	85.071	1680800000	89	6	7	8	1	7	5	4	6	6	5	7
P12081	P12081	Histidine--tRNA ligase, cytoplasmic	HARS	1.01503	0.603882	24.94	23.64	25.35	23.21	24.71	24.51	23.89	24.6	25.34	23.3	25.01	25.32	23.5	24.04	23.25	23.6	23.38	22.64	23.27	25.46	23.33	24.74	23.83	25.55	19	13	40.5	29.7	57.41	0	28.965	2973100000	130	6	6	10	1	10	9	2	2	7	2	7
P49915	P49915	GMP synthase [glutamine-hydrolyzing]	GMPS	1.01501	0.837503	23.64	22.22	24.07	NaN	23.84	23.5	21	21.71	23.6	22.04	23.86	23.74	21.57	21.92	NaN	NaN	21.08	NaN	21.65	23.67	20.8	22.73	22.44	23.76	18	18	37.8	37.8	76.715	0	40.12	1076600000	82	10	9	15	2	11	13	2	9	8	5	9
O15533	O15533	Tapasin	TAPBP	1.01461	-0.523763	23.53	24.49	24.34	25.85	24.18	24.89	26.7	25.31	25.15	25.02	24.46	24.59	25.38	25.47	25.22	25.04	26.29	26.29	25.4	24.9	26.26	24.16	24.94	25.45	6	6	13.4	13.4	47.625	0	27.913	2410500000	80	4	6	4	4	4	5	4	4	4	3	2
P78344	P78344	Eukaryotic translation initiation factor 4 gamma 2	EIF4G2	1.01349	0.258141	24.91	25.02	24.79	23.96	24.85	25.41	24.69	24.93	25.23	24.98	25.02	25.11	24.36	24.78	24	23.99	24.88	24.84	24.37	24.78	24.79	24.98	24.92	25.1	36	36	47.3	47.3	102.36	0	175.65	5748200000	383	22	27	28	16	27	26	23	17	20	20	27
P62714	P62714	Serine/threonine-protein phosphatase 2A catalytic subunit beta isoform	PPP2CB	1.01322	0.447529	26.79	26.2	26.81	25.11	26.37	26.04	25.38	25.2	26.64	25.22	26.62	26.28	25.47	25.78	25.04	25.26	25.05	25.69	24.6	26.47	25.15	26.43	26.15	26.19	15	2	57	6.8	35.575	0	323.31	14075000000	266	2	1	2	1	1	2	2	1	2	2	2
Q9Y2R0	Q9Y2R0	Cytochrome c oxidase assembly factor 3 homolog, mitochondrial	COA3	1.01298	-0.285644	25.32	25.35	24.85	24.94	24.87	24.2	24.94	25.25	25.51	25.69	24.54	24.78	25.5	25.32	25.72	25.7	24.57	25.2	25.57	25.06	25.47	25.52	25.46	24.61	5	5	37.7	37.7	11.731	0	33.336	2713500000	52	3	4	5	3	4	3	4	3	2	4	2
Q96FZ7	Q96FZ7	Charged multivesicular body protein 6	CHMP6	1.01288	-0.188803	25.32	25.06	25.29	25.3	24.99	24.74	24.88	25.75	24.87	25.59	25.2	25.41	25.46	25.66	25.5	25.59	24.93	25.05	25.41	25.41	25.47	25.46	25.56	25.16	6	6	38.3	38.3	23.485	0	103.12	3056500000	95	6	6	5	5	5	6	4	3	3	5	4
Q8NBJ7	Q8NBJ7	Sulfatase-modifying factor 2	SUMF2	1.01109	-0.331162	22.21	22.57	22.62	23.32	22.91	22.02	23.52	23.31	22.52	23.08	22.52	22.45	22.99	22.8	22.79	22.57	24.05	23.37	23.82	23.01	23.32	22.69	22.75	22.88	6	6	26.6	26.6	33.843	0.0002686	8.074	644230000	37	3	5	5	3	4	5	4	2	4	3	3
Q96PU5	Q96PU5	E3 ubiquitin-protein ligase NEDD4-like	NEDD4L	1.01091	-0.237826	23.06	23.03	22.66	22.49	22.32	22	22.61	22.69	22.94	22.86	23.01	22.83	23.03	23.1	23.31	23.5	22.31	22.58	23.21	22.56	22.82	23.26	22.92	22.74	10	7	14.3	11.7	111.93	0	16.854	665740000	81	5	4	5	2	2	2	3	3	5	3	4
P63261	P63261	Actin, cytoplasmic 2;Actin, cytoplasmic 2, N-terminally processed	ACTG1	1.01051	-0.369204	27.53	26	27.3	27.97	26.94	27.61	27.76	28.09	27.93	27.82	27.39	27.03	28.37	28.13	28.06	28.09	27.93	NaN	27.44	27.52	NaN	27.62	27.78	27.22	35	2	78.4	4.8	41.792	0	168.86	5730200000	84	2	2	2	1	2	2	2	2	2	2	2
P30533	P30533	Alpha-2-macroglobulin receptor-associated protein	LRPAP1	1.01049	-0.180397	22.88	23.28	23.02	23.16	23.19	22.86	23.22	23.74	NaN	23.26	23.14	NaN	23.37	23.2	23.73	23.52	23.64	23.46	NaN	23.16	23.36	23.38	23.12	22.98	10	10	28	28	41.465	0.0062666	1.687	811070000	21	5	4	5	4	5	3	6	4	2	3	5
Q96A26	Q96A26	Protein FAM162A	FAM162A	1.01009	-0.267856	26.42	26.95	26.44	25.66	26.1	25.38	26.48	25.75	26.2	26.56	25.85	26.39	26.41	26.53	26.87	26.92	26.24	26.02	26.54	26.61	26.29	26.5	26.51	25.94	7	7	37	37	17.342	0	323.31	5696200000	96	4	5	5	4	6	5	3	5	3	4	4
P06576	P06576	ATP synthase subunit beta, mitochondrial	ATP5B	1.00996	-0.281858	31.62	31.74	31.6	30.69	31.22	30.21	31.16	30.63	31.42	31.38	31.33	31.18	31.48	31.27	31.79	31.85	30.81	31.3	31.5	31.83	31.25	31.84	31.57	31.07	30	30	74.9	74.9	56.559	0	323.31	266640000000	906	25	28	28	24	24	26	25	21	23	20	27
P13716	P13716	Delta-aminolevulinic acid dehydratase	ALAD	1.00911	0.316243	21.64	22.05	22.48	NaN	22.39	22.8	22.48	21.59	22.27	NaN	NaN	21.88	22.09	NaN	21.6	NaN	NaN	22.08	21.72	22.2	NaN	NaN	21.69	21.63	6	6	22.7	22.7	36.294	0.00048077	5.3547	235360000	34	3	3	4	2	3	5	3	2	2	0	2
P60468	P60468	Protein transport protein Sec61 subunit beta	SEC61B	1.00887	-0.36646	24	24.5	23.76	25.34	24.16	24.45	25.14	25.07	24.83	25.19	24.54	24.44	25.23	24.52	25.39	25.12	25.49	NaN	25.31	24.26	25.41	NaN	24.88	24.23	3	3	37.5	37.5	9.9743	0.00024988	6.2378	1212300000	54	2	3	3	2	2	2	3	2	3	2	2
Q9Y6G9	Q9Y6G9	Cytoplasmic dynein 1 light intermediate chain 1	DYNC1LI1	1.00851	-0.192572	25.97	25.96	25.8	24.94	25.66	25.78	25.74	26.02	25.92	26.38	25.92	25.93	25.85	26.14	26.04	26.07	25.59	25.96	26.22	26.05	26.25	26.2	25.85	26.1	18	17	48	45.5	56.578	0	79.881	6282600000	210	11	11	12	10	11	13	11	9	12	8	12
P36542	P36542	ATP synthase subunit gamma, mitochondrial	ATP5C1	1.00705	-0.373902	28.74	28.44	28.38	27.76	27.87	26.96	28.35	28.37	28.92	28.95	28.41	28.45	28.72	28.61	28.58	29.32	27.46	28.72	28.57	28.86	28.78	29.54	28.66	28.28	13	13	38.3	38.3	32.996	0	323.31	43209000000	282	11	13	13	10	11	11	11	9	9	11	10
Q86TP1	Q86TP1	Protein prune homolog	PRUNE	1.00695	0.265337	23.41	22.61	22.75	NaN	22.33	22.2	NaN	22.49	NaN	22.47	22.86	22.74	22.24	22.4	NaN	22.59	21.8	22.83	22.27	NaN	22.37	NaN	22.56	22.42	7	7	20.5	20.5	50.199	0.00025575	6.8818	338750000	36	4	2	3	0	5	5	1	2	1	2	3
Q8WUM4	Q8WUM4	Programmed cell death 6-interacting protein	PDCD6IP	1.00669	0.423637	25.42	24.45	25.89	24.71	25.06	25.27	24.11	24.68	25.48	24.37	25.45	25.59	24.13	24.26	24.21	24.23	24.17	24.27	24.44	25.62	24.37	25.26	24.43	26	39	39	54.7	54.7	96.022	0	323.31	11615000000	465	27	27	33	23	30	30	16	20	26	16	26
O94911;Q8WWZ4	O94911	ATP-binding cassette sub-family A member 8	ABCA8	1.00642	0.589571	23.26	23.08	23.35	25.38	23.6	24.76	23.24	24.24	23.7	21.95	23.61	24.09	23.77	22.18	22.86	22.66	22.61	23.71	24.36	21.55	23.85	23.29	23.55	22.79	31	26	25.3	22.2	183.67	0	284.14	3471400000	246	12	18	16	20	18	24	18	14	13	9	16
Q9Y5S2	Q9Y5S2	Serine/threonine-protein kinase MRCK beta	CDC42BPB	1.00386	-0.194517	24.28	24.33	24.04	24.39	24.05	23.65	24.6	24.76	24.08	24.75	24.11	24.12	24.64	24.23	24.5	24.88	24.46	24.59	24.43	24.18	24.65	24.41	24.4	24.13	42	36	29	26	194.31	0	71.27	5213200000	321	16	26	26	20	23	19	28	14	19	12	23
P61020	P61020	Ras-related protein Rab-5B	RAB5B	1.00229	0.228678	25.28	25.61	25.51	25.08	25.53	25.19	25.19	24.78	25.57	24.67	25.53	24.73	24.98	24.9	25.02	25.47	24.82	24.82	24.75	25.66	24.73	25.04	25.1	24.64	9	6	59.1	44.2	23.707	0	198.13	2771900000	107	6	5	5	5	5	5	5	5	6	4	6
O43447	O43447	Peptidyl-prolyl cis-trans isomerase H	PPIH	1.00214	0.2704	23.08	22.47	23.19	22.82	22.45	23.06	22.13	23.27	23.21	22.4	23.03	23	22.83	22.75	21.89	21.83	22.8	22.42	22.43	22.9	22.48	22.84	22.62	23.08	6	5	48.6	45.2	19.208	0	55.499	464630000	66	3	5	5	3	5	5	4	3	3	4	3
Q9NR19	Q9NR19	Acetyl-coenzyme A synthetase, cytoplasmic	ACSS2	1.00137	0.414974	22.83	22.69	22.87	21.4	22.7	22.88	NaN	22.34	22.92	22.57	23.14	22.91	21.7	22.68	21.24	21.43	NaN	22.44	21.68	23.01	22.23	23.09	22.82	22.38	11	11	18.8	18.8	78.579	0.0002713	8.3749	639640000	64	4	8	8	3	6	8	1	5	7	5	6
P07900;Q14568;Q58FG0	P07900	Heat shock protein HSP 90-alpha	HSP90AA1	1.00135	0.599128	29.19	28.51	29.03	26.65	28.73	29.14	27.05	28.22	29.05	28.25	29.21	29.27	27.37	28.28	26.88	27.37	26.99	27.85	27.08	29.15	27.68	29.19	28.37	28.93	57	34	60.1	41.4	84.659	0	323.31	87781000000	750	20	24	24	17	25	31	17	16	18	12	19
P43897	P43897	Elongation factor Ts, mitochondrial	TSFM	0.999709	-0.328567	24.95	25.4	24.82	24.21	24.54	23.47	24.93	23.91	25.05	24.43	24.62	24.27	25.14	24.43	24.89	25.41	24.23	24.66	24.76	24.98	24.55	25.57	25.12	24.81	14	14	48.6	48.6	35.39	0	35.928	2529300000	121	5	10	11	6	11	7	5	3	5	4	7
P61923	P61923	Coatomer subunit zeta-1	COPZ1	0.999552	-0.242314	23.56	23.44	23.28	23.75	23.51	23.68	23.52	23.87	23.91	24.02	NaN	NaN	23.85	23.82	23.53	23.41	23.91	24.64	24.3	23.85	24.28	23.95	23.98	23.25	6	6	41.8	41.8	20.198	0	20.48	662320000	86	3	5	5	4	6	6	4	3	2	3	2
Q9UDY4	Q9UDY4	DnaJ homolog subfamily B member 4	DNAJB4	0.998925	0.225793	25.54	25.54	25.3	25.33	25.09	24.91	24.54	25.1	25.29	25.47	25.58	25.4	25.49	25.02	25.27	24.49	24.73	24.85	24.57	25.41	25.02	24.87	25.37	25.32	15	15	49	49	37.806	0	222.71	3393300000	138	6	11	11	7	9	6	11	4	7	3	9
Q13043	Q13043	Serine/threonine-protein kinase 4;Serine/threonine-protein kinase 4 37kDa subunit;Serine/threonine-protein kinase 4 18kDa subunit	STK4	0.998348	0.26894	22.34	22.72	NaN	22.52	22.38	22.5	22.07	21.96	22.25	NaN	22.47	22.17	21.53	22.13	22.04	NaN	22.67	NaN	22.75	21.55	NaN	21.87	21.94	22.14	6	3	17.5	8.6	55.63	0.0002656	7.7451	286110000	44	1	1	1	1	2	1	2	1	2	1	1
Q96K76	Q96K76	Ubiquitin carboxyl-terminal hydrolase 47	USP47	0.998103	0.328494	24.16	24.24	23.95	23.06	23.95	24.21	23.48	24.22	24.36	23.9	24.16	24.02	22.96	24.11	23.08	22.66	23.62	23.42	23.33	24.25	23.84	24.26	24.13	24.11	16	16	17.3	17.3	157.31	0	27.919	1285600000	98	7	9	10	4	8	12	5	5	8	5	7
P02675	P02675	Fibrinogen beta chain;Fibrinopeptide B;Fibrinogen beta chain	FGB	0.995614	0.93806	27.74	29.16	26.2	30.37	27.74	28.57	30.86	28.32	28.58	28.68	28.29	28.87	29.28	27.25	29.05	28.76	28.36	28.8	27.55	26.22	28.98	26.59	24.48	26.79	45	38	72.3	64.4	55.928	0	323.31	89448000000	608	19	34	20	26	26	32	30	16	20	14	20
Q5SSJ5	Q5SSJ5	Heterochromatin protein 1-binding protein 3	HP1BP3	0.995448	-0.420954	25.29	25.51	25.26	26.85	25.89	25.76	26.79	26.21	25.41	26.06	25.11	25.63	26.73	25.9	26.17	26.37	27.18	26.68	26.7	25.2	26.91	25.35	25.95	25.7	25	25	40	40	61.206	0	54.909	12554000000	246	13	21	13	21	18	20	19	16	14	16	14
O94805	O94805	Actin-like protein 6B	ACTL6B	0.995182	-0.399251	22.97	22.35	NaN	NaN	22.18	NaN	21.7	NaN	NaN	22.83	22.86	NaN	23.42	NaN	22.91	23.31	NaN	NaN	22.92	22.35	22.68	22.79	22.67	NaN	7	5	24.2	19.2	46.877	0	24.928	245360000	31	4	3	1	1	3	0	3	1	2	3	3
P42226	P42226	Signal transducer and activator of transcription 6	STAT6	0.994849	-0.28849	23.27	23.06	22.44	23.71	23.15	23.35	23.56	23.38	23.28	23.3	22.14	23.3	23.72	23.77	23.35	23.13	24.12	23.42	23.49	23.16	23.74	22.69	23.64	23.17	12	12	18.8	18.8	94.134	0	55.861	789690000	54	6	5	6	7	7	7	9	4	5	3	6
O75569	O75569	Interferon-inducible double-stranded RNA-dependent protein kinase activator A	PRKRA	0.993668	-0.25964	25.72	25.86	25.44	25.61	25.32	25.03	25.74	26.21	25.75	26.46	25.33	25.82	26.09	25.8	26.23	26.47	25.49	26.24	26.28	25.59	26.03	26.03	25.87	25.3	13	13	47.6	47.6	34.404	0	30.946	5020300000	205	9	10	12	8	10	9	11	7	10	10	10
P50336	P50336	Protoporphyrinogen oxidase	PPOX	0.993526	-0.22059	23.2	23.52	22.98	22.68	22.77	22.81	22.71	23.24	23.04	23.61	22.71	22.99	23.16	23.22	23.44	23.21	22.89	23.47	23.77	23.11	23.68	22.63	23.19	23.12	7	7	23.5	23.5	50.765	0	20.307	776190000	93	4	5	6	4	5	6	5	2	4	3	5
Q9BXP5;Q58EX7;REV__Q8IWL3	Q9BXP5	Serrate RNA effector molecule homolog	SRRT	0.99298	0.285428	23.06	23.01	23.51	23.19	23.99	24.21	23.38	23.58	23.71	23.17	23.33	23.65	22.96	22.94	23.12	22.33	23.89	23.08	23.74	22.97	23.23	22.86	23.53	23.68	16	16	22.6	22.6	100.67	0	37.544	1589500000	131	11	9	9	9	12	14	8	7	9	5	13
P42704	P42704	Leucine-rich PPR motif-containing protein, mitochondrial	LRPPRC	0.992235	-0.219446	25.57	25.37	25.07	25.02	25.16	24.37	25.35	25.27	25.51	25.76	25.32	25.3	25.44	25.43	25.56	25.66	24.92	25.45	25.64	25.29	25.52	25.89	25.82	25.09	71	70	61.3	60.8	157.9	0	323.31	22518000000	1008	51	60	58	45	56	56	59	39	55	43	50
P31939	P31939	Bifunctional purine biosynthesis protein PURH;Phosphoribosylaminoimidazolecarboxamide formyltransferase;IMP cyclohydrolase	ATIC	0.991569	0.556059	25.57	25.68	25.84	23.61	25.27	25.59	23.53	25.47	25.48	25.29	25.66	25.64	24.14	25.59	23.67	23.84	23.57	24.63	24.1	25.44	24.48	25.59	25.62	25.31	33	33	72.3	72.3	64.615	0	323.31	11784000000	533	26	29	31	22	28	28	21	20	23	18	28
O00592	O00592	Podocalyxin	PODXL	0.989993	-0.528659	25.53	26.39	25.36	27.49	26.92	26.72	27.68	27.2	26.57	26.54	25.81	26.76	27.1	26.93	26.72	26.9	28.56	28.08	27.67	26.07	27.7	25.9	26.46	27.24	11	11	19	19	58.635	0	76.492	12491000000	99	8	8	8	9	7	9	7	8	8	8	9
Q5GLZ8	Q5GLZ8	Probable E3 ubiquitin-protein ligase HERC4	HERC4	0.989939	0.248708	23.5	22.73	22.76	NaN	22.94	23.29	22.71	NaN	22.99	23.07	23.38	23.28	NaN	23.17	NaN	22.19	22.57	23.04	NaN	22.78	NaN	22.79	22.86	23.13	11	11	15.1	15.1	118.56	0	17.091	597180000	35	7	6	8	0	7	3	4	1	8	2	8
Q13505	Q13505	Metaxin-1	MTX1	0.989619	-0.25336	24.64	24.85	24.37	24.13	23.99	23.57	24.35	24.5	NaN	25.16	24.55	24.76	24.53	24.41	25	25.02	24.55	24.89	24.63	24.63	24.91	24.96	24.62	24.2	8	8	18.2	18.2	51.462	0.00030788	12.594	2214700000	78	4	6	6	5	4	4	6	4	2	5	5
Q9C040	Q9C040	Tripartite motif-containing protein 2	TRIM2	0.989213	0.453954	25.62	24.83	25.97	24.45	24.96	25.12	23.94	24.47	25.28	23.98	25.6	25.43	24.29	24.72	23.85	24.15	24.76	23.52	24.12	25.36	23.79	25.39	25.1	25.18	34	32	62	59.1	81.529	0	323.31	9975000000	352	25	24	29	15	25	26	15	14	23	9	20
P26639	P26639	Threonine--tRNA ligase, cytoplasmic	TARS	0.988214	0.238529	22.42	22.42	22.51	22.08	22.6	22.57	22.02	NaN	22.35	NaN	22.8	22.08	21.95	21.68	22.15	21.91	21.95	21.73	22.4	22.59	NaN	22.41	NaN	22.68	8	8	14	14	83.434	0	14.055	509750000	62	4	5	6	2	5	5	4	0	4	3	5
O60784	O60784	Target of Myb protein 1	TOM1	0.98697	0.438834	24.79	24.28	24.69	23.1	24.35	23.91	23.06	24.47	24.61	24.02	24.41	24.48	23.39	24.09	23.12	23.32	22.59	23.51	23.31	24.49	23.4	24.8	24.49	24.41	14	14	42.5	42.5	53.818	0	98.4	2584400000	169	10	12	13	5	11	9	9	5	9	6	10
P06213;P14616	P06213	Insulin receptor;Insulin receptor subunit alpha;Insulin receptor subunit beta	INSR	0.986658	-0.241046	22.76	23.46	22.71	23.89	22.86	23.19	23.35	23.67	23.81	23.66	23.13	22.99	23.36	23.56	23.73	24.07	22.96	23.73	23.57	23.46	23.63	23.34	23.43	23.52	16	14	14.9	13.7	156.33	0	25.527	1251100000	115	4	3	7	8	6	9	5	5	8	6	7
Q8TAF3	Q8TAF3	WD repeat-containing protein 48	WDR48	0.983112	-0.181862	23.71	23.4	23.78	24.11	23.22	23.73	23.02	23.61	23.58	23.95	23.7	23.81	23.95	23.83	23.89	24.02	23.46	23.73	23.54	24.03	23.7	24.22	23.66	23.77	13	13	24.7	24.7	76.21	0	21.374	1144900000	123	6	8	8	6	8	7	6	5	5	4	6
Q96AC1	Q96AC1	Fermitin family homolog 2	FERMT2	0.983111	0.699712	23.8	24.01	25.02	24.21	25.77	26.12	23.97	24.58	24.92	23.26	24.17	25.06	23.16	24.21	23.21	22.53	24.36	22.85	24.11	24.76	23.1	23.36	24	26.86	32	30	58.5	56	77.86	0	268.94	6526900000	288	13	19	22	15	22	25	15	11	15	8	13
O75390	O75390	Citrate synthase, mitochondrial	CS	0.982649	-0.427935	28.09	28.41	28.22	27.25	27.99	25.92	28.05	27.27	28.11	28.52	27.85	27.69	28.49	27.55	28.43	29.02	27.37	28.04	28.46	28.51	28.34	28.68	28.17	27.44	18	18	33.7	33.7	51.712	0	137.1	42970000000	235	14	15	16	12	12	12	15	14	14	14	13
Q8TB22	Q8TB22	Spermatogenesis-associated protein 20	SPATA20	0.979945	-0.442896	22.96	21.48	21.34	22.1	22.18	21.29	22.55	22.13	21.7	22.88	22.97	21.39	23.58	22.69	22.49	22.87	22.24	21.93	23.15	21.74	21.81	23.07	22.2	NaN	8	8	14	14	87.898	0	24.585	376720000	38	5	2	5	5	4	2	5	2	4	5	7
Q9BXW6	Q9BXW6	Oxysterol-binding protein-related protein 1	OSBPL1A	0.979665	0.786149	23.61	23.37	24.23	21.52	23.9	24.24	21.16	22.42	24.28	22.7	24.43	23.56	22.1	23.38	21.03	21.41	21.11	21.94	21.76	24.33	21.87	23.53	23.6	23.93	16	16	18.4	18.4	108.47	0	52.981	1303800000	103	9	8	12	2	9	12	3	4	8	4	10
Q96GR2	Q96GR2	Long-chain-fatty-acid--CoA ligase ACSBG1	ACSBG1	0.978662	0.340288	23.55	23.64	24.21	22.99	23.12	22.87	22.56	22.52	23.55	22.69	23.42	23.15	23.11	23.57	22.61	23.03	22.1	22.26	22.93	23.26	22.34	23.4	23.16	22.45	15	15	27.8	27.8	81.289	0	33.824	1223000000	157	9	8	11	9	10	10	6	6	9	5	7
Q9NZ01	Q9NZ01	Very-long-chain enoyl-CoA reductase	TECR	0.978343	-0.317838	24.96	24.41	24.92	24.74	24.89	24.85	25.44	23.92	24.36	24.31	23.66	24.34	24.66	24.36	24.98	25.03	25.71	25.61	24.98	24.77	24.84	24.38	24.52	24.78	10	10	27.6	27.6	36.034	0	38.253	2456500000	88	5	7	7	6	6	8	6	4	3	5	3
Q9UHG2	Q9UHG2	ProSAAS;KEP;Big SAAS;Little SAAS;Big PEN-LEN;PEN;Little LEN;Big LEN	PCSK1N	0.978274	-0.548523	26.22	25.94	25.82	24.99	25.29	23.42	25.29	25.98	26.31	26.04	25.23	25.15	26.17	26.05	26.64	26.62	24.26	25.25	25.96	27.09	26.31	26.76	26.04	25.11	10	9	56.2	53.5	27.372	0	93.882	5818900000	191	7	9	9	7	7	4	6	7	8	8	5
O75129	O75129	Astrotactin-2	ASTN2	0.978256	-0.232782	NaN	21	21.18	NaN	20.75	NaN	20.87	21.25	21.46	21.72	21.22	21.11	NaN	NaN	21.41	21.51	NaN	NaN	21.2	21.27	21.36	NaN	21.68	NaN	5	5	6.4	6.4	148.24	0.0004817	5.3906	142550000	11	1	3	3	1	4	1	4	2	4	4	3
P15882	P15882	N-chimaerin	CHN1	0.975298	0.290595	23.62	23.54	23.52	22.65	23.28	22.79	22.53	22.97	23.32	23.19	23.79	23.3	22.82	23.22	22.47	22.34	22.51	22.22	22.95	23.54	23.1	23.4	23.33	23.12	13	13	39.9	39.9	53.172	0	52.851	1009700000	71	8	5	9	2	7	6	6	2	6	2	6
Q96JQ2	Q96JQ2	Calmin	CLMN	0.974796	-0.187402	23.29	23.13	23.29	23.6	23.17	23.41	24.01	NaN	23.4	23.56	23.58	23.62	23.8	23.64	23.7	23.5	23.77	24.21	23.22	23.69	NaN	23.79	23.36	23.43	9	9	11.8	11.8	111.65	0.0002942	10.989	685180000	45	4	7	7	3	6	9	7	1	6	2	7
P04406;O14556	P04406	Glyceraldehyde-3-phosphate dehydrogenase	GAPDH	0.973649	0.222639	28.7	29.07	29.34	28.24	29.16	28.53	28.8	28.43	28.84	28.54	29.07	28.41	28.67	28.33	28.44	28.85	28.13	28.23	28.27	29.18	28.45	28.83	28.56	28.53	23	23	75.5	75.5	36.053	0	323.31	66852000000	413	13	21	18	17	19	20	18	13	15	14	14
Q6GQQ9	Q6GQQ9	OTU domain-containing protein 7B	OTUD7B	0.972899	0.47069	25.02	24.9	25.52	23.68	24.56	25.21	23.35	24.51	24.37	24.18	25.2	24.97	24	24.3	23.02	23.24	24.48	NaN	23.56	25.29	24.41	23.87	24.61	24.87	6	6	10.7	10.7	92.525	0.00028433	9.7844	1048700000	35	3	5	5	2	5	5	4	3	4	2	5
Q9NZ32	Q9NZ32	Actin-related protein 10	ACTR10	0.971376	0.274623	24.62	24.24	24.51	23.59	24.37	24.34	23.63	24.03	24.7	24.47	24.88	24.49	23.75	24.59	23.83	23.52	23.69	23.78	23.72	24.58	23.83	24.45	24.37	24.46	15	15	54	54	46.306	0	150.27	2913600000	239	10	11	13	7	11	13	10	8	10	5	7
Q9UNH7	Q9UNH7	Sorting nexin-6;Sorting nexin-6, N-terminally processed	SNX6	0.9713	0.412221	24.77	24.29	24.66	24.09	24.93	25.01	23.81	24.97	24.96	24.27	24.78	25.08	23.81	24.43	22.86	23.41	24.02	24.78	23.39	24.88	24.19	24.8	24.83	25.28	23	22	52.2	52.2	46.648	0	87.432	3929800000	190	9	13	16	7	17	17	8	10	15	9	9
Q9UM82	Q9UM82	Spermatogenesis-associated protein 2	SPATA2	0.97065	0.184679	23.18	22.66	22.97	NaN	NaN	NaN	NaN	NaN	22.69	23.01	22.8	22.66	22.88	22.58	22.93	22.74	NaN	NaN	22.38	22.81	NaN	22.62	22.4	NaN	3	3	7.7	7.7	58.427	0.0002745	8.7583	303270000	23	2	3	2	1	1	1	1	1	3	2	2
O76041	O76041	Nebulette	NEBL	0.970392	0.226243	25.51	25.16	25.5	25.01	25.49	25.71	25.19	25.14	25.51	24.85	25.19	25.28	24.93	25.3	24.62	24.77	25.33	24.35	24.89	25.65	24.84	25.23	25.32	25.57	7	6	8	7.3	116.45	0	206.66	3273800000	165	4	4	6	4	4	6	6	6	3	3	4
Q99766	Q99766	ATP synthase subunit s, mitochondrial	ATP5S	0.970132	0.2809	23.54	23.12	23.22	22.49	23.29	22.7	23.28	NaN	23.24	NaN	NaN	22.81	NaN	NaN	22.76	NaN	22.53	22.83	NaN	23.11	NaN	23.05	NaN	22.49	5	5	22.3	22.3	24.866	0.0027516	2.1047	510010000	30	3	4	5	3	4	4	4	3	4	2	1
P56199	P56199	Integrin alpha-1	ITGA1	0.969926	-0.521974	24.53	25.69	24.78	26.68	26.05	25.83	27.13	26.14	25.88	25.88	24.77	25.52	26.51	25.97	26.46	26.04	27.61	26.87	26.68	25.36	26.9	24.82	25.69	26.24	35	35	29.1	29.1	130.85	0	244.63	18704000000	455	21	26	25	26	24	29	28	17	26	19	20
Q13838	Q13838	Spliceosome RNA helicase DDX39B	DDX39B	0.969133	0.385304	25.57	25.07	25.78	24.72	26.19	26.5	24.86	25.81	25.94	24.87	25.37	25.86	24.84	25.09	24.21	24.28	25.58	25.5	24.65	25.41	25.32	25.54	25.49	26	23	12	61	32.9	48.991	0	78.647	7451000000	245	7	7	10	5	7	11	8	5	8	4	8
Q9Y4D1	Q9Y4D1	Disheveled-associated activator of morphogenesis 1	DAAM1	0.968668	-0.195637	23.43	23.08	23.44	23.08	22.78	22.85	22.91	22.75	23.05	23.23	23.49	23.4	23.69	23.38	23.4	23.68	NaN	23.03	22.83	23.6	23.17	23.48	23.25	23.01	16	12	15.6	12.5	123.47	0.00028385	9.7625	671080000	47	7	7	9	4	6	5	5	4	5	4	7
P17480	P17480	Nucleolar transcription factor 1	UBTF	0.96864	-0.639225	22.14	22.92	21.86	24.95	23.36	23.66	24.4	22.65	22.62	22.86	22.36	22.84	23.8	23.35	23.63	23.23	25.61	22.71	24.25	22.41	24.43	NaN	24.24	22.95	18	18	26.6	26.6	89.405	0	24.577	1112700000	78	4	7	3	8	11	14	10	4	8	4	4
Q00341	Q00341	Vigilin	HDLBP	0.968242	-0.17909	24.19	24.37	23.82	24.67	24.14	24.1	24.62	24.5	24.31	24.64	24.03	24.38	24.57	24.24	24.52	24.45	25	24.77	24.65	24.14	24.64	24.35	24.41	24.18	42	42	39.3	39.3	141.45	0	78.081	5159600000	365	23	29	26	25	30	28	29	21	26	20	25
Q6ZMI0	Q6ZMI0	Protein phosphatase 1 regulatory subunit 21	PPP1R21	0.966716	0.388458	23.13	23.13	23.49	21.48	22.85	22.85	22.08	22.47	23	23.06	22.93	22.85	21.65	22.78	22.43	22.49	22.35	20.86	22.74	23.03	22.34	22.54	22.53	22.9	12	12	24	24	88.313	0	37.814	892630000	104	6	6	7	3	8	7	6	3	9	4	7
Q08170	Q08170	Serine/arginine-rich splicing factor 4	SRSF4	0.965186	-0.430815	23.74	23.49	22.56	24.3	24.16	24.27	24.35	23.84	23.94	24.18	23.44	23.96	24.63	23.59	25.03	24.14	25.21	23.22	24.98	23.37	25.25	23.59	24.12	24.29	9	5	16.2	10.5	56.678	0	31.191	1314200000	61	3	3	2	4	2	4	3	0	2	1	3
Q14699	Q14699	Raftlin	RFTN1	0.964936	-0.236511	23.78	23.29	23.41	24.41	23.97	23.45	24.19	24.32	23.84	24.36	23.5	23.95	24.07	23.74	24.41	24.26	24.51	24.39	24.04	23.88	24.47	23.78	23.98	23.77	16	15	40.1	38.9	63.145	0	38.741	2049100000	143	8	8	10	10	9	10	10	5	7	7	7
P51398	P51398	28S ribosomal protein S29, mitochondrial	DAP3	0.963346	-0.214689	22.81	22.67	22.76	22.66	22.13	21.64	22.46	22.27	22.65	NaN	22.72	22.34	22.47	22.65	22.38	22.85	NaN	22.39	22.7	NaN	22.92	22.95	22.8	22.67	3	3	12.3	12.3	45.566	0	23.43	258180000	47	3	2	3	3	2	2	3	2	3	1	3
Q8IUD2	Q8IUD2	ELKS/Rab6-interacting/CAST family member 1	ERC1	0.961316	-0.215729	23.35	23.58	23.37	24.18	23.27	23.43	23.94	24.14	23.38	24.06	23.18	23.43	23.85	23.69	23.93	23.82	24.5	23.93	23.98	23.7	23.8	23.56	23.63	23.51	28	20	28.4	23	128.08	0	69.738	2716000000	219	9	12	12	12	11	12	10	12	10	9	9
Q6PML9	Q6PML9	Zinc transporter 9	SLC30A9	0.961143	-0.245868	25.33	25.17	24.75	24.65	24.78	24.06	24.9	24.98	24.96	25.45	24.89	25.24	25.45	25.15	25.53	25.44	24.26	25.16	25.32	25.18	25.13	25.57	25.02	24.91	10	10	18	18	63.514	0	27.175	1959500000	91	6	8	8	7	8	4	8	4	7	5	6
O94919	O94919	Endonuclease domain-containing 1 protein	ENDOD1	0.95829	-0.156622	26.34	26.15	26.26	26.48	26.11	25.93	26.59	25.79	26.38	25.92	26.37	26.13	26.57	26.28	26.7	26.34	26.42	26.41	26.32	26.14	26.66	26.24	26.34	25.93	17	17	47.8	47.8	55.016	0	323.31	11511000000	279	12	11	15	11	14	15	13	12	12	12	11
Q06830	Q06830	Peroxiredoxin-1	PRDX1	0.956881	0.205964	27.62	27.44	28.24	27.89	28.19	28.52	27.51	27.99	27.8	27.66	27.89	27.8	27.7	27.52	27.43	27.77	27.27	27.5	27.47	28.18	27.73	27.91	27.46	28.14	19	15	79.4	64.3	22.11	0	103.81	24538000000	213	9	12	12	9	12	15	9	8	8	7	9
Q9NR45	Q9NR45	Sialic acid synthase	NANS	0.956313	0.737965	25.33	24.26	25.5	22.73	24.6	25.11	22.17	24.56	24.53	24.24	25.36	25.26	22.7	23.91	22.83	23.01	22.2	23.97	22.35	25.02	23.57	25.29	24.79	25.13	13	13	42.6	42.6	40.307	0	41.751	2751400000	115	8	6	8	5	7	9	4	4	7	4	10
P10515	P10515	Dihydrolipoyllysine-residue acetyltransferase component of pyruvate dehydrogenase complex, mitochondrial	DLAT	0.95567	-0.278338	27.08	26.98	26.74	25.91	26.41	25.78	26.61	26.53	26.85	27.48	26.8	26.86	26.87	26.95	27.19	27.11	26.05	26.83	27.2	27.25	27.1	27.08	27.08	26.66	24	24	42	42	68.996	0	286.89	21724000000	368	18	21	21	17	18	19	19	15	18	13	18
Q15366	Q15366	Poly(rC)-binding protein 2	PCBP2	0.954783	0.164527	26.39	26.41	26.25	25.75	26.2	26.29	25.75	26.39	26.52	26.27	26.45	26.19	25.7	26.13	25.63	25.93	26.15	26.38	26.08	26.37	26.31	26.11	26.01	26.08	14	9	55.1	38.4	38.58	0	152.34	6287500000	158	6	6	6	2	5	6	5	4	5	3	6
Q9BVC6	Q9BVC6	Transmembrane protein 109	TMEM109	0.954481	-0.341246	26.64	27.15	26.36	27.91	27.27	27.1	27.93	27.1	27.25	27.04	26.62	26.93	26.8	27.46	27.28	27.54	27.98	28.16	28.03	NaN	27.4	27	26.84	NaN	5	4	15.6	13.2	26.21	0	67.161	7711100000	41	1	2	1	2	4	1	2	2	2	2	2
Q9UHD8	Q9UHD8	Septin-9	SEPT9	0.954399	0.194861	26.05	25.99	26.66	25.76	26.19	26.33	25.9	26.05	26.03	25.99	26.28	26.16	25.8	25.97	25.8	25.54	25.7	25.64	25.91	26.33	26.02	25.89	25.71	26.75	30	30	61.8	61.8	65.401	0	323.31	13827000000	373	19	19	24	18	21	28	19	16	18	13	19
P05107	P05107	Integrin beta-2	ITGB2	0.952545	0.753709	22.37	22.77	21.84	25.83	23.53	23.66	23.17	23.82	22.82	21.28	24.3	23.85	22.88	21.89	22.77	22.76	24	22.77	23.22	21.67	22.91	19.84	22.58	22.87	27	27	46.9	46.9	84.781	0	54.543	2076100000	134	13	10	11	21	15	19	18	16	10	4	22
Q15717	Q15717	ELAV-like protein 1	ELAVL1	0.95197	-0.368534	23.43	24.35	23.56	24.68	24.48	24.56	24.99	24.09	24.02	24.42	23.59	23.88	24.89	24.21	25.11	24.73	25.64	24.67	24.93	23.73	24.8	23.77	23.97	24.02	12	12	54.9	54.9	36.091	0	78.292	2533900000	115	7	10	7	9	7	10	11	6	6	6	3
Q9NZ56	Q9NZ56	Formin-2	FMN2	0.951824	0.329517	23.89	23.8	24.29	NaN	22.9	22.95	22.59	NaN	23.76	23.21	23.76	23.27	23.18	23.41	22.44	22.69	22.65	23.35	23.24	23.67	23.2	23.53	22.75	23.25	11	11	9.2	9.2	180.1	0	25.196	880160000	43	8	7	7	3	6	7	3	3	8	6	6
Q14183	Q14183	Double C2-like domain-containing protein alpha	DOC2A	0.951778	0.434632	23.43	23.5	22.98	NaN	22.41	22.27	22.69	22.89	NaN	NaN	22.04	NaN	22.18	22.38	NaN	23.4	NaN	NaN	22.34	NaN	22.52	22.21	22.03	21.67	5	5	20.5	20.5	43.959	0.00024691	5.9221	266800000	21	3	3	2	1	2	2	2	3	1	1	2
O14976	O14976	Cyclin-G-associated kinase	GAK	0.951369	-0.244785	23.98	23.84	23.49	23.64	23.37	22.32	23.84	24.18	24.07	23.75	23.7	23.93	23.86	23.88	24.09	23.89	23.69	23.97	24.1	23.85	23.82	24.27	23.8	23.83	20	19	18.8	18.4	143.19	0	24.63	1677500000	121	10	12	13	7	11	7	11	8	10	8	10
P82663	P82663	28S ribosomal protein S25, mitochondrial	MRPS25	0.950791	-0.282402	22.71	22.66	21.73	NaN	22.18	NaN	22.31	NaN	22.83	NaN	NaN	22.24	NaN	NaN	22.92	NaN	22.61	22.28	23.17	22.5	22.67	22.9	22.55	22.38	5	5	43.4	43.4	20.116	0.00031153	13.107	332350000	22	3	3	4	1	4	1	3	1	5	2	2
Q96TA1	Q96TA1	Niban-like protein 1	FAM129B	0.950466	0.622525	23.63	23.47	23.88	23.11	24.75	25.58	22.8	24.82	24.71	23.55	24.29	24.87	22.42	23.49	21.59	23.26	24.09	23.6	22.64	24.13	23.61	23.37	24.34	25.45	27	27	50.3	50.3	84.137	0	287.63	4240900000	201	10	9	16	6	21	23	11	13	14	9	12
P47756	P47756	F-actin-capping protein subunit beta	CAPZB	0.950435	-0.0940738	26.54	26.33	26.43	26.65	26.52	26.46	26.65	26.7	26.53	26.73	26.46	26.65	26.5	26.66	26.46	26.43	26.88	26.5	26.65	26.77	26.78	26.72	26.59	26.85	20	20	72.6	72.6	31.35	0	323.31	17682000000	312	17	18	18	16	17	17	17	15	15	16	15
Q15424	Q15424	Scaffold attachment factor B1	SAFB	0.950342	-0.413466	24.01	24.52	23.87	25.45	24.5	24.83	25.41	24.29	24.14	24.86	23.97	24.57	25.51	24.18	25.38	25.25	25.85	25.2	25.47	23.62	25.27	23.98	24.76	24.89	19	10	24.5	12.7	102.64	0	124.07	2734700000	126	3	7	4	6	4	5	6	6	5	6	5
P12956;P51449	P12956	X-ray repair cross-complementing protein 6	XRCC6	0.950029	0.40784	25.36	24.98	25.31	25	25.91	26.16	24.75	25.4	25.57	24.92	25.22	25.81	24.9	25.33	23.68	23.85	25.23	25.46	23.98	25.2	24.89	25.42	25.65	25.91	34	34	58	58	69.842	0	323.31	14562000000	451	22	22	28	20	29	31	19	19	24	18	22
Q16658	Q16658	Fascin	FSCN1	0.950008	0.634491	27.13	26.14	27.59	24.87	27.15	27.18	25.01	26.28	26.8	25.92	27.23	27.01	25.26	25.91	24.66	25.26	24.75	25.84	25.04	26.99	25.63	26.87	26.76	27.72	33	33	71.6	71.6	54.529	0	323.31	31209000000	472	24	25	27	18	28	29	20	21	23	17	23
O15294	O15294	UDP-N-acetylglucosamine--peptide N-acetylglucosaminyltransferase 110 kDa subunit	OGT	0.948273	-0.260451	24.9	24.87	24.72	24.17	24.27	23.94	24.33	24.76	24.46	25.08	24.79	24.64	25.11	24.84	25.26	25.49	23.91	24.62	25.09	24.76	24.85	24.81	25.01	24.29	36	36	46.9	46.9	116.92	0	126.52	6514600000	396	22	27	26	20	20	21	24	17	21	18	21
Q9BX66	Q9BX66	Sorbin and SH3 domain-containing protein 1	SORBS1	0.947042	-0.202567	25.08	25.11	24.96	25.38	25.12	25.44	25.9	25.15	25.19	25.78	25.03	25.23	25.29	25.57	25.68	25.41	26.02	25.58	25.87	25.39	25.68	25.04	25.08	25.21	39	38	38.6	37.8	142.51	0	251.79	12481000000	520	24	33	31	27	33	33	35	19	25	24	24
Q9BZ29;Q5JSL3	Q9BZ29	Dedicator of cytokinesis protein 9	DOCK9	0.946501	0.337347	23.25	22.86	23.44	22.82	23.66	24.1	23.08	23.07	23.64	22.65	23.36	23.7	23.04	23.01	22.55	22.18	23.26	23.02	21.92	23.17	22.7	23.18	23.61	23.94	45	44	27.9	27.4	236.44	0	115.75	3548000000	222	14	20	26	16	35	36	22	15	20	13	18
P23458	P23458	Tyrosine-protein kinase JAK1	JAK1	0.945816	-0.332482	22.82	23.23	22.77	24.06	23.04	23.89	24.39	23.28	23.3	23.21	22.87	22.98	23.81	23.16	23.86	23.28	24.8	23.63	23.89	23	23.43	23.88	23.57	23.51	18	18	18.7	18.7	133.28	0	17.661	1144400000	57	6	8	7	12	12	12	11	5	7	6	6
Q02878	Q02878	60S ribosomal protein L6	RPL6	0.945625	-0.302788	24.92	25.3	24.82	25.97	25.64	25.3	26.01	25.22	25.32	25.46	24.7	25.07	25.57	25.43	25.68	25.51	26.43	26.21	26.11	25.17	25.98	25.13	24.88	25.24	14	14	44.8	44.8	32.728	0	174.35	5881600000	202	8	10	11	11	9	10	8	9	7	4	9
Q9UII2	Q9UII2	ATPase inhibitor, mitochondrial	ATPIF1	0.945318	-0.361064	28.04	28.1	28.48	NaN	27.49	27.24	28.16	27.92	28.1	28.38	27.54	27.74	28.26	28.15	28.68	29.26	27.06	28.2	28.93	28.01	28.68	28.58	28.29	27.34	6	6	26.4	26.4	12.249	0.00025582	6.8863	17056000000	46	3	3	5	4	6	4	4	3	4	3	4
P01871;P0DOX6	P01871;P0DOX6	Ig mu chain C region	IGHM	0.942959	-1.12188	22.22	22.82	23.31	25.1	24.51	24.96	26.54	24.54	22.73	22.68	22.66	22.29	27.43	25.27	23.81	23.18	26.22	25.62	22.59	24.03	27.2	NaN	21.81	25.83	18	18	48.1	48.1	49.439	0	258.14	4279300000	165	6	7	10	10	10	15	16	6	7	6	6
O14879	O14879	Interferon-induced protein with tetratricopeptide repeats 3	IFIT3	0.942452	-0.448463	23.1	23.32	23.2	24.66	24.17	23.88	24.66	24.39	23.52	23.05	24.55	23.86	23.93	23.92	24.11	24.12	25.86	25.36	24.75	23.74	24.57	23.35	23.85	24.17	17	17	44.9	44.9	55.984	0	137.34	3137300000	157	6	11	9	9	10	9	14	8	8	5	8
P49585;Q9Y5K3	P49585	Choline-phosphate cytidylyltransferase A	PCYT1A	0.942179	-0.396113	22.43	22.86	22.34	23.81	23.01	23.34	23.96	23.04	NaN	23.14	22.54	22.75	23.99	23.18	23.13	23.04	24.45	23.81	24.09	22.28	23.74	23.34	22.73	23.2	11	11	37.9	37.9	41.731	0	18.014	883730000	65	5	7	8	9	7	7	8	3	3	3	4
Q9UBB6	Q9UBB6	Neurochondrin	NCDN	0.941495	0.679683	27.15	25.56	27.5	24.5	26.39	25.78	24.29	26.23	26.99	25.97	26.82	26.99	24.9	25.43	24.74	25.17	23.89	25.04	24.68	27.35	25.36	26.68	26.05	26.72	36	36	61.3	61.3	78.863	0	323.31	23780000000	395	23	24	32	20	29	32	17	20	24	17	25
Q13045	Q13045	Protein flightless-1 homolog	FLII	0.941418	-0.156339	23.37	23.64	23.16	23.56	23.52	23.83	23.54	23.63	23.75	23.97	23.78	23.54	23.56	23.68	24	23.65	24.21	23.69	23.87	23.47	24.2	23.61	23.69	23.53	22	22	21.7	21.7	144.75	0	107.99	2096900000	202	10	11	14	8	12	13	13	6	11	11	11
Q92673	Q92673	Sortilin-related receptor	SORL1	0.939401	-0.374606	23.47	23.53	23.58	24	22.71	22.84	23.45	23.15	23.43	23.99	23.47	23.78	24.92	23.81	23.55	23.96	22.76	23.44	24.13	23.37	25.17	24.01	23.47	23.3	15	15	9.7	9.7	248.42	0.00030713	12.527	746400000	44	7	11	11	6	9	10	6	5	5	7	5
Q96N66	Q96N66	Lysophospholipid acyltransferase 7	MBOAT7	0.939131	-0.279715	24.78	24.78	24.04	24.59	24.19	24.1	25.19	24.87	24.57	24.88	24.21	24.47	25.26	25.23	25.28	25.53	24.93	24.77	24.62	24.2	25.13	24.62	24.3	24.13	7	7	16.5	16.5	52.764	0	44.401	2702600000	109	6	5	5	5	5	7	5	6	5	6	6
Q00325	Q00325	Phosphate carrier protein, mitochondrial	SLC25A3	0.936879	-0.224422	30.45	30.32	29.99	29.55	29.86	29.34	30.04	30.05	30.29	30.45	30.11	30.19	30.2	30.15	30.46	30.65	29.6	30.24	29.9	30.56	30.4	30.65	30.56	29.96	20	20	40.9	40.9	40.094	0	323.31	108520000000	383	14	16	18	15	18	18	15	15	14	14	16
Q96KP4	Q96KP4	Cytosolic non-specific dipeptidase	CNDP2	0.93663	0.799651	27	25.73	27.71	24.72	26.47	28.19	24.91	26.05	27.18	25.15	27.52	27.17	25	25.8	24.63	24.7	24.53	25	24.65	27.15	24.88	27.11	26.83	27.93	30	30	75.6	75.6	52.878	0	323.31	27890000000	447	21	20	24	13	21	24	17	16	19	10	20
Q9H1K1	Q9H1K1	Iron-sulfur cluster assembly enzyme ISCU, mitochondrial	ISCU	0.936443	-0.346589	24.37	24.62	24.24	23.57	23.69	22.75	24	23.94	24.44	24.83	24.55	24.03	24.31	24.05	24.39	25.27	23.47	24.07	24.35	24.61	25.03	24.68	24.48	24.49	8	8	53.3	53.3	17.999	0	17.848	1752500000	90	7	6	6	5	5	4	6	4	4	6	5
P23142;CON__ENSEMBL:ENSBTAP00000016046	P23142	Fibulin-1	FBLN1	0.936133	0.680454	22.2	21.62	22.35	24.44	23.21	24.98	23.53	24.49	22.44	22.43	23.1	23.11	21.96	21.34	22.3	NaN	23.88	22.41	22.71	22.31	22.03	NaN	21.78	24.05	16	16	34.7	34.7	77.213	0	133.73	1416400000	86	7	6	7	9	10	14	9	11	4	4	8
O75326	O75326	Semaphorin-7A	SEMA7A	0.935504	-0.310848	22.47	22.44	23.02	22.56	22.01	21.7	22.11	22.66	22.92	23.1	22.8	22.62	22.46	22.28	22.89	22.94	21.76	23.48	23.06	23.04	22.66	23.21	23.54	22.84	11	11	20.3	20.3	74.823	0.00028752	10.127	704930000	75	6	8	7	4	5	3	6	4	6	5	6
P29120	P29120	Neuroendocrine convertase 1	PCSK1	0.935406	-0.483154	24.68	24.73	23.84	NaN	23.86	NaN	23.76	24.55	24.7	23.98	22.69	24.41	24.84	24.01	25.45	25.6	NaN	23.6	24	24.91	24.61	25.48	23.93	24.21	7	7	9.8	9.8	84.151	0.00026947	8.1512	790160000	48	4	4	5	0	4	0	5	4	5	3	2
O94826	O94826	Mitochondrial import receptor subunit TOM70	TOMM70A	0.934632	-0.274713	27	26.92	26.73	25.98	26.29	25.7	26.48	26.48	26.67	27.02	26.73	26.73	26.99	26.89	27.15	27.37	25.75	26.56	26.88	27.03	26.8	27.16	26.93	26.51	37	37	70.2	70.2	67.454	0	323.31	30690000000	648	30	29	29	24	27	31	29	22	28	23	30
P62333	P62333	26S protease regulatory subunit 10B	PSMC6	0.934628	0.168665	25.01	25.16	24.96	24.07	25.05	25.05	24.63	24.72	24.93	25.2	24.98	24.79	24.61	24.66	24.48	24.52	24.62	24.5	24.77	24.84	24.66	24.98	24.92	24.97	21	21	67.1	67.1	44.172	0	147.54	5786200000	247	13	12	19	10	12	17	11	8	13	10	14
Q8WUY1	Q8WUY1	Protein THEM6	THEM6	0.93343	-0.23891	22.85	22.58	22.68	22.85	22.34	22.66	22.46	23.1	22.05	NaN	22.54	23.77	23.14	22.77	22.78	23.23	23.15	22.71	23.18	22.59	23.21	22.96	23.02	22.75	8	8	38.9	38.9	23.865	0.0010288	2.5657	504010000	57	3	4	4	5	3	6	4	3	5	0	3
P62937;F5H284;Q9Y536;P0DN26;A0A0B4J2A2;A0A075B767;A0A075B759;P0DN37	P62937	Peptidyl-prolyl cis-trans isomerase A;Peptidyl-prolyl cis-trans isomerase A, N-terminally processed	PPIA	0.933274	0.804816	29.58	28	30.16	26.76	29.09	29.75	26.36	28.72	29.58	28.2	29.67	29.69	27.41	28.32	26.62	26.97	26.65	27.54	27.13	29.67	27.49	29.19	28.98	29.91	14	13	78.2	74.5	18.012	0	323.31	97258000000	281	11	12	12	10	12	12	10	8	11	8	10
P09669	P09669	Cytochrome c oxidase subunit 6C	COX6C	0.932597	-0.371475	28.33	28.58	28.19	27.54	28.16	26.54	27.88	28.17	28.24	28.87	28.21	28.31	28.62	28.01	28.46	29.17	27.2	28.48	28.53	28.28	28.77	29.06	28.81	28.05	12	12	52	52	8.7813	0	43.567	31708000000	141	10	10	11	10	8	9	11	9	10	12	8
P15311	P15311	Ezrin	EZR	0.931506	0.377443	23.89	24.36	24.82	25.65	24.58	25.57	24.43	24.41	24.44	23.47	24.84	24.74	24.47	24.68	24.13	23.91	24.69	24.11	24.1	24.5	23.77	23.35	23.69	25.23	25	15	38.6	24.7	69.412	0	50.571	3180900000	140	8	10	11	11	8	13	10	7	8	6	9
Q99805	Q99805	Transmembrane 9 superfamily member 2	TM9SF2	0.931361	-0.307307	23.79	24	23.08	24.83	24.12	24.12	24.79	24.29	23.96	23.61	23.63	23.84	24.38	24.33	24.6	24.46	25.26	24.06	24.53	23.59	24.52	23.83	23.94	24.24	13	12	21.6	20.7	75.775	0	54.43	1743400000	108	5	6	5	7	7	10	7	4	6	4	6
Q9Y5S9	Q9Y5S9	RNA-binding protein 8A	RBM8A	0.931006	-0.347292	24.26	24.9	23.81	24.99	25.12	24.87	25.31	25.45	24.3	24.93	24.55	24.66	25.05	24.73	25.32	25.09	25.84	25.57	25.6	24.02	25.54	24.45	NaN	24.99	5	5	42	42	19.889	0	59.819	2325900000	90	2	3	3	4	3	4	3	2	3	2	3
Q99962	Q99962	Endophilin-A1	SH3GL2	0.930481	0.446438	27.65	26.79	28.34	26.62	27.19	26.82	25.95	27.06	27.89	26.5	27.65	27.71	26.23	26.85	26.4	26.16	26.95	25.65	26.89	27.86	26.21	27.22	26.66	27.74	25	16	63.9	52	39.962	0	323.31	34106000000	331	10	15	16	11	16	15	12	9	12	8	11
P25054	P25054	Adenomatous polyposis coli protein	APC	0.929922	-0.193227	21.73	NaN	NaN	NaN	NaN	21.27	NaN	NaN	21.72	21.95	21.84	21.55	NaN	21.93	22.02	21.92	NaN	NaN	NaN	NaN	21.77	NaN	21.95	21.63	2	2	1.1	1.1	311.64	0.00083316	2.6965	126950000	19	2	1	1	1	1	2	1	1	2	2	2
P22570	P22570	NADPH:adrenodoxin oxidoreductase, mitochondrial	FDXR	0.929783	-0.217146	23.06	23.42	22.85	23.33	23.4	22.34	22.94	22.46	23.35	22.81	23.06	22.79	22.89	22.79	23.23	23.22	23.47	23.58	23.26	23.07	23.13	23.05	22.96	23.79	16	16	37.5	37.5	53.836	0	20.79	1170300000	92	9	10	12	6	9	9	9	4	8	5	8
P31942	P31942	Heterogeneous nuclear ribonucleoprotein H3	HNRNPH3	0.928774	-0.267934	25.99	26.45	25.76	26.58	26.42	26.71	27.1	26.67	26.27	26.56	25.93	26.25	26.97	26.43	26.9	26.49	27.5	26.73	26.9	26.11	27.08	26.08	26.4	26.32	11	10	45.1	42.8	36.926	0	323.31	10573000000	159	6	8	7	6	7	8	9	5	6	5	7
Q9NUQ8	Q9NUQ8	ATP-binding cassette sub-family F member 3	ABCF3	0.928684	-0.17654	23.19	23.23	23.28	23.59	23.36	22.79	23.68	23.35	23.39	23.57	23.07	23.42	23.67	23.54	NaN	23.92	23.46	23.82	23.8	23.09	23.45	23.3	23.32	23.14	8	8	15.2	15.2	79.744	0.00028629	9.9846	601950000	52	3	3	5	5	4	4	4	3	3	5	5
Q5JTJ3	Q5JTJ3	Cytochrome c oxidase assembly factor 6 homolog	COA6	0.92845	-0.385358	23.1	22.89	22.85	23.02	22.77	22.48	23.81	22.71	22.72	23.72	22.35	22.45	23.91	22.63	23.52	24.5	23.09	NaN	23.28	23.17	23.95	23.25	22.73	22.17	5	5	38.4	38.4	14.116	0.00024839	6.0727	523780000	31	3	5	3	2	3	2	5	3	5	5	4
P35520;P0DN79	P35520;P0DN79	Cystathionine beta-synthase	CBS	0.928227	0.441783	24.78	24.19	25.68	24.13	24.08	25.71	NaN	24.98	25.23	24.33	25.18	24.77	NaN	24.54	24.69	NaN	NaN	NaN	23.52	24.77	24.51	NaN	23.92	24.71	10	10	27	27	60.586	0	13.742	1056600000	34	7	5	10	2	4	8	2	2	2	4	7
P23763	P23763	Vesicle-associated membrane protein 1	VAMP1	0.92821	-0.439931	27.08	26.28	26.62	24.85	26.25	24.76	25.92	25.4	27.1	NaN	26.41	26.07	26.34	26	26.48	26.84	NaN	26.37	26.91	26.91	26.45	27.21	26.21	25.89	5	4	34.7	34.7	12.902	0	284.13	4973100000	92	3	3	3	2	4	3	3	3	2	1	3
P25398	P25398	40S ribosomal protein S12	RPS12	0.92619	-0.351382	24.14	24.64	23.71	25.39	24.8	24.42	25.47	23.93	24.43	24.62	24.16	24.26	25.07	24.83	25.33	25.1	25.79	24.7	24.89	24.03	25.33	24.07	24.73	24.32	8	8	70.5	70.5	14.515	0	323.31	3068900000	124	5	7	6	7	8	6	7	3	4	5	6
P06744;Q8N196	P06744	Glucose-6-phosphate isomerase	GPI	0.926013	0.90864	29.18	27.63	29.16	25.37	28.37	28.5	25.6	28.2	28.78	27.28	29.08	28.98	26.17	27.88	25.55	26.48	25.03	26.71	25.83	29.01	26.53	28.85	28.23	28.94	28	23	53.6	44.1	63.146	0	323.31	78727000000	466	17	18	21	13	20	21	14	15	19	12	18
O75962	O75962	Triple functional domain protein	TRIO	0.924775	-0.150886	29.4	29.35	29.2	29.16	28.97	28.62	29.22	29.12	29.4	29.21	29.28	29.11	29.36	29.18	29.57	29.65	28.95	29.35	29.36	29.19	29.26	29.58	29.52	28.9	43	34	18.7	15.9	346.9	0	113.82	26213000000	349	18	27	25	15	25	20	26	11	21	11	20
Q8TBC4	Q8TBC4	NEDD8-activating enzyme E1 catalytic subunit	UBA3	0.923978	0.677817	23.46	22.79	24.11	21.36	23.18	23.82	21.18	22.16	23.08	NaN	23.84	23.35	22.1	21.47	NaN	21.22	21.24	NaN	22.17	23.39	NaN	22.84	22.61	23.31	12	12	42.3	42.3	51.852	0	54.939	832400000	68	7	5	10	2	8	6	3	3	8	1	7
Q6UVY6	Q6UVY6	DBH-like monooxygenase protein 1	MOXD1	0.923957	-0.322039	22.17	21.77	NaN	NaN	NaN	NaN	21.75	22.45	NaN	NaN	22.12	22.3	22.75	22.23	22.74	22.67	NaN	NaN	NaN	NaN	22.25	NaN	NaN	21.84	3	3	6	6	69.652	0.00045662	4.241	162010000	12	3	3	1	1	1	1	3	2	1	1	2
P51608	P51608	Methyl-CpG-binding protein 2	MECP2	0.923873	-0.403254	25.19	25.88	25.03	26.64	26.02	25.96	26.99	26.17	25.83	26.14	24.94	25.5	26.66	26.23	26.45	26.37	27.26	26.74	26.63	25.33	26.65	25.49	25.79	25.51	24	24	58.4	58.4	52.44	0	207.72	11293000000	346	13	18	15	23	20	21	20	17	15	15	11
Q9UPW5	Q9UPW5	Cytosolic carboxypeptidase 1	AGTPBP1	0.923557	0.263517	25.81	26.6	26.2	NaN	25.67	25.76	25.61	NaN	25.71	NaN	25.92	NaN	NaN	NaN	25.81	NaN	25.66	NaN	25.7	25.85	NaN	NaN	25.61	25.24	5	5	5.5	5.5	138.45	0.00083247	2.6919	1880900000	14	2	3	3	1	2	4	3	1	3	2	2
P55735	P55735	Protein SEC13 homolog	SEC13	0.922935	-0.159686	25.09	25.26	25.05	25.03	25.41	25.22	25.4	25.23	25.38	24.86	25	24.93	25.21	25.49	25.28	25.04	25.79	25.91	25.11	25.18	25.06	25.38	25.07	25.25	7	7	37.3	37.3	35.54	0	139.61	3230800000	115	5	5	5	6	5	6	4	5	6	4	4
O75157;Q99576	O75157	TSC22 domain family protein 2	TSC22D2	0.922522	-0.292862	23.8	23.67	22.9	NaN	23.06	22.49	NaN	23.86	23.9	23.9	23.21	23.17	23.49	23.62	NaN	23.66	NaN	23.9	NaN	23.64	23.55	24.06	23.84	23.44	5	4	6.9	5.8	79.227	0.00025069	6.3049	475800000	43	3	2	3	1	3	2	2	3	3	3	3
O75153;REV__Q32MZ4	O75153	Clustered mitochondria protein homolog	CLUH	0.920775	-0.140182	25.17	24.91	25.34	NaN	25.3	25.13	NaN	NaN	25.39	NaN	25	25.04	NaN	25.24	25.26	NaN	NaN	25.48	NaN	25.32	NaN	25.38	25.11	NaN	8	8	9	9	146.67	0.00025667	6.9369	1331700000	27	5	6	7	0	5	6	0	1	4	3	4
O43432	O43432	Eukaryotic translation initiation factor 4 gamma 3	EIF4G3	0.920182	0.270808	22.57	22.4	22.24	22.11	21.68	21.55	NaN	22.29	22.14	22.07	22.83	22.41	21.77	22.27	21.98	21.36	21.52	21.69	21.69	22.58	21.57	22.75	22.15	21.89	18	12	13.8	10.3	176.65	0.00030741	12.55	534240000	48	6	5	7	2	7	5	1	3	4	4	6
P00533	P00533	Epidermal growth factor receptor	EGFR	0.920153	-0.195763	25.1	25.33	25.46	25.96	25.05	25.38	25.56	25.28	25.63	26.21	25.18	25.45	25.84	25.47	25.82	25.88	25.64	25.23	25.86	25.79	25.95	25.36	25.74	25.36	24	24	26.5	26.5	134.28	0	50.955	4080200000	208	14	16	19	16	11	18	17	10	16	11	14
Q93100	Q93100	Phosphorylase b kinase regulatory subunit beta	PHKB	0.919386	0.219978	23.55	23.17	23.45	22.91	23.04	23.56	22.83	22.46	23.32	23.15	23.48	23.14	22.37	23.33	22.6	22.6	22.99	23.06	22.75	23.53	22.99	23.29	22.94	22.96	13	13	13.6	13.6	124.88	0	15.749	1121900000	105	9	10	10	7	11	9	9	4	7	6	11
P00403	P00403	Cytochrome c oxidase subunit 2	MT-CO2	0.918558	-0.394128	29.25	29.6	28.98	28.11	28.66	27.59	28.31	28.44	29.17	29.35	29.13	28.68	29.11	29.03	29.63	29.62	27.71	28.91	29.48	29.5	29.07	29.96	29.52	28.45	8	8	35.2	35.2	25.565	0	131.07	40588000000	164	6	7	7	7	8	7	7	4	7	5	7
P48147	P48147	Prolyl endopeptidase	PREP	0.91845	0.98496	25.47	23.92	25.87	20.94	24.98	24.75	21.8	24.31	25.69	23.83	25.48	25.31	22.83	23.79	22.02	22.31	21.58	22.37	22.12	25.49	22.95	25.04	24.58	25.45	33	33	57.2	57.2	80.699	0	254.53	8622300000	337	22	19	29	4	26	24	8	15	25	13	22
Q08945	Q08945	FACT complex subunit SSRP1	SSRP1	0.91789	-0.225717	22.42	22.45	22.06	23.21	22.53	22.71	22.58	22.85	22.79	22.67	22.28	22.74	23.13	22.84	22.88	22.76	23.53	23.18	22.53	22.14	23.15	22.43	22.87	22.57	12	12	20.5	20.5	81.074	0	16.763	623640000	61	4	4	5	4	7	8	5	2	4	2	2
Q9H3N1	Q9H3N1	Thioredoxin-related transmembrane protein 1	TMX1	0.91739	-0.248528	24.94	24.68	24.6	25.93	25.21	25.32	25.61	25.4	25.28	25.29	24.81	25.13	25.24	25.45	25.65	25.32	25.89	25.97	25.86	24.96	25.65	24.95	25.01	25.22	9	9	31.1	31.1	31.791	0	50.967	2970400000	118	6	5	7	5	6	7	7	6	5	7	6
P17661	P17661	Desmin	DES	0.917146	-0.560876	22.75	22.75	22.67	23.49	NaN	NaN	22.49	22.52	NaN	22.98	22.7	22.42	22.59	22.69	NaN	22.87	NaN	22.93	NaN	25.22	22.91	NaN	NaN	23.98	16	11	33	26.4	53.535	0.00026617	7.8339	444330000	18	2	2	2	3	1	2	4	2	1	2	2
P19338	P19338	Nucleolin	NCL	0.916948	0.209307	25.87	25.67	25.75	26.54	26.44	26.61	26.22	26.13	26.23	25.64	25.88	26.3	26.03	25.79	25.82	25.52	26.56	25.86	25.8	25.55	25.89	25.95	25.69	26.31	28	28	35.4	35.4	76.613	0	323.31	16949000000	378	20	21	21	19	22	22	22	17	19	15	19
O75131	O75131	Copine-3	CPNE3	0.915947	0.323421	23.38	23.58	24.22	24.16	24.2	25	23.74	23.84	23.89	22.98	23.9	24.01	23.5	23.09	23.42	23.45	24.15	22.93	23.48	23.79	23.84	23.33	23.33	24.72	16	15	41.2	39.5	60.13	0	234.1	2723400000	180	10	7	11	9	13	15	11	7	9	4	9
Q9Y266	Q9Y266	Nuclear migration protein nudC	NUDC	0.915917	0.516745	28.98	27.6	28.63	27.04	28.24	28.57	26.67	28.09	28.5	28.41	28.65	28.68	26.9	28.15	26.65	27.19	26.92	27.5	26.76	28.79	27.05	28.81	28.6	28.54	22	22	57.1	57.1	38.242	0	87.357	13499000000	139	13	16	18	10	17	15	9	11	15	9	17
Q12906	Q12906	Interleukin enhancer-binding factor 3	ILF3	0.915802	-0.468554	24.23	25.1	23.85	25.73	24.99	24.83	25.96	24.65	24.62	25.36	24.16	24.38	25.89	25.01	25.8	25.45	26.51	25.47	25.95	24.29	25.92	24.18	24.74	24.28	32	29	48.3	44.5	95.337	0	308.73	7731000000	329	13	27	17	19	22	25	23	14	13	16	10
O43752	O43752	Syntaxin-6	STX6	0.915533	-0.284455	24.96	24.41	24.4	NaN	24.35	24.3	24.24	NaN	24.86	25.39	25.55	24.8	24.92	25.4	24.69	25.57	24.86	24.78	24.56	24.85	24.94	25.43	25.49	24.67	9	9	55.7	55.7	29.176	0	30.125	1277400000	49	6	5	7	1	5	7	3	1	3	5	7
Q92614	Q92614	Unconventional myosin-XVIIIa	MYO18A	0.914789	-0.177794	24.76	24.61	24.42	24.17	24.1	23.97	24.38	24.63	24.55	24.95	24.46	24.55	24.75	24.61	24.91	25	23.99	24.63	24.64	24.63	24.75	24.76	24.68	24.35	64	63	41.3	41	233.11	0	323.31	10792000000	746	37	44	42	36	43	44	36	29	30	30	35
P08237	P08237	ATP-dependent 6-phosphofructokinase, muscle type	PFKM	0.914752	0.370056	25.51	25.78	26.19	25.34	26.36	25.81	24.38	25.26	25.91	24.52	25.71	25.56	24.82	24.7	24.68	25.08	25.16	24.71	25.41	26.31	24.74	25.44	24.9	25.94	36	32	60.8	56.5	85.182	0	323.31	12412000000	384	16	21	26	17	22	26	17	17	20	15	23
P13726	P13726	Tissue factor	F3	0.914622	0.248828	25.55	25.26	25.33	26.25	25.24	24.97	24.78	25.35	25.22	25.42	25.3	25.41	25.33	24.97	25.3	25.39	24.18	25.22	25.45	25.3	24.82	25.6	24.92	24.64	9	9	35.9	35.9	33.067	0	164.23	3151000000	115	7	7	9	5	6	8	7	4	7	4	7
Q9BWF3;Q9BQ04	Q9BWF3;Q9BQ04	RNA-binding protein 4;RNA-binding protein 4B	RBM4;RBM4B	0.914567	-0.275608	23.04	23.21	22.74	23.78	23.15	23.45	23.54	23.59	23.2	23.89	22.57	23.29	23.95	23.33	24.06	23.54	24.07	23.61	23.95	22.71	23.91	23.4	23.01	23.2	10	10	32.4	32.4	40.313	0	45.437	1384100000	124	6	7	8	7	8	9	10	7	7	7	7
P17612;REV__Q06190	P17612	cAMP-dependent protein kinase catalytic subunit alpha	PRKACA	0.914307	0.301259	24.22	23.93	24.7	23.34	24	24.51	23.53	NaN	NaN	NaN	23.58	23.66	23.22	23.38	23.77	23.53	23.39	NaN	23.55	23.71	NaN	23.52	23.94	24.4	14	4	33	10	40.589	0	43.817	821750000	35	3	4	4	3	4	2	2	1	2	1	3
P05023	P05023	Sodium/potassium-transporting ATPase subunit alpha-1	ATP1A1	0.91391	-0.414572	29.94	29.65	29.43	28.84	29.24	27.95	29.06	29.43	29.54	30.15	29.31	29.69	29.84	29.59	30.04	30.44	27.8	29.91	29.97	29.86	30.04	30.25	30.17	29.29	63	37	52.4	32.7	112.89	0	323.31	199010000000	693	32	37	34	31	34	32	34	28	29	30	32
P20774	P20774	Mimecan	OGN	0.91237	1.05841	22.27	NaN	25.04	26.91	23.51	26.09	21.59	22.89	23.32	22.5	24.2	25.28	21.11	22.29	21.68	22.03	23.77	24.5	24.87	23.99	22.29	20.36	23.66	24.3	11	11	38.9	38.9	33.922	0	52.495	1754000000	75	3	1	9	7	6	11	5	5	5	4	6
Q9UBX3	Q9UBX3	Mitochondrial dicarboxylate carrier	SLC25A10	0.912211	-0.271431	23.2	23.31	23.27	22.14	22.84	22.67	23.2	23.74	23.06	23.48	23.4	23.1	23.51	23.35	23.53	23.91	22.31	23.28	23.65	23.78	23.4	23.54	23.37	23.05	7	7	32.8	32.8	31.282	0	76.554	689820000	89	4	5	3	4	6	5	5	3	5	4	6
Q9NNW7	Q9NNW7	Thioredoxin reductase 2, mitochondrial	TXNRD2	0.911844	-0.374467	25.41	24.68	24.83	23.83	24.46	23.68	24.86	24.74	25.35	25.47	24.47	24.54	25.03	25.29	24.58	25.42	23.64	25.21	25.11	25.24	25.13	25.75	25.78	24.64	15	14	40.6	37.8	56.506	0	58.452	3140000000	176	9	11	11	5	9	10	9	10	7	7	9
Q17R89	Q17R89	Rho GTPase-activating protein 44	ARHGAP44	0.910891	-0.342943	24.35	24.36	23.78	23.42	23.47	22.98	23.69	23.82	23.65	24.66	24.33	24.1	24.17	24.23	24.74	24.83	22.78	24.09	24.54	24.31	24.42	24.68	24.3	23.63	11	10	17.7	16.6	89.246	0	38.078	1445400000	83	5	7	4	6	5	2	7	7	4	6	5
Q9NVD7	Q9NVD7	Alpha-parvin	PARVA	0.909807	0.627383	25.44	24.84	25.82	24.83	26.71	27.02	25	26.01	26.47	24.22	25.41	26.27	24.34	25.3	23.62	23.31	26.25	25.67	24.41	25.78	24.86	24.87	25.18	26.94	14	12	39	36.8	42.243	0	272.67	6929800000	166	6	8	11	8	10	11	8	7	10	4	7
Q03252	Q03252	Lamin-B2	LMNB2	0.909725	-0.37697	26.14	26.81	26.18	27.73	27.12	27.13	27.91	27.35	26.66	27.2	26.14	26.77	27.57	27.18	27.4	27.21	28.33	27.75	27.71	26.38	27.7	26.51	26.91	26.99	52	46	67.1	61.5	69.948	0	323.31	60462000000	819	28	38	36	36	36	41	37	27	32	27	31
Q9NY35	Q9NY35	Claudin domain-containing protein 1	CLDND1	0.909526	-0.315367	23.51	23.39	23.76	NaN	23	22.74	NaN	NaN	NaN	NaN	NaN	23.3	23.77	NaN	23.96	23.64	NaN	22.87	23.5	23.83	NaN	23.81	23.4	NaN	5	5	22.1	22.1	28.603	0.00048426	5.4801	471870000	25	3	4	3	1	3	4	2	1	1	1	1
P29692	P29692	Elongation factor 1-delta	EEF1D	0.90951	0.352455	25.17	24.64	25.28	24.4	25.52	25.67	24.75	25.1	25.33	24.84	25.47	25.61	24.16	24.92	24.51	23.85	24.62	24.63	24.32	25.48	24.64	25.12	25.02	26.27	11	11	50.2	50.2	31.121	0	221.15	5061400000	151	8	7	9	7	8	11	8	7	9	7	9
Q96DH6	Q96DH6	RNA-binding protein Musashi homolog 2	MSI2	0.908092	0.22115	23.19	22.98	23.02	23.17	23.41	23.86	23.19	22.62	23.3	22.82	22.78	22.94	23.2	22.82	22.64	22.66	23.83	22.8	22.8	22.78	22.52	22.66	22.89	23.01	7	5	28	22	35.196	0.00030257	12.14	832370000	55	3	5	3	5	5	5	5	2	3	1	4
Q9UIA9	Q9UIA9	Exportin-7	XPO7	0.90766	0.449542	24.45	23.45	24.43	22.81	23.8	24.1	22.71	24.16	24.31	23.41	24.5	24.3	23.21	23.96	22.64	23.01	22.84	22.7	22.34	24.34	23.33	24.37	24.07	24.23	29	29	36.6	36.6	123.91	0	301.79	3427100000	202	14	18	25	11	19	19	10	12	15	11	17
P60900	P60900	Proteasome subunit alpha type-6	PSMA6	0.905787	-0.14144	22.9	23.31	23.05	23.43	23.5	23.15	23.42	23.45	23.01	23.79	23.17	23.08	23.38	23.33	23.38	23.48	23.38	23.56	23.41	23.31	23.69	23.41	23.6	23.02	10	10	50	50	27.399	0	17.78	1111700000	125	6	6	8	5	7	6	4	3	5	4	5
Q9H479	Q9H479	Fructosamine-3-kinase	FN3K	0.905098	0.418261	24.82	24.21	24.98	23.56	24.85	24.63	23.51	23.87	24.47	24.03	24.65	24.89	24.05	23.56	24.28	23.26	23.21	22.94	23.99	24.89	23.18	24.77	24.13	25.17	9	9	34.3	34.3	35.171	0	19.815	2626800000	112	7	8	8	6	8	7	6	5	7	5	7
P06733	P06733	Alpha-enolase	ENO1	0.90337	0.401639	27.79	28.08	28.65	27.13	27.78	28.8	27.22	27.47	27.63	27.3	28.26	27.79	27.54	27.44	27.32	27.62	26.52	26.3	27.22	28.12	27.15	27.49	27.4	28.98	33	29	73.3	64.7	47.168	0	323.31	62478000000	534	19	22	25	21	23	26	25	17	23	22	21
P54577	P54577	Tyrosine--tRNA ligase, cytoplasmic;Tyrosine--tRNA ligase, cytoplasmic, N-terminally processed	YARS	0.903011	0.491749	24.63	23.7	24.69	22.33	23.87	23.98	22.43	24.49	24.41	23.66	24.37	24.47	22.8	23.68	22.32	23.32	22.77	22.8	23.32	24.37	23.64	24.57	23.28	24.26	29	29	52.8	52.8	59.143	0	43.917	3540600000	163	13	16	20	6	21	22	9	11	17	13	20
Q9UID3	Q9UID3	Vacuolar protein sorting-associated protein 51 homolog	VPS51	0.900608	-0.186827	24.36	24.18	23.94	23.42	23.89	23.4	23.81	24.03	24.19	24.49	24.17	23.96	24.13	24.18	24.15	24.29	23.6	24.24	24.13	24.18	24.44	24.53	24.25	23.94	18	18	29.3	29.3	86.041	0	75.842	2693000000	203	13	15	15	12	13	12	13	13	14	8	13
Q643R3	Q643R3	Lysophospholipid acyltransferase LPCAT4	LPCAT4	0.900404	-0.264091	22.42	22.77	22.17	21.64	21.78	21.44	22.08	22.11	22.22	22.67	22.63	22.16	22.67	22.25	22.79	22.97	21.77	22.02	22.76	22.69	22.25	22.49	22.75	21.84	8	8	26.5	26.5	57.218	0	38.851	664870000	98	7	7	7	5	5	5	6	4	7	6	7
Q8N129	Q8N129	Protein canopy homolog 4	CNPY4	0.89991	-0.310502	22.06	22.29	22.06	NaN	22.42	22.97	22.36	22.33	NaN	NaN	NaN	22.3	22.54	NaN	NaN	NaN	23.43	22.48	22.16	22.56	NaN	NaN	NaN	22.77	4	4	29	29	28.309	0	15.796	284960000	17	3	3	3	0	2	3	3	2	1	0	2
Q5JRX3	Q5JRX3	Presequence protease, mitochondrial	PITRM1	0.898557	-0.322962	24.08	24.73	24.09	23.57	23.26	22.88	23.66	23.89	23.38	23.92	23.91	23.89	24.15	23.85	24.12	24.87	23.11	23.77	24.34	24.49	24.86	24.03	24.11	23.43	28	28	37.7	37.7	117.41	0	72.979	3652200000	257	17	25	23	13	20	16	16	12	15	13	17
Q9P2P5;Q9HAU4	Q9P2P5	E3 ubiquitin-protein ligase HECW2	HECW2	0.898197	-0.407692	23.85	23.34	23.78	22.06	22.97	21.51	23.11	23.23	23.54	23.32	23.57	23.47	24	23.64	23.78	24.26	22.42	23.52	22.79	23.76	23.3	24.33	23.6	23.27	13	11	11.2	10.1	175.77	0	14.76	839500000	65	5	5	8	1	5	4	6	2	7	6	6
Q12981	Q12981	Vesicle transport protein SEC20	BNIP1	0.898174	-0.334966	NaN	22.84	21.68	22.05	21.7	NaN	22.5	NaN	21.93	21.53	22.26	21.85	22.62	22.44	22.72	22.95	23.1	21.74	22.74	NaN	22.1	21.66	22.05	21.99	5	5	28.5	28.5	26.132	0.00029869	11.524	314610000	30	1	3	2	4	4	2	5	1	3	3	3
Q92598	Q92598	Heat shock protein 105 kDa	HSPH1	0.89803	0.374555	24.94	24.55	25.59	23.83	24.42	25.15	23.87	24.17	24.83	24.31	25.32	25.04	24.2	24.14	24.3	24.03	23.72	23.57	24.06	25.03	23.84	24.84	24.21	25.61	39	33	55.9	49.2	96.864	0	323.31	9975000000	391	25	21	28	17	23	26	27	14	21	12	29
O43747	O43747	AP-1 complex subunit gamma-1	AP1G1	0.897554	0.305744	24.85	24.28	24.57	23.32	24.4	24.45	23.56	24.33	24.67	24.03	24.65	24.59	23.45	24.21	23.54	23.8	23.59	23.82	23.44	24.73	23.88	24.74	24.32	24.5	26	26	38.2	38.2	91.35	0	186.96	5021200000	323	13	21	23	12	21	25	16	14	17	12	17
Q13443	Q13443	Disintegrin and metalloproteinase domain-containing protein 9	ADAM9	0.897291	-0.335999	21.73	22.42	21.72	22.83	21.49	NaN	21.84	22.6	22.33	23.21	22.01	22.21	23.12	22.3	23.45	22.59	21.97	22.44	23.29	22.21	22.71	22.25	22.24	22.08	5	5	8.8	8.8	90.555	0	25.285	366070000	41	4	3	3	4	3	1	3	2	4	4	3
P53420	P53420	Collagen alpha-4(IV) chain	COL4A4	0.897011	-0.622292	23.27	23.64	23.06	26.19	25.58	24.8	25.32	NaN	24.04	24.24	23.06	23.91	25.12	24.91	25.16	24.61	26.23	24.66	25.84	23.36	24.57	NaN	24.67	24.82	8	8	6.2	6.2	164.04	0	51.632	1989400000	88	4	4	4	7	7	7	6	2	6	3	3
P01112	P01112	GTPase HRas;GTPase HRas, N-terminally processed	HRAS	0.896817	-0.220639	26.14	26.04	25.67	25.46	25.58	24.83	25.76	25.39	25.29	25.46	25.81	25.89	26.08	25.81	26	26.54	25.5	25.44	25.32	25.88	25.87	25.87	25.96	25.7	11	4	61.4	19.6	21.298	0	244.82	5137400000	151	3	3	3	2	2	2	4	3	3	4	3
Q7Z2K6	Q7Z2K6	Endoplasmic reticulum metallopeptidase 1	ERMP1	0.896193	-0.281071	23.17	23.56	23.24	24.32	23.68	23.84	24.13	23.3	23.66	24.04	23.25	23.6	24.22	23.56	23.78	23.82	24.67	24.74	24.2	22.97	23.72	23.64	23.89	23.94	16	16	22.2	22.2	100.23	0	35.154	1682100000	140	5	11	7	9	13	14	9	5	8	5	6
P48065;Q01959	P48065	Sodium- and chloride-dependent betaine transporter	SLC6A12	0.895348	-0.466322	25.57	26.38	25.21	26.67	26.47	25.94	27.42	26.34	25.9	25.8	24.98	25.92	26.83	26.21	26.33	26.28	27.8	27.63	26.92	25.43	26.88	25.14	26.54	26.22	11	10	13.5	12.4	69.368	0	134.08	7077900000	123	6	7	6	7	4	7	5	5	6	5	4
Q9Y295	Q9Y295	Developmentally-regulated GTP-binding protein 1	DRG1	0.895142	0.313488	22.73	22.57	22.79	21.9	23.05	23.21	21.74	22.68	23.02	22.95	22.9	22.95	21.73	22.71	22.16	21.38	22.27	22.9	22.19	22.73	22.01	22.98	22.86	22.81	12	11	41.7	39.8	40.542	0	21.186	1011800000	108	8	7	9	4	8	10	7	6	8	4	9
O00501	O00501	Claudin-5	CLDN5	0.894982	-0.515747	24.23	24.53	24.29	NaN	25.37	25.49	26.31	24.89	25.41	24.31	23.86	24.46	25.23	25.56	25.88	24.66	26.93	25.9	26.11	24.63	25.44	23.99	24.45	25.36	4	4	25.2	25.2	23.147	0	71.822	1744900000	60	2	3	2	1	4	4	3	2	2	2	2
Q9NR28	Q9NR28	Diablo homolog, mitochondrial	DIABLO	0.894818	-0.392027	23.25	23.84	23.27	23.67	23.66	22.98	24.64	23.75	23.54	24.5	23.37	23.19	24.35	23.79	24.58	24.27	24.59	24.29	24.44	23.94	24.47	23.66	23.94	22.06	8	8	36.8	36.8	27.131	0	21.206	939350000	78	4	5	6	4	3	2	6	3	5	4	3
O15173	O15173	Membrane-associated progesterone receptor component 2	PGRMC2	0.894331	-0.180714	25.11	25.35	24.82	25.64	24.94	25.11	25.83	25.26	25.15	25.28	24.98	25.08	25.48	25.42	25.63	25.53	25.85	25.35	25.63	25.09	25.47	24.87	25.13	25.28	11	10	43	39	23.818	0	43.297	4552900000	139	9	7	10	9	9	8	9	8	8	9	10
Q9Y696;P12273	Q9Y696	Chloride intracellular channel protein 4	CLIC4	0.894185	0.522058	26.84	26.03	26.64	25.46	27.48	27.54	25.67	27.1	27.16	26.27	26.79	27.12	25.35	26.58	24.9	24.53	26.43	26.56	25.26	27.04	26.17	26.81	26.86	27.34	20	19	83.4	81	28.772	0	323.31	20298000000	351	14	15	15	10	16	17	14	9	14	10	14
P08294	P08294	Extracellular superoxide dismutase [Cu-Zn]	SOD3	0.892751	0.532916	22.53	23.73	23.26	25.46	23.91	24.28	23.85	23.12	23.21	22.75	23.79	23.83	23.2	23.2	23	22.89	25.37	23.89	23	22.12	22.45	22.23	22.52	23.47	6	5	32.9	30.4	25.851	0	73.334	1042900000	55	3	4	3	5	4	3	3	4	4	3	2
Q7Z3D6	Q7Z3D6	UPF0317 protein C14orf159, mitochondrial	C14orf159	0.89063	-0.348055	NaN	25.41	25.11	24.64	24.71	25.22	24.41	25.38	23.97	24.44	24.8	NaN	24.28	25.21	24.97	25.57	24.51	25.36	24.7	26.09	25.35	24.95	25.95	24.95	22	22	45.6	45.6	66.436	0	112.14	4217800000	231	1	17	17	12	18	19	12	9	11	8	11
P20338	P20338	Ras-related protein Rab-4A	RAB4A	0.889106	0.327488	22.6	22.6	23.28	22.82	23.08	23.07	23.19	23.16	NaN	22.45	NaN	22.65	22.51	22.47	22.74	22.52	NaN	21.17	NaN	23.24	22.36	23.27	22.68	22.66	7	5	37.2	26.6	24.389	0.00025439	6.7463	424270000	43	3	2	4	3	3	3	3	4	2	3	2
Q9H2W6	Q9H2W6	39S ribosomal protein L46, mitochondrial	MRPL46	0.888445	-0.314887	22.92	22.66	22.36	NaN	22.75	22.38	NaN	NaN	22.98	22.93	NaN	NaN	NaN	NaN	NaN	23.42	22.73	23.47	NaN	NaN	23.29	NaN	22.79	22.45	4	4	21.1	21.1	31.705	0.00047824	5.2291	253940000	24	4	2	2	2	2	2	2	1	3	3	1
Q07699	Q07699	Sodium channel subunit beta-1	SCN1B	0.888312	0.526818	25	23.99	24.94	NaN	23.9	22.76	23.26	NaN	25.04	NaN	24.08	24.3	NaN	23.17	23.45	23.67	22.21	23.93	23.36	23.95	NaN	24.7	23.69	24.03	6	6	32.1	32.1	24.707	0.00029129	10.629	898630000	48	3	5	4	1	3	2	2	1	3	1	3
Q9UQ80	Q9UQ80	Proliferation-associated protein 2G4	PA2G4	0.888241	0.454536	24.84	23.78	24.62	22.89	24.48	24.85	23.32	24.49	25.13	23.84	24.5	25.05	23.53	23.89	23.13	23.04	23.52	24.19	22.86	24.63	23.88	24.68	23.84	25.16	20	20	59.4	59.4	43.786	0	67.909	3302700000	151	11	11	14	5	13	15	10	11	12	5	11
P54619	P54619	5-AMP-activated protein kinase subunit gamma-1	PRKAG1	0.888184	0.261345	23.4	23.87	23.71	23.75	23.63	23.97	23.55	24.09	24.29	23.92	23.83	23.73	23.37	23.79	22.34	23.93	24	24.09	23.51	22.74	23.74	23.82	23.54	23.72	12	11	42.6	39.6	37.579	0	67.758	1278200000	122	7	6	7	4	7	6	6	4	7	6	6
P40926	P40926	Malate dehydrogenase, mitochondrial	MDH2	0.887034	-0.465546	29.2	29.78	29.19	28.46	28.92	27.14	29.58	28.89	29.61	30.07	28.94	28.92	30.02	29.21	30.12	30.42	28.34	29.44	29.61	29.46	29.91	30.15	29.38	28.2	18	18	68	68	35.503	0	323.31	116870000000	248	12	16	16	16	14	12	13	12	11	9	15
P55087	P55087	Aquaporin-4	AQP4	0.886722	0.379513	29.15	28.78	28.89	29.26	28.21	29.6	28.9	28.42	28.26	29.05	28.85	28.6	29.08	28.83	29.33	29.23	27.29	27.32	28.52	28.67	28.47	28.98	27.56	28.13	12	12	28.5	28.5	34.829	0	94.709	38397000000	163	7	9	9	8	8	10	7	5	5	6	11
Q9UJC5	Q9UJC5	SH3 domain-binding glutamic acid-rich-like protein 2	SH3BGRL2	0.886485	0.300798	24.95	24.19	25.09	23.73	24.95	24.19	24.16	NaN	24.43	NaN	24.55	24.21	24.21	24.03	NaN	24.15	23.99	NaN	NaN	24.4	NaN	NaN	NaN	24.09	3	3	36.4	36.4	12.326	0.0002445	5.7206	925630000	38	2	2	3	2	3	3	3	1	3	1	3
O00203	O00203	AP-3 complex subunit beta-1	AP3B1	0.886039	0.277857	22.86	23.09	23.14	23.22	23.13	24.09	22.63	23.6	23.42	23.03	23.3	23.4	22.76	23.55	22.48	22.16	23.32	22.4	22.81	23.02	23.28	22.7	23.44	23.64	25	17	27.6	19.9	121.32	0	82.938	1648800000	135	9	11	11	11	13	14	9	9	12	6	10
Q9Y3A6	Q9Y3A6	Transmembrane emp24 domain-containing protein 5	TMED5	0.885825	0.583313	25.23	28.53	28.36	NaN	25.95	25.99	26.61	25.55	25.94	NaN	NaN	25.97	25.53	25.88	26.03	25.3	26.85	26.41	25.85	25.39	26.01	25.8	25.71	25.75	5	5	21.4	21.4	26.005	0.00044914	3.9532	2883900000	24	3	2	3	2	2	2	2	3	3	1	2
P09936	P09936	Ubiquitin carboxyl-terminal hydrolase isozyme L1	UCHL1	0.884607	0.892315	30.02	28.76	29.87	25.05	29.47	28.81	26.96	28.85	29.46	27.81	30.05	29.65	26.95	28.63	26.73	27.6	26.34	27.02	26.09	29.74	27.36	29.33	28.71	29.54	19	19	65	65	24.824	0	323.31	96209000000	317	16	15	16	7	16	16	9	13	13	10	14
Q9UNS2	Q9UNS2	COP9 signalosome complex subunit 3	COPS3	0.884436	0.572068	24.81	23.84	24.9	22.62	24.21	24.28	22.48	23.93	24.58	24.27	24.66	24.66	22.65	23.86	22.41	23.08	22.28	23.16	22.87	24.73	23.11	24.83	24.61	24.78	14	14	40.9	40.9	47.873	0	59.344	2978300000	130	10	10	12	5	10	10	6	6	9	8	6
Q9C0C9	Q9C0C9	E2/E3 hybrid ubiquitin-protein ligase UBE2O	UBE2O	0.884325	0.745527	24.01	22.16	24.68	22.26	23.67	23.16	NaN	22.27	23.43	22.39	23.87	24.01	21.91	22.36	NaN	21.32	21.53	21.5	20.91	23.94	NaN	24.16	23.59	23.98	29	29	35.1	35.1	141.29	0	88.866	2424400000	150	19	16	27	7	20	22	1	7	17	10	22
O75083	O75083	WD repeat-containing protein 1	WDR1	0.884045	0.425532	27.01	26.64	27.01	25.8	27.04	27.59	25.65	27.21	27.06	26.78	27.04	27.13	25.66	26.98	25.48	25.43	25.88	26.67	25.6	27.24	26.43	27.14	27.06	27.31	36	36	73.1	73.1	66.193	0	323.31	40445000000	601	25	26	28	18	26	32	23	18	17	16	20
P55010	P55010	Eukaryotic translation initiation factor 5	EIF5	0.883771	0.482177	24.91	24.65	24.75	23.37	24.88	24.92	23.62	24.45	24.7	24.49	24.9	24.81	23.93	24.63	21.72	24.01	23.82	24.63	22.85	24.68	24.08	24.77	24.85	24.68	15	15	38.5	38.5	49.222	0	61.905	3876800000	163	13	11	9	8	11	13	11	8	11	10	12
Q9UQ03	Q9UQ03	Coronin-2B	CORO2B	0.882779	0.287594	25.84	25.86	25.96	24.39	25.61	25.59	24.9	24.8	25.29	25.56	25.43	25.39	24.76	25.43	24.87	24.86	24.67	24.83	24.78	25.73	24.65	25.26	25.76	25.57	17	17	38.8	38.8	54.953	0	131.19	6211000000	194	10	11	10	8	11	11	9	10	11	8	10
Q6P1M0	Q6P1M0	Long-chain fatty acid transport protein 4	SLC27A4	0.88267	-0.199373	23.87	23.79	23.62	23.13	23.44	23.03	23.65	23.32	23.81	24.05	23.7	23.66	23.81	23.47	24.28	24.19	23.58	23.36	24.14	23.62	23.99	23.91	23.74	23.38	20	18	38.6	35.3	72.063	0	37.591	2106400000	196	12	14	12	8	10	10	11	6	11	7	9
O75947	O75947	ATP synthase subunit d, mitochondrial	ATP5H	0.882533	-0.304388	29.06	29.44	28.93	28.16	28.62	27.81	28.52	28.71	28.97	29.6	28.88	28.92	29.2	29.15	29.65	29.45	28.19	28.29	29.38	29.25	29.36	29.3	29.28	28.77	18	18	88.2	88.2	18.491	0	323.31	72228000000	321	15	16	15	14	14	11	16	14	15	15	14
Q9H223	Q9H223	EH domain-containing protein 4	EHD4	0.882298	0.500852	23.57	23.85	23.78	23.85	24.62	24.33	23.8	23.76	24.54	23.42	24.51	24.57	23.04	23.57	22.24	21.43	24.56	24.26	23.19	23.6	23.86	23.26	24.61	24.96	28	20	59.5	47.5	61.174	0	105.33	3559800000	197	11	13	17	12	16	17	12	10	14	8	13
P63241;Q6IS14	P63241;Q6IS14	Eukaryotic translation initiation factor 5A-1;Eukaryotic translation initiation factor 5A-1-like	EIF5A;EIF5AL1	0.880889	0.477353	26.55	26	26.48	24.77	26.18	26.3	24.51	26.4	26.45	25.77	26.32	26.58	25.19	25.93	24.55	24.93	25.05	25.34	24.2	26.6	25.68	26.42	26.1	26.59	13	6	72.7	42.9	16.832	0	319.48	8072500000	170	4	4	5	3	4	6	3	3	5	4	5
P68402	P68402	Platelet-activating factor acetylhydrolase IB subunit beta	PAFAH1B2	0.880323	0.858002	25.53	23.89	26.21	21.64	25.47	25.78	22.87	24.02	25.54	NaN	24.92	24.28	NaN	23.69	23.23	23.73	21.99	22.75	NaN	24.38	NaN	24.35	24.09	25.09	6	6	31.9	31.9	25.569	0	126.67	2380000000	75	2	5	6	2	5	5	5	2	4	1	4
Q9BT09	Q9BT09	Protein canopy homolog 3	CNPY3	0.878523	-0.247873	23.16	23.32	22.49	23.14	22.93	23.1	23.26	NaN	23.61	23.58	23.26	22.9	23.63	23.44	NaN	23.59	23.14	23.91	NaN	23.15	NaN	23.61	23.6	22.6	5	5	20.5	20.5	30.748	0	26.905	581470000	39	4	4	3	3	3	2	2	2	4	2	3
P02787	P02787	Serotransferrin	TF	0.877318	-0.390867	24.94	25.15	24.69	26.08	25.81	25.33	26.56	25.58	25.1	25.28	24.72	24.77	25.99	25.45	25.38	25.7	27.27	26.2	26.07	25.05	25.88	24.77	25.33	25.6	40	39	56.6	55.4	77.063	0	323.31	16733000000	459	24	29	30	32	31	33	32	25	27	21	24
O95352	O95352	Ubiquitin-like modifier-activating enzyme ATG7	ATG7	0.877285	0.551607	22.38	21.19	23.47	NaN	21.96	22.17	NaN	21.82	22.22	21.14	22.45	21.92	NaN	21.34	21.26	21.42	20.36	20.51	NaN	23.02	21.48	21.69	21.12	22.99	13	13	24.2	24.2	77.959	0	16.825	556230000	54	6	5	10	1	8	11	1	3	6	5	5
Q3LXA3	Q3LXA3	Bifunctional ATP-dependent dihydroxyacetone kinase/FAD-AMP lyase (cyclizing);ATP-dependent dihydroxyacetone kinase;FAD-AMP lyase (cyclizing)	DAK	0.875782	1.05271	20.82	20.78	23.05	NaN	22.16	24.78	20.33	NaN	20.79	NaN	22.19	20.78	NaN	20	20.77	19.54	19.57	19.03	NaN	22.1	NaN	20.96	20.88	23.35	13	13	37.7	37.7	58.946	0	103.13	557300000	57	3	5	10	0	9	13	2	0	2	1	7
O15118	O15118	Niemann-Pick C1 protein	NPC1	0.874753	-0.227914	NaN	NaN	23	23.07	22.69	22.87	23.86	23.24	23.16	23.42	23.07	22.88	23.66	23.19	23.84	23.63	23.85	22.8	22.99	22.93	23.47	23.42	23.28	23.2	8	8	7.2	7.2	142.17	0.00028003	9.2912	622570000	48	1	3	4	4	4	5	6	4	3	3	5
Q6NY19	Q6NY19	KN motif and ankyrin repeat domain-containing protein 3	KANK3	0.87423	-0.492232	24.03	25.2	24.06	25.56	25.23	24.92	26.45	25.75	25.39	25.24	24.14	25.02	25.78	25.73	25.59	24.95	26.77	26.42	26.32	24.59	26.36	24.08	24.94	25.38	31	31	51.7	51.7	88.424	0	323.31	10669000000	396	15	23	14	22	25	25	23	18	18	17	16
Q9BRX8	Q9BRX8	Redox-regulatory protein FAM213A	FAM213A	0.873935	-0.178995	26.59	26.92	26.26	26.44	26.47	26.24	27.18	26.62	26.51	26.54	26.5	26.21	26.83	26.66	27.06	27.27	27.04	26.41	26.53	26.63	26.76	26.35	26.45	26.64	13	12	47.6	45	25.764	0	64.402	9330100000	179	6	12	9	7	12	11	8	6	7	8	6
O75937	O75937	DnaJ homolog subfamily C member 8	DNAJC8	0.873668	0.404391	NaN	25.42	26.55	NaN	26.64	27.48	NaN	27.05	26.56	26.31	25.73	26.07	25.79	25.61	25.57	25.64	25.66	26.21	NaN	26.05	NaN	26.33	26.19	27.13	7	7	43.1	43.1	29.841	0	35.423	2279200000	28	2	4	5	1	5	7	2	3	4	2	4
Q9UPZ6	Q9UPZ6	Thrombospondin type-1 domain-containing protein 7A	THSD7A	0.872663	-0.377545	22.08	21.99	21.99	23.72	22.08	22.96	23.27	22.76	22.11	23.13	21.73	22.04	23.41	22.93	23.04	22.42	23.76	22.53	23.63	22.79	22.99	22.22	22.61	22.04	14	14	11.8	11.8	185.36	0	17.201	848330000	59	2	10	7	10	9	10	8	5	6	6	4
O00161	O00161	Synaptosomal-associated protein 23	SNAP23	0.87185	-0.310525	26	26.38	25.94	27.42	26.59	27.29	27.19	27.1	26.62	26.81	26.37	26.42	27.05	26.9	27.35	26.92	27.91	27.47	27.33	26.15	27.09	26.54	26.58	26.55	11	11	67.3	67.3	23.354	0	21.573	3526700000	114	3	8	6	6	6	7	8	5	8	6	7
P49758	P49758	Regulator of G-protein signaling 6	RGS6	0.870281	0.366106	23.72	23.19	23.7	23.44	23.03	23.17	22.21	23.04	24.25	22.63	23.86	23.42	22.36	22.94	22.69	22.86	22.66	22.57	22.39	24.45	22.7	23.2	22.73	23.7	13	8	28.2	19.9	54.422	0	29.61	937160000	50	5	3	5	5	4	4	5	2	7	2	4
Q13724	Q13724	Mannosyl-oligosaccharide glucosidase	MOGS	0.868869	-0.29519	24.04	24.4	23.79	25.33	24.3	24.35	24.9	24.7	24.39	25.03	24.14	24.44	24.7	24.81	24.91	24.65	25.84	25.39	25.02	24.02	24.79	24.18	24.43	24.6	24	24	34.5	34.5	91.916	0	32.317	2691500000	164	11	13	12	9	15	15	14	11	12	8	10
P02671	P02671	Fibrinogen alpha chain;Fibrinopeptide A;Fibrinogen alpha chain	FGA	0.868669	0.846338	27.45	28.83	25.95	30.07	27.39	28.07	30.38	28.84	28.31	29.17	27.7	28.81	28.11	27.27	29.79	29.1	27.85	28.34	27.37	26.19	28.94	26.53	24.56	26.77	45	42	58.1	56.5	94.972	0	323.31	81619000000	559	23	31	25	34	22	37	31	27	24	30	27
Q16204	Q16204	Coiled-coil domain-containing protein 6	CCDC6	0.86632	0.32399	30.9	30.19	30.43	29.19	29.96	29.75	29.25	30.3	30.5	29.96	30.73	30.55	29.68	30.22	29.55	29.67	29.1	29.36	29.49	30.52	29.55	30.7	30.11	29.86	13	13	29.7	29.7	53.29	0	78.893	37954000000	191	10	10	13	6	11	12	11	10	10	9	11
Q8N699	Q8N699	Myc target protein 1	MYCT1	0.866276	-0.481178	NaN	21.74	21.64	22.54	23.02	23.29	23.61	22.6	22.73	22.14	22.54	22.57	NaN	22.41	22.31	NaN	24.46	23.28	23.7	22.4	23.06	NaN	NaN	22.89	4	4	22.1	22.1	26.592	0	20.821	459910000	23	1	3	3	3	4	4	4	3	3	2	2
Q9Y2H5	Q9Y2H5	Pleckstrin homology domain-containing family A member 6	PLEKHA6	0.865836	-0.327601	24.55	23.73	24.22	24.09	23.82	23.3	23.59	22.99	24.55	24.83	24.11	23.85	23.68	24.32	24.55	25.43	24	24.76	24.64	24.03	24.37	24.15	23.97	23.66	10	10	12.8	12.8	117.13	0.00030266	12.167	1088900000	41	5	6	7	4	6	5	6	4	4	5	4
O94906	O94906	Pre-mRNA-processing factor 6	PRPF6	0.865733	-0.383718	22.42	22.78	22.22	23.86	23	22.87	23.6	23.62	22.41	23.24	22.29	22.57	23.75	23.04	23.6	23.29	24.26	23.57	23.98	22.13	23.8	22.45	22.82	22.82	22	22	26.2	26.2	106.92	0	35.136	1741800000	129	7	13	14	15	14	15	19	12	14	9	14
O75323	O75323	Protein NipSnap homolog 2	GBAS	0.865127	-0.23514	26.23	26.49	26.47	26.03	26.55	25.45	26.74	26.35	26.57	27.07	26.23	26.39	26.52	26.53	26.89	27.08	26	26.33	26.69	26.57	26.64	27.2	26.75	26.17	11	8	26.9	22	33.742	0	105.8	7647200000	88	6	7	7	5	7	6	7	5	5	6	4
P62841	P62841	40S ribosomal protein S15	RPS15	0.864413	-0.29842	24.69	25.33	24.39	25.88	25.14	24.93	25.7	24.87	24.69	25.5	24.77	24.72	25.47	25.34	25.82	25.13	26	25.32	25.85	24.89	25.77	24.26	25.08	25.26	4	3	40.7	36.6	17.04	0	36.169	1701000000	57	2	2	3	2	2	3	2	2	2	2	2
P08238;Q58FF7	P08238	Heat shock protein HSP 90-beta	HSP90AB1	0.864172	0.465133	29.97	29.52	29.71	27.91	29.51	29.83	28.32	29.94	29.98	29.9	29.99	30.25	28.42	29.45	28.13	28.48	28.17	29.19	28.35	30.02	29.24	30.12	29.87	29.81	58	28	62.3	41	83.263	0	323.31	237740000000	1067	19	21	23	17	21	25	20	15	18	15	18
P53805;Q9UKA8	P53805	Calcipressin-1	RCAN1	0.863769	-0.231936	23.14	23.06	23	NaN	22.37	21.8	21.96	22.4	22.75	22.53	22.97	22.56	22.93	22.85	22.63	22.72	NaN	22.52	22.89	23.08	22.76	23.26	22.92	22.54	5	5	31	31	28.078	0	34.46	505240000	54	4	4	4	1	3	4	4	3	3	2	4
Q08378	Q08378	Golgin subfamily A member 3	GOLGA3	0.863539	0.194947	25.4	25.19	24.89	25.02	25.08	24.84	25.23	25.51	25.25	25.39	25.22	25.36	24.87	25.17	24.89	25.22	24.28	25.65	24.63	25.05	25.48	25.07	25.16	24.57	11	11	8.6	8.6	167.35	0.00027724	9.0292	1337400000	55	3	8	6	5	3	4	5	5	3	6	5
Q86V48	Q86V48	Leucine zipper protein 1	LUZP1	0.862482	-0.233863	23.47	23.59	23.72	23.54	23.8	23.25	23.64	23.99	23.9	24.71	23.5	24.29	23.82	23.49	24.02	23.77	23.72	24.32	24.31	23.95	24.54	24.22	24.41	23.64	20	20	24.2	24.2	120.27	0	29.812	1960100000	115	7	10	13	8	11	11	13	6	9	7	11
P62910	P62910	60S ribosomal protein L32	RPL32	0.861327	-0.316269	23.43	23.96	23.76	25.03	24.1	23.99	24.7	24.16	23.37	23.63	23.64	23.86	24.51	24.17	24.32	24.52	25.09	25.23	24.03	23.39	24.4	23.96	23.85	23.98	5	5	38.5	38.5	15.86	0.00029994	11.776	1153100000	23	2	4	3	4	5	3	3	2	2	3	2
Q99733	Q99733	Nucleosome assembly protein 1-like 4	NAP1L4	0.861011	0.348718	26.11	25.62	25.96	24.6	25.57	26.11	24.37	25.63	26.04	25.57	26	26.09	24.97	25.63	24.93	24.85	24.43	25.35	24.79	26.03	25.11	25.52	25.79	26.06	13	12	43.5	40.8	42.823	0	323.31	8079100000	178	10	7	8	6	9	11	7	5	7	7	8
P41732	P41732	Tetraspanin-7	TSPAN7	0.860207	-0.563736	27.87	28.09	27.48	27.51	27.15	25.06	27.69	28.59	28.53	28.96	27.47	28.04	28.62	28.86	29.06	29.05	26.29	28.06	28.64	28.27	28.02	28.87	27.95	27.51	4	4	18.1	18.1	27.574	0	323.31	7830200000	66	2	2	3	2	1	1	3	2	1	3	1
Q8NFZ4	Q8NFZ4	Neuroligin-2	NLGN2	0.859564	-0.385893	24.75	24.68	24.8	23.54	23.94	22.68	23.38	24.46	24.72	25.77	24.36	24.53	24.67	24.51	24.63	24.73	NaN	24.41	24.82	24.72	24.7	24.78	25.1	24.48	11	8	21.3	16.4	90.819	0	50.956	1533600000	101	8	5	7	4	7	3	5	4	7	3	7
Q9UN36	Q9UN36	Protein NDRG2	NDRG2	0.859464	-0.335051	26.62	26.85	26.49	26.4	26.15	25.46	26.48	26.43	26.57	27.26	26.02	26.39	27.14	26.54	27.19	27.26	25.64	26.52	27.24	26.88	26.96	27.55	26.58	25.63	17	16	79.5	77.9	40.798	0	323.31	12399000000	266	9	11	13	8	10	15	7	7	9	7	9
P61604	P61604	10 kDa heat shock protein, mitochondrial	HSPE1	0.858355	-0.378555	27.62	27.91	27.69	27.18	27.33	26.2	27.84	27.69	27.83	28.68	27.66	27.36	28.23	27.34	28.66	28.62	26.97	27.86	28.38	27.87	28.48	28.45	27.84	26.84	8	8	62.7	62.7	10.932	0	28.289	22356000000	155	7	7	8	6	7	7	7	6	7	6	7
Q9UHI5	Q9UHI5	Large neutral amino acids transporter small subunit 2	SLC7A8	0.858252	-0.282546	23.51	22.7	23.6	NaN	NaN	NaN	NaN	23.48	23.33	NaN	23.36	23.24	24.29	23.28	23.13	24.12	NaN	23.72	NaN	23.76	23.67	23.6	23.38	23.04	3	3	5.6	5.6	58.381	0.0063874	1.5606	417700000	17	2	2	3	1	1	1	1	2	2	2	2
P51659	P51659	Peroxisomal multifunctional enzyme type 2;(3R)-hydroxyacyl-CoA dehydrogenase;Enoyl-CoA hydratase 2	HSD17B4	0.857967	-0.183096	25.73	26.26	25.83	26.29	25.9	26.28	26.54	25.59	25.96	25.75	25.9	25.79	25.9	26.07	26.79	26	26.66	26.1	25.82	26.21	26.16	26.01	25.98	26.32	33	33	56.5	56.5	79.685	0	323.31	17958000000	561	19	27	28	24	25	25	29	25	22	23	22
Q9BQ95	Q9BQ95	Evolutionarily conserved signaling intermediate in Toll pathway, mitochondrial	ECSIT	0.857061	-0.292869	23.41	23.46	22.44	22.54	22.62	22.23	22.22	22.62	23.09	22.95	23.48	23.03	23.39	23.11	23.48	23.7	22.54	22.23	22.82	23.02	23.06	23.51	23.83	22.9	7	7	30.4	30.4	49.148	0	23.223	777010000	81	5	7	2	4	7	6	4	2	3	2	5
Q14515	Q14515	SPARC-like protein 1	SPARCL1	0.856897	-0.485597	26.55	27.48	26.51	28.13	27.79	26.45	28.1	27.7	27.06	27.17	25.5	27	27.55	27.76	27.48	27.81	28.72	27.98	28.6	26.73	28.15	25.95	27.2	27.34	32	32	58.9	58.9	75.207	0	323.31	37150000000	629	20	25	25	26	26	25	29	22	25	18	16
Q9NZQ3	Q9NZQ3	NCK-interacting protein with SH3 domain	NCKIPSD	0.856892	-0.244974	24.87	24.64	24.45	23.79	24.1	23.42	24.6	24.62	24.7	25.17	24.55	24.45	24.63	24.66	24.75	25.09	24.23	24.83	24.65	24.6	25	24.94	24.78	24.14	19	18	32.3	31.4	78.959	0	61.452	3213500000	210	11	12	12	10	13	6	13	9	10	9	10
P29401	P29401	Transketolase	TKT	0.85587	0.577431	26.41	25.59	27.06	24.76	26.46	27.44	24.6	25.7	26.18	25.22	26.71	26.63	25.04	25.65	24.58	25.13	24.31	24.81	24.83	26.62	24.83	26.58	26.25	27.2	34	34	69.3	69.3	67.877	0	323.31	20723000000	427	23	19	27	16	25	30	15	16	20	12	22
P62899	P62899	60S ribosomal protein L31	RPL31	0.85511	-0.247272	24.93	25.31	24.65	25.46	25.21	25.28	25.94	25.23	24.98	25.32	24.96	24.97	25.38	25.42	25.79	25.46	26.16	24.81	25.79	24.93	26.13	25	25.08	25.25	6	6	45.6	45.6	14.463	0	13.884	2319900000	33	3	4	4	4	4	4	5	4	3	3	2
P53384	P53384	Cytosolic Fe-S cluster assembly factor NUBP1	NUBP1	0.854637	0.163288	NaN	22.86	22.96	NaN	22.92	23.07	NaN	NaN	23.16	22.55	22.99	22.92	22.71	22.79	22.58	NaN	22.52	NaN	NaN	22.99	NaN	NaN	NaN	23.02	3	3	13.8	13.8	34.534	0.00047315	4.9496	284800000	12	1	2	2	1	2	2	0	1	2	2	3
Q9GZT9	Q9GZT9	Egl nine homolog 1	EGLN1	0.854436	-0.259975	23.07	22.97	23.08	NaN	22.45	22.09	23.04	23.73	22.82	23.63	22.81	23.31	NaN	23.4	22.56	23.38	23.19	23.32	NaN	23.34	23.4	23.36	23.24	23.4	5	4	18.8	15.3	46.02	0.00028137	9.4545	510540000	24	4	3	4	2	3	3	3	3	4	3	3
Q13098	Q13098	COP9 signalosome complex subunit 1	GPS1	0.854199	0.431016	24.81	23.92	24.85	23.02	24.55	24.43	22.73	24.41	24.53	24.28	24.54	24.39	23.23	23.93	22.81	23.35	22.72	23.86	23.24	24.36	23.8	24.71	24.5	24.76	11	11	26.5	26.5	55.536	0	23.789	2488000000	98	10	9	10	4	8	8	8	3	8	6	8
Q9GZS3	Q9GZS3	WD repeat-containing protein 61;WD repeat-containing protein 61, N-terminally processed	WDR61	0.853901	-0.116478	24.07	24.24	23.95	23.96	24.31	24.11	23.93	23.53	23.9	23.77	24.09	23.9	24.19	24.1	24.18	23.84	24.26	24.41	24.07	24.1	24.02	24.03	24.13	23.84	11	11	51.5	51.5	33.58	0	47.252	2023300000	114	7	9	10	7	7	10	7	6	7	6	7
Q96JJ3	Q96JJ3	Engulfment and cell motility protein 2	ELMO2	0.853572	0.204803	23.53	23.43	23.4	23.68	23.32	23.63	23.15	23.51	23.58	23.45	23.91	23.41	23.34	23.61	23.62	23.32	23.68	22.11	23.65	23.42	23.26	23.06	23.21	23.25	16	12	29.9	25	82.614	0	33.93	1853100000	125	9	11	8	7	10	9	9	8	6	6	8
P41218	P41218	Myeloid cell nuclear differentiation antigen	MNDA	0.853516	0.523008	22.58	22.02	22.66	25.26	24.03	24.61	23.6	22.87	23.64	NaN	23.34	23.48	23.47	22.4	23.04	22.96	24.04	23.15	22.57	21.89	22.43	22.34	22.8	24.17	12	12	36.9	36.9	45.836	0	37.083	794910000	57	5	2	4	8	6	7	6	2	8	1	6
O00443	O00443	Phosphatidylinositol 4-phosphate 3-kinase C2 domain-containing subunit alpha	PIK3C2A	0.853128	-0.215582	21.99	22.12	21.58	22.5	22.17	22.8	NaN	22.33	22.11	NaN	21.67	22.1	22.29	22.27	NaN	22.13	22.97	22.52	22.26	NaN	22.33	22.49	22.05	22.21	10	10	7.4	7.4	190.68	0.0002553	6.8537	277270000	35	3	2	4	3	4	5	3	3	3	1	5
Q8TCZ2	Q8TCZ2	CD99 antigen-like protein 2	CD99L2	0.85312	-0.255741	24.51	24.5	24.58	23.89	23.75	23.35	24.45	NaN	NaN	24.4	24.5	24.24	24.63	24.09	24.27	24.46	NaN	24.18	24.79	24.99	24.42	25.04	24.3	24.03	3	3	18.7	18.7	27.986	0	37.971	811220000	43	2	3	2	2	2	2	3	1	1	2	2
O75306	O75306	NADH dehydrogenase [ubiquinone] iron-sulfur protein 2, mitochondrial	NDUFS2	0.85137	-0.264302	27.57	27.31	27.06	26.53	26.93	25.98	26.78	26.54	27.4	27.22	27.23	27.19	27.31	27.21	27.38	27.66	26.32	27.15	27.26	27.52	26.88	27.55	27.74	26.92	24	24	58.5	58.5	52.545	0	323.31	19336000000	378	15	19	19	14	18	18	19	14	14	14	16
O00330	O00330	Pyruvate dehydrogenase protein X component, mitochondrial	PDHX	0.850835	-0.364876	25.58	25.61	25.33	24.41	25.08	23.58	25.35	25.28	25.6	25.89	25.39	25.22	25.73	25.25	25.71	26.24	24.27	25.05	25.55	25.94	25.72	26.18	25.8	25.26	17	17	42.3	42.3	54.122	0	41.304	8464200000	241	14	14	17	7	12	8	11	8	10	13	11
P62888	P62888	60S ribosomal protein L30	RPL30	0.850684	-0.306565	25.27	25.52	25.2	26.26	26.08	25.85	26.57	24.8	25.44	24.89	25.18	25.54	25.92	25.59	26.21	25.8	26.69	25.99	26.19	25.29	26.08	25.07	25.67	25.8	9	9	69.6	69.6	12.784	0	138.08	4468000000	95	6	6	4	7	7	7	4	6	8	5	6
P04439	P04439	HLA class I histocompatibility antigen, A-3 alpha chain	HLA-A	0.848603	-0.460604	26.77	27.48	26.88	29.13	27.63	27.72	28.82	28.22	27.39	27.67	27.47	27.01	28.24	27.93	28.31	27.76	29.52	29.15	28.52	27.28	28.68	26.87	27.81	27.64	22	13	57.5	35.9	40.84	0	323.31	20795000000	223	4	7	8	7	4	10	13	8	3	2	4
O60832	O60832	H/ACA ribonucleoprotein complex subunit 4	DKC1	0.847053	-0.382991	22.22	21.95	NaN	23.69	22.28	22.05	22.73	22.58	22.5	22.21	NaN	22.46	22.8	22	23.13	23.11	23.84	22.98	23.09	NaN	22.79	NaN	NaN	21.91	11	11	28.2	28.2	57.673	0.00026954	8.155	396530000	24	3	3	0	6	8	7	6	3	4	6	1
P04843	P04843	Dolichyl-diphosphooligosaccharide--protein glycosyltransferase subunit 1	RPN1	0.845885	-0.264334	25.17	25.66	25.04	26.41	25.6	25.88	26.37	25.95	25.68	25.94	25.37	25.7	26.04	25.89	26.23	26.11	26.75	26.53	26.19	25.18	26.14	25.61	25.59	25.68	28	28	49.4	49.4	68.569	0	264.43	14394000000	402	22	25	21	22	22	27	25	18	20	18	22
P05455	P05455	Lupus La protein	SSB	0.844829	0.414372	24.07	23.38	24.34	23.3	24.74	25.27	23.02	24.42	24.62	23.79	24.52	24.6	23.28	23.9	22.71	22.83	23.65	23.8	23.29	23.99	24.06	24.24	24.3	25.07	14	14	38	38	46.836	0	67.115	2676500000	116	9	7	11	6	12	11	7	7	9	6	9
Q14764	Q14764	Major vault protein	MVP	0.844087	-0.17693	24.9	25.26	25.17	25.27	25	24.6	25.59	25.26	24.87	25.44	24.7	25.13	25.33	25.25	25.38	24.72	25.33	25.07	25.36	25.07	25.67	24.98	25.57	25.58	41	41	56.7	56.7	99.326	0	323.31	13957000000	546	30	31	36	29	31	26	34	25	27	23	28
Q99719;Q8WYJ6	Q99719	Septin-5	SEPT5	0.844022	-0.269922	27.31	26.7	27.32	26.12	26.71	25.94	26.34	26.7	26.98	27.27	27.26	27.01	26.89	27.11	26.88	27.37	26.45	26.62	26.78	27.54	26.89	27.69	27.13	27.54	21	19	64	57.5	42.777	0	323.31	19952000000	261	11	13	15	11	13	11	12	11	14	9	11
O00339	O00339	Matrilin-2	MATN2	0.843974	0.551726	23.31	23.24	23.18	25.51	23.89	26.08	23.74	23.83	23.38	22.67	23.5	24.27	22.35	23.22	23.8	23.03	24.83	23.63	24.07	NaN	22.87	23.37	22.74	22.74	12	12	17.5	17.5	106.84	0	49.708	663980000	46	3	2	4	9	4	11	7	4	3	2	4
Q9UNZ2	Q9UNZ2	NSFL1 cofactor p47	NSFL1C	0.843436	0.424268	29.55	28.85	29.12	27.42	29.01	28.98	28.19	29.22	29.43	29	29.41	29.32	27.99	29.16	27.59	27.89	27.56	28.71	27.73	29.29	28.4	29.5	29.11	29.46	16	16	52.7	52.7	40.572	0	101.43	17450000000	195	9	10	13	6	10	12	6	8	9	8	10
Q6P2Q9	Q6P2Q9	Pre-mRNA-processing-splicing factor 8	PRPF8	0.842007	-0.288662	23.26	23.65	23.19	24.63	23.95	23.97	24.37	24.12	23.63	23.88	23.53	23.57	24.4	23.96	24.27	24.07	24.94	24.4	24.42	23.12	24.54	23.48	23.81	23.79	62	62	32.2	32.2	273.6	0	193.46	5678600000	490	25	42	38	43	45	54	44	20	30	19	31
O15212	O15212	Prefoldin subunit 6	PFDN6	0.841628	0.273939	24.35	24.13	24.22	23.28	24.14	23.71	23.4	NaN	24.21	NaN	24.22	23.99	23.61	22.99	23.37	23.82	23.11	23.56	23.34	24.28	23.62	24.38	24.21	23.99	4	4	31	31	14.582	0	14.302	772100000	26	3	3	4	4	3	3	4	2	4	2	4
Q14974	Q14974	Importin subunit beta-1	KPNB1	0.840708	0.182511	26.05	25.84	26.05	25.04	25.76	25.95	25.37	25.68	25.86	25.59	25.78	25.91	25.32	25.68	24.93	25.34	25.72	25.59	25.24	25.97	25.53	25.72	25.76	25.87	31	31	47	47	97.169	0	323.31	14899000000	449	20	24	23	19	25	24	21	18	18	17	23
Q15814	Q15814	Tubulin-specific chaperone C	TBCC	0.839599	0.407254	25.72	24.59	25.43	25.6	25.49	24.25	23.91	24.31	25.27	25.86	25.47	25.39	23.9	24.94	24.49	25.02	NaN	24.56	23.76	25.59	24.06	25.67	24.77	24.94	7	7	25.1	25.1	39.248	0.00028019	9.2994	1436000000	65	6	7	5	3	5	3	7	4	5	2	6
P05408	P05408	Neuroendocrine protein 7B2;N-terminal peptide;C-terminal peptide	SCG5	0.837488	-0.257624	23.88	23.84	23.48	23.02	23.25	NaN	23.31	24.08	23.89	NaN	23.52	23.35	23.98	23.71	23.8	24.34	NaN	23.08	23.7	NaN	23.83	24.12	NaN	NaN	3	3	21.2	21.2	23.729	0	13.311	444520000	23	2	2	2	2	2	1	2	2	2	1	2
Q8NHG7	Q8NHG7	Small VCP/p97-interacting protein	SVIP	0.836765	-0.359606	24.64	24.83	24.83	24.03	24.53	23.84	24.88	24.66	24.99	25.51	24.82	24.99	25.42	25.13	25.55	25.41	23.1	24.77	25.14	25.66	25.51	25.56	24.93	24.7	2	2	32.5	32.5	8.4426	0	14.308	1252600000	71	2	2	2	2	2	2	2	2	2	2	2
P30050	P30050	60S ribosomal protein L12	RPL12	0.836245	-0.282448	25.66	26.21	25.37	26.79	26.25	26.22	26.87	26.37	26.08	26.83	25.8	26.13	26.47	26.29	26.99	26.65	27.1	26.86	25.92	25.9	27.18	26.1	26.19	26.29	8	8	64.2	64.2	17.818	0	127.62	7718500000	135	7	7	8	7	8	5	8	5	8	5	6
Q9NX08	Q9NX08	COMM domain-containing protein 8	COMMD8	0.835968	0.299054	21.91	21.6	22.06	NaN	22.19	22.08	21.25	NaN	22.37	NaN	21.97	22.09	NaN	21.89	21.15	21.21	NaN	NaN	21.35	21.71	NaN	21.39	21.95	22.53	3	3	24.6	24.6	21.09	0	32.191	176230000	26	2	2	3	0	2	2	3	0	2	1	3
Q8TEA8	Q8TEA8	D-tyrosyl-tRNA(Tyr) deacylase 1	DTD1	0.834927	-0.217683	22.6	22.94	23.43	23.43	23.07	22.96	22.92	23.73	23.15	23.32	23.2	23.02	23.33	23.28	NaN	23.91	23.83	23.22	23.61	23.6	23.34	23.38	23	22.52	3	3	20.6	20.6	23.423	0.00045015	4.0105	453970000	25	2	2	2	2	2	2	2	2	2	2	2
P63096	P63096	Guanine nucleotide-binding protein G(i) subunit alpha-1	GNAI1	0.833756	-0.276226	28.1	28.08	27.99	27.06	27.58	26.9	27.84	27.46	27.94	27.75	27.91	27.98	28.22	28.23	28.13	28.68	26.75	27.75	27.61	28.3	28.01	28.46	28.02	27.74	24	11	70.9	39.8	40.361	0	323.31	22774000000	212	7	10	9	7	8	9	9	9	6	9	9
P18621	P18621	60S ribosomal protein L17	RPL17	0.832718	-0.283919	24.84	24.95	24.7	26.14	25.28	24.94	25.92	25.67	24.95	25.68	24.51	25.19	25.64	25.54	25.79	25.6	26.29	25.79	25.51	24.85	25.79	24.88	25.28	25.22	8	8	46.7	46.7	21.397	0	59.298	3411000000	91	5	4	6	6	6	7	5	3	5	2	5
Q8WZA0	Q8WZA0	Protein LZIC	LZIC	0.832423	0.555825	22.87	22.5	23.57	21.89	22.46	24.23	NaN	22.43	22.67	NaN	23.3	22.77	NaN	21.67	NaN	21.76	21.5	NaN	NaN	22.64	NaN	22.26	22.42	23.93	6	6	48.4	48.4	21.494	0	64.308	366480000	36	3	2	5	2	4	5	1	2	3	1	2
Q969V3	Q969V3	Nicalin	NCLN	0.832333	-0.244851	22.8	23.12	22.79	23.72	23.19	23.34	23.92	23.35	23.26	23.68	22.8	22.92	23.61	23	23.78	23.64	24.12	23.74	23.85	22.65	23.71	23.23	23.26	23.26	14	14	29.3	29.3	62.974	0	46.078	1377000000	138	8	9	7	11	6	6	8	10	8	7	6
P78371	P78371	T-complex protein 1 subunit beta	CCT2	0.832319	0.175075	26.69	26.52	26.7	26.2	26.55	26.48	25.65	26.41	26.42	26.3	26.66	26.59	26.08	26.35	26.22	26.05	26.06	25.9	26.03	26.73	26.01	26.46	26.63	26.56	36	36	73.3	73.3	57.488	0	323.31	20776000000	512	24	28	25	24	29	30	22	21	23	15	24
Q53H12	Q53H12	Acylglycerol kinase, mitochondrial	AGK	0.832162	-0.243629	25.13	25.3	25.05	24.18	24.64	23.9	24.68	24.5	25.03	25.12	24.91	24.89	25.12	24.95	25.13	25.45	24.37	24.44	25.38	25.19	24.84	25.35	25.41	24.65	20	20	53.3	53.3	47.137	0	107.48	6350000000	267	11	17	19	13	19	13	16	9	16	12	11
Q8WUX9	Q8WUX9	Charged multivesicular body protein 7	CHMP7	0.831907	0.274998	22.66	22.34	22.68	NaN	22.14	23	NaN	22.9	22.41	NaN	22.77	22.83	21.95	22.43	22.12	21.38	22.35	NaN	22.33	23.14	22.22	23	22.57	22.49	7	7	26	26	50.91	0	23.016	415740000	49	5	6	4	0	3	5	0	2	3	1	6
Q6UXI9	Q6UXI9	Nephronectin	NPNT	0.831682	0.74779	23.06	20.83	22.48	26.08	23.85	24.34	23.72	24.37	22.81	23.51	22.34	22.69	22.98	23.49	NaN	22.05	25	21.2	22.54	23.07	21.76	21.73	22.1	22.61	11	11	24.6	24.6	61.906	0	23.015	1033400000	68	4	3	3	10	8	8	8	6	6	7	5
Q9H7M9	Q9H7M9	Platelet receptor Gi24	C10orf54	0.831233	-0.451455	22.5	22.87	22.44	23.84	23.61	22.87	24.71	22.99	NaN	NaN	22.42	22.97	23.5	23.03	23.61	22.88	24.99	23.97	24.17	22.82	23.32	NaN	23.23	23.77	4	4	18	18	33.908	0	30.286	515430000	26	2	2	3	3	3	3	3	2	1	1	2
Q96B97	Q96B97	SH3 domain-containing kinase-binding protein 1	SH3KBP1	0.830197	0.142033	23.28	23.66	22.93	22.96	23.35	23.37	23.4	23.15	23.8	22.87	23.3	23.37	23.11	23.08	23.17	23.12	23.24	22.93	23.1	23.39	22.92	23.29	22.95	23.45	14	14	27.2	27.2	73.125	0	34.522	1250200000	138	9	10	7	7	7	8	11	7	12	6	11
P02679	P02679	Fibrinogen gamma chain	FGG	0.83011	0.815111	27.48	28.8	26.08	30.14	27.46	27.98	30.57	28.55	28.02	28.49	27.79	28.59	29.17	26.85	29.12	28.74	28.07	28.44	27.24	26.04	28.96	26.19	24.68	26.68	35	35	69.1	69.1	51.511	0	323.31	71184000000	590	22	31	26	30	27	30	26	23	23	23	22
P31937	P31937	3-hydroxyisobutyrate dehydrogenase, mitochondrial	HIBADH	0.828156	-0.241972	25.01	25.34	25	24.89	25.18	24.28	25.45	24.58	25.37	25.37	25.04	24.74	25.46	24.9	25.51	25.5	25.53	25.51	25.73	25.45	25.15	25.21	25.07	24.12	12	12	46.4	46.4	35.329	0	209.91	3758500000	188	8	12	11	9	10	9	11	7	9	5	7
Q99873	Q99873	Protein arginine N-methyltransferase 1	PRMT1	0.827672	0.501328	23.95	22.62	24.24	22.41	24.05	24.28	22.61	23.06	23.33	22.56	23.77	23.98	22.18	23.06	21.76	22.66	22.5	23.15	22.04	23.8	21.93	23.57	23.31	24.87	14	12	44.5	39.1	42.461	0	32.523	1624900000	86	7	7	8	3	8	10	6	4	6	3	8
O95155	O95155	Ubiquitin conjugation factor E4 B	UBE4B	0.827207	-0.293626	24.3	NaN	24.37	23.99	NaN	NaN	NaN	NaN	24.45	NaN	23.94	24.32	NaN	24.14	24.21	NaN	NaN	NaN	NaN	24.84	NaN	24.62	25.13	24.2	4	4	5.4	5.4	146.18	0.0021904	2.2312	574510000	10	2	1	3	2	2	1	2	2	2	1	3
P52788	P52788	Spermine synthase	SMS	0.826866	0.535126	24.35	23.57	24.63	22.5	24.04	24.49	22.49	22.91	24.34	23.01	24.87	24.19	22.17	23.6	22.01	22.44	NaN	23.37	NaN	24.32	22.99	24.1	23.81	23.67	12	12	45.4	45.4	41.268	0	284.85	1850900000	118	9	9	12	4	8	8	2	7	6	5	7
Q9NQX3	Q9NQX3	Gephyrin;Molybdopterin adenylyltransferase;Molybdopterin molybdenumtransferase	GPHN	0.825522	-0.372394	24.08	24.45	24	23.52	23.76	22.58	23.79	23.4	23.98	24.71	23.62	23.49	24.27	24.07	24.73	24.89	22.93	24.47	25.01	24.25	24.26	24.17	23.93	22.86	16	16	29.2	29.2	79.748	0	72.486	2066900000	161	11	11	12	11	12	6	10	7	12	13	10
Q8NI08	Q8NI08	Nuclear receptor coactivator 7	NCOA7	0.825446	0.340259	23.51	22.73	23.49	NaN	22.68	22.65	NaN	22.8	22.7	NaN	23.52	22.9	22.61	23.26	NaN	NaN	22.01	22.57	NaN	23.48	21.75	23.02	22.64	22.59	16	16	26.1	26.1	106.16	0	43.31	734250000	66	7	7	9	0	3	7	1	7	4	1	9
Q6NUQ1	Q6NUQ1	RAD50-interacting protein 1	RINT1	0.824599	-0.199658	NaN	21.4	20.93	21.18	20.36	21.25	20.83	21.04	20.81	21.22	20.94	20.78	21.09	21.26	21.71	21.3	21.14	NaN	21.45	20.87	21.45	20.48	21.29	20.9	5	5	9.7	9.7	90.631	0.00048591	5.5586	158050000	27	1	4	2	2	4	4	3	3	4	3	4
P33151	P33151	Cadherin-5	CDH5	0.824547	-0.435662	23.94	24.26	23.7	25.31	25.27	24.82	25.18	25.28	24.79	24.77	23.9	24.62	25.4	25.23	25.5	24.23	26.92	25.47	25.67	24.12	25.35	23.98	24.69	24.51	14	14	21.6	21.6	87.527	0	51.983	2875500000	90	4	9	7	9	10	10	12	6	6	6	5
Q15067	Q15067	Peroxisomal acyl-coenzyme A oxidase 1	ACOX1	0.824314	0.316444	23.71	24.23	23.94	23.15	23.63	23.84	23.54	22.99	24	22.06	23.61	23.14	23.63	23.69	23.24	23.2	23.43	22.86	22.45	23.61	23.1	23.05	23.46	22.32	14	14	31.7	31.7	74.423	0	85.977	1426700000	111	9	12	11	9	10	12	12	7	9	3	10
Q8NI37	Q8NI37	Protein phosphatase PTC7 homolog	PPTC7	0.823695	-0.295336	22.7	22.35	22.38	NaN	22.39	21.69	21.78	22.08	22.77	22.34	22.32	22.3	22.85	22.52	22.4	22.17	21.25	22.5	23.01	22.72	22.4	23.17	23.33	NaN	5	5	24.7	24.7	32.645	0.00028686	10.072	410020000	39	5	4	4	1	4	2	2	2	4	4	4
Q5SYC1	Q5SYC1	Clavesin-2	CLVS2	0.823584	-0.333799	24.15	23.94	23.93	22.77	23.23	22.49	23.72	23.89	23.25	24.45	24.52	24.04	24.2	24.2	24.31	24.4	NaN	23.44	24.13	23.9	24.02	24.44	24.14	23.17	9	7	35.8	29.4	37.999	0	39.823	1256400000	112	6	6	6	4	3	4	6	2	3	3	4
P14867	P14867	Gamma-aminobutyric acid receptor subunit alpha-1	GABRA1	0.822959	-0.504095	25.74	25.56	25.31	23.87	24.89	23.22	24.78	24.77	25.21	26.19	24.96	25.42	24.95	25.49	25.68	26.23	23.24	26.02	25.73	25.69	25.81	26.42	25.93	24.78	17	11	32.9	22.8	51.801	0	56.778	5503200000	121	6	10	10	4	9	5	9	6	6	9	9
O60884	O60884	DnaJ homolog subfamily A member 2	DNAJA2	0.822949	-0.172434	25.95	25.87	25.66	25.64	25.19	25.38	25.59	26.02	25.61	26.24	25.76	25.74	26.18	25.76	26.09	26.18	25.33	25.85	25.93	25.88	26.15	25.97	26	25.39	20	20	61.4	61.4	45.745	0	272.75	9693500000	302	15	15	18	15	15	17	14	10	12	12	16
Q9UMS6	Q9UMS6	Synaptopodin-2	SYNPO2	0.822927	-0.363391	22.47	22.69	22.32	24.3	23.13	23.22	23.58	22.58	22.41	22.67	22.24	22.59	23.47	22.59	22.86	22.86	24.5	23.25	23.76	23.2	23.4	22.53	22.5	23.62	16	16	20.3	20.3	117.51	0	20.28	878650000	51	3	6	6	8	6	11	7	3	5	5	2
Q9Y6C2	Q9Y6C2	EMILIN-1	EMILIN1	0.82206	0.388353	29.55	29.12	29.34	31.51	29.91	30.41	30.33	30.06	29.42	29.53	29.46	30.4	29.68	29.33	29.59	28.9	30.9	30.02	29.91	29.17	29.76	28.53	29.2	29.38	38	38	48.2	48.2	106.69	0	323.31	27750000000	434	23	22	28	29	22	30	28	22	21	18	22
Q5T848	Q5T848	Probable G-protein coupled receptor 158	GPR158	0.821878	-0.480323	24.72	24.64	24.45	23.36	23.85	22.37	23.45	24.35	24.59	25.2	24.42	24.44	24.68	24.47	24.98	25.33	22.35	24.34	25.05	25.1	24.54	25.33	25.18	24.27	15	15	16.7	16.7	135.49	0	125.99	2931800000	123	12	10	11	7	7	7	8	7	9	12	8
Q8N2F6	Q8N2F6	Armadillo repeat-containing protein 10	ARMC10	0.821711	0.305029	24.77	25.16	24.97	23.77	24.43	24.45	24.88	24.33	24.46	24.11	24.68	24.02	24.32	24.5	24.55	24.59	24.18	22.5	24.42	24.64	24.06	24.17	24.52	23.94	9	9	37.9	37.9	37.54	0	94.294	2149800000	140	6	9	8	6	9	7	6	6	8	6	6
O15042	O15042	U2 snRNP-associated SURP motif-containing protein	U2SURP	0.821007	-0.314962	NaN	21.55	NaN	22.61	21.56	NaN	22.33	22.08	NaN	21.9	NaN	21.75	22.57	21.71	22.16	22.15	23.05	22.37	NaN	NaN	22.65	NaN	21.87	22.01	8	8	10.9	10.9	118.29	0.00027322	8.5813	261040000	26	1	3	3	4	2	3	4	2	2	2	2
P61619	P61619	Protein transport protein Sec61 subunit alpha isoform 1	SEC61A1	0.820456	-0.34735	NaN	23.24	22.94	24.61	23.37	23.58	24.27	24.12	23.71	24.38	22.96	23.82	24.02	23.72	24.59	23.49	24.49	24.56	24.51	23.41	24.41	NaN	NaN	23.57	7	4	19.1	13.4	52.264	0	16.013	874940000	57	1	1	2	2	1	4	0	1	1	0	1
P26373	P26373	60S ribosomal protein L13	RPL13	0.819223	-0.240339	25.18	25.33	24.92	26.11	25.46	25.35	26.34	25.35	25.56	25.11	24.95	25.27	25.56	25.58	25.93	25.17	26.17	26.39	25.47	25.34	25.87	25.39	25.5	25.46	10	10	45.5	45.5	24.261	0	140.22	3996100000	121	7	9	7	5	8	8	6	7	6	4	5
Q13123	Q13123	Protein Red	IK	0.818995	-0.382791	21.07	22.38	21.4	23.01	22.1	22.55	22.36	21.66	21.37	21.75	21.23	22.21	22.41	22.06	22.17	21.98	23.82	22.49	22.6	21.17	22.45	NaN	22.05	22.18	9	9	25.3	25.3	65.601	0	22.187	415350000	45	4	5	4	5	6	7	8	3	2	2	3
Q9Y383	Q9Y383	Putative RNA-binding protein Luc7-like 2	LUC7L2	0.817959	-0.281878	24	24.45	23.94	25.31	24.45	24.89	25.01	25.22	24.42	25.14	24.25	24.6	25.24	24.47	25.13	24.72	25.55	25.28	25.27	24.08	25.49	24.56	24.64	24.65	14	9	36.2	24.2	46.513	0	39.258	3642700000	149	5	7	7	6	7	6	6	6	7	5	6
P13598	P13598	Intercellular adhesion molecule 2	ICAM2	0.817832	-0.617522	NaN	21.87	21.99	24.19	NaN	24.62	23.75	22.92	22.87	NaN	22.13	22	23.92	22.96	24.52	23.78	25.07	23.04	NaN	23.22	23.89	22.87	23.54	22.2	4	4	17.5	17.5	30.654	0	31.637	600750000	33	1	3	3	4	1	3	4	3	2	1	3
O00743	O00743	Serine/threonine-protein phosphatase 6 catalytic subunit;Serine/threonine-protein phosphatase 6 catalytic subunit, N-terminally processed	PPP6C	0.817752	0.228714	23.45	23.46	23.47	23.12	23.58	23.55	23.03	23.01	23.74	22.72	23.53	23.05	23.22	23.28	22.71	22.96	23.16	23.49	21.91	23.22	22.94	23.54	23.39	23.16	12	12	48.2	48.2	35.144	0	60.167	1466500000	184	11	9	10	6	9	10	10	5	6	6	10
Q9BWH2	Q9BWH2	FUN14 domain-containing protein 2	FUNDC2	0.817198	-0.284201	24.25	NaN	24.22	24.25	NaN	23.57	24.46	NaN	NaN	25.15	23.64	24.74	24.48	24.36	NaN	25	24.47	24.35	NaN	24.5	NaN	24.78	24.64	24.55	6	6	18	18	20.675	0.00025126	6.3944	1232800000	32	3	2	3	3	1	3	4	2	2	5	2
Q8N122	Q8N122	Regulatory-associated protein of mTOR	RPTOR	0.816455	0.151284	23.04	23.08	22.69	22.22	22.75	22.52	22.5	22.65	22.98	23.15	22.67	22.85	22.55	22.88	22.28	22.79	22.39	22.62	22.32	22.66	22.99	22.74	22.55	22.51	11	11	11.9	11.9	149.04	0	16.284	657960000	66	7	6	9	5	4	8	8	6	6	4	7
Q9UJU6	Q9UJU6	Drebrin-like protein	DBNL	0.816394	0.371302	25.85	25.04	26.07	24.68	25.92	25.78	24.74	25.97	25.97	25.69	25.88	26.01	24.73	25.78	24.27	24.79	24.78	24.79	24.36	26.02	25.51	26.03	26.02	26.06	19	19	53.3	53.3	48.207	0	323.31	10230000000	267	13	17	16	12	18	18	13	9	14	12	14
P30084	P30084	Enoyl-CoA hydratase, mitochondrial	ECHS1	0.816002	-0.247275	27	27.65	27.14	26.67	26.8	26.1	27.29	26.84	27.28	27.21	27.24	26.71	27.4	26.68	27.61	27.82	26.94	26.62	27.46	27.39	27.35	27.72	27.22	26.68	17	17	62.4	62.4	31.387	0	323.31	18262000000	266	10	8	13	10	13	14	9	10	10	10	10
O75477	O75477	Erlin-1	ERLIN1	0.815038	-0.320354	23.09	23.75	22.91	24.42	23.28	24.12	24.35	23.93	23.85	24	23.05	22.6	24.28	23.91	24.4	23.76	24.53	24.03	24.36	23.23	24.24	23.3	23.62	23.54	11	8	38.2	29.3	39.171	0	13.711	924090000	83	4	5	5	5	5	6	6	4	6	4	3
P63244	P63244	Guanine nucleotide-binding protein subunit beta-2-like 1;Guanine nucleotide-binding protein subunit beta-2-like 1, N-terminally processed	GNB2L1	0.814643	0.274164	23.74	23.26	23.91	23.89	23.99	24.47	23.33	23.39	23.83	23.17	23.97	23.87	23.26	23.04	23.3	22.72	23.88	23.7	23.03	23.85	22.96	23.61	23.57	24.61	15	15	66.6	66.6	35.076	0	27.694	2385900000	154	10	13	12	9	14	14	11	6	8	8	8
P14735	P14735	Insulin-degrading enzyme	IDE	0.814429	0.432875	22.71	23	23.2	NaN	23.37	23.91	22.07	22.73	23.34	23.02	23.26	22.89	22.48	22.83	22.05	NaN	NaN	20.7	22.54	23.38	22.25	23.17	23.34	23.39	6	6	7.1	7.1	117.97	0.00046479	4.5816	511330000	38	3	4	5	1	6	5	2	4	4	3	6
P16885	P16885	1-phosphatidylinositol 4,5-bisphosphate phosphodiesterase gamma-2	PLCG2	0.814051	0.644378	21.77	NaN	21.44	NaN	23.02	22.96	NaN	NaN	22.35	NaN	21.8	NaN	NaN	NaN	NaN	20.88	21.41	20.95	NaN	21.21	NaN	NaN	22.16	22.86	14	14	16.4	16.4	147.87	0	17.887	314230000	27	2	0	5	0	12	11	1	0	5	0	4
Q6UVK1	Q6UVK1	Chondroitin sulfate proteoglycan 4	CSPG4	0.81336	-0.524423	21.73	22.07	22.83	24.64	23.45	22.37	23.39	23.08	23.11	22.26	22.29	22.09	23.76	23.14	24.52	22.23	24.72	22.22	23.71	22.37	23.14	NaN	22.62	23.87	32	32	21.4	21.4	250.53	0	175.93	1947100000	179	9	11	15	23	21	15	22	8	14	10	9
P11229;REV__Q8N9T2	P11229	Muscarinic acetylcholine receptor M1	CHRM1	0.813006	-0.207494	NaN	22.48	22.2	NaN	NaN	NaN	21.87	22.41	22.41	22.8	22.59	22.46	22.47	22.32	23.1	NaN	NaN	NaN	22.53	22.74	22.55	22.78	22.86	22.14	4	4	10.2	10.2	51.42	0.00046051	4.4075	241260000	12	2	2	3	1	1	0	2	2	3	2	3
O95396	O95396	Adenylyltransferase and sulfurtransferase MOCS3;Molybdopterin-synthase adenylyltransferase;Molybdopterin-synthase sulfurtransferase	MOCS3	0.812464	0.22153	21.97	22.17	22.11	NaN	21.95	22.41	22.46	21.81	21.89	21.55	21.51	NaN	NaN	22.12	21.25	21.51	21.45	21.81	21.79	22.34	NaN	21.72	22.12	21.49	7	7	24.8	24.8	49.669	0	13.934	250510000	33	3	4	6	0	5	4	3	4	5	4	3
Q9UNE7	Q9UNE7	E3 ubiquitin-protein ligase CHIP	STUB1	0.812437	0.241597	25.92	25.59	25.55	24.31	25.16	25.22	24.64	25.53	25.42	25.02	25.57	25.34	24.99	25.57	24.71	25.14	24.23	25.01	24.71	25.08	25.24	25.39	25.2	25.11	12	12	43.2	43.2	34.856	0	38.742	2793800000	137	9	9	9	5	9	6	10	6	7	6	7
Q86VN1	Q86VN1	Vacuolar protein-sorting-associated protein 36	VPS36	0.812172	0.219363	22.49	22.55	22.58	22.18	NaN	22.65	21.78	NaN	22.92	NaN	22.47	22.32	21.92	22.13	21.82	21.57	22.62	22.4	22.04	22.59	22.23	22.68	22.18	22.45	4	4	15	15	43.816	0.00025407	6.738	262350000	31	2	2	2	2	1	2	3	2	4	0	2
O43306	O43306	Adenylate cyclase type 6	ADCY6	0.811816	-0.352187	NaN	22.24	21.64	22.78	22.03	21.86	22.82	NaN	NaN	NaN	NaN	22.15	22.13	22.3	22.84	NaN	23.01	NaN	22.87	22.28	NaN	NaN	NaN	NaN	8	6	11.5	9.2	130.61	0.00030826	12.649	306850000	25	1	3	1	4	1	2	3	1	2	1	0
P08069	P08069	Insulin-like growth factor 1 receptor;Insulin-like growth factor 1 receptor alpha chain;Insulin-like growth factor 1 receptor beta chain	IGF1R	0.810717	-0.203414	21.97	21.95	21.99	22.11	21.91	21.7	23.07	NaN	22.06	NaN	21.79	22.02	22.24	22.55	22.18	22.31	22.77	22.19	22.08	22.29	NaN	21.89	22	22.35	10	8	10.2	9	154.79	0.000258	7.1159	347540000	24	3	4	4	4	5	4	5	0	4	2	4
Q9BT40	Q9BT40	Inositol polyphosphate 5-phosphatase K	INPP5K	0.810667	-0.268231	23.12	22.9	22.87	24.25	23.37	23.27	23.85	22.93	23.59	23.22	23.12	NaN	24.08	23.69	NaN	23.49	24.15	23.1	23.76	22.94	24.15	23.49	23.3	23.3	5	5	12.1	12.1	51.09	0.00026695	7.891	539370000	52	3	4	4	3	4	3	3	3	3	2	3
P35222	P35222	Catenin beta-1	CTNNB1	0.810498	-0.111346	26.57	26.67	26.61	26.44	26.65	26.75	26.92	26.59	26.51	26.91	26.59	26.59	26.5	26.64	27	26.9	27.21	26.66	26.97	26.64	26.76	26.57	26.52	26.77	39	34	62	56.6	85.496	0	323.31	32296000000	780	26	29	28	27	31	30	29	21	23	21	26
Q7RTN6	Q7RTN6	STE20-related kinase adapter protein alpha	STRADA	0.81043	-0.246718	24.29	24.3	24.19	23.3	23.76	23.42	23.3	NaN	24.25	NaN	24.14	23.82	24.06	24.51	24.58	24.18	NaN	23.72	24.3	24.44	24.32	23.93	23.54	23.78	6	6	20.2	20.2	48.368	0	16.258	767900000	60	4	3	4	2	4	2	5	1	4	1	4
Q9UQ16	Q9UQ16	Dynamin-3	DNM3	0.810328	-0.266941	26.47	26.43	26.1	25.17	25.8	24.92	25.81	25.89	26.34	26.36	26.13	26.07	26.35	26.44	26.15	26.66	25.2	26.15	26.2	26.35	26.31	26.71	26.3	25.86	54	31	57.3	39.4	97.745	0	323.31	17391000000	463	25	27	25	22	24	21	25	21	24	20	25
Q9UHF1	Q9UHF1	Epidermal growth factor-like protein 7	EGFL7	0.809439	-0.365562	23.92	23.93	23.59	24.94	24.36	24.21	24.83	24.13	24	24.25	23.59	24.65	24.26	24.18	24.71	24.1	26	24.75	25.53	23.31	24.82	NaN	24.23	24.34	7	7	36.3	36.3	29.617	0	37.878	1101900000	46	4	4	2	3	3	4	5	4	3	4	3
P08133	P08133	Annexin A6	ANXA6	0.809292	0.17872	26.8	26.69	27.23	26.85	26.95	27.28	26.72	26.56	26.67	26.66	26.73	26.83	26.49	26.12	26.15	26.6	26.67	26.52	26.85	27.15	26.66	26.53	26.71	27.36	50	50	68.9	68.9	75.872	0	323.31	52006000000	970	39	41	45	39	45	47	44	33	43	30	43
P42677	P42677	40S ribosomal protein S27	RPS27	0.807187	-0.21022	24.83	24.98	24.48	25.79	25.11	24.96	25.72	25.54	25.11	25.67	24.71	24.84	25.41	25.27	25.47	25.32	25.62	25.8	25.57	24.93	25.34	25.31	25.17	25.07	5	3	40.5	15.5	9.461	0	22.395	2193500000	54	1	2	3	3	2	2	3	1	1	1	1
Q15428	Q15428	Splicing factor 3A subunit 2	SF3A2	0.806728	-0.51287	22.87	23.02	22.98	23.8	23.97	23.58	24.55	23.22	22.75	NaN	NaN	23.06	24.63	NaN	23.9	24.28	25.15	25	23.69	22.27	23.38	22.73	NaN	23.9	7	7	20.3	20.3	49.255	0	13.986	660110000	31	2	3	3	2	5	6	3	3	2	1	1
Q5VST6	Q5VST6	Alpha/beta hydrolase domain-containing protein 17B	ABHD17B	0.806324	0.218662	23.01	22.96	23.13	21.94	22.71	22.68	22.13	22.71	22.87	NaN	23	22.71	22.49	22.37	22.85	22.69	21.95	21.84	22.78	22.34	22.53	22.99	22.66	22.45	6	6	39.2	39.2	32.214	0	20.499	511450000	32	5	6	6	3	4	5	6	2	3	0	6
Q07954;O75197	Q07954	Prolow-density lipoprotein receptor-related protein 1;Low-density lipoprotein receptor-related protein 1 85 kDa subunit;Low-density lipoprotein receptor-related protein 1 515 kDa subunit;Low-density lipoprotein receptor-related protein 1 intracellular domain	LRP1	0.805755	-0.195479	25.07	25.13	24.71	25.82	24.89	24.81	25.58	25.43	24.97	25.32	24.91	25.06	25.45	25.09	25.47	25.53	25.67	25.68	25.69	24.82	25.53	25.07	25.25	24.82	125	121	38.2	37.5	504.6	0	323.31	26437000000	1535	79	89	93	90	93	95	90	61	80	61	79
Q99784	Q99784	Noelin	OLFM1	0.805654	-0.440552	24.77	24.57	24.58	23.92	23.79	22.36	23.96	25.26	24.49	24.91	24.57	24.63	24.9	24.91	25.02	25.39	22.9	24.01	25.02	25.15	24.68	25.45	25.31	24.36	12	12	29.1	29.1	55.342	0	39.3	2383600000	107	7	8	8	6	7	3	7	6	7	6	6
P10412;Q02539;P22492	P10412	Histone H1.4	HIST1H1E	0.805595	-0.416101	29.33	30.07	29.59	31.33	30.14	30.25	31.34	30.88	30.14	30.47	29.7	30.23	31.07	30.3	31.23	30.43	31.66	31.41	31.47	29.58	31.37	29.59	30.04	30.31	21	6	48.9	18.3	21.865	0	134.51	116700000000	156	2	4	4	5	5	3	4	4	5	3	5
P57087	P57087	Junctional adhesion molecule B	JAM2	0.805166	-0.267776	24.12	24.5	24.35	25.48	24.44	24.57	25.21	24.9	24.58	25.65	24.16	24.57	25.17	24.71	24.99	25.27	25.57	25.14	25.15	24.7	25.24	24.86	24.93	24.01	9	9	32.6	32.6	33.207	0	88.711	2023300000	135	3	8	8	7	7	8	6	4	7	6	6
Q9NQX7	Q9NQX7	Integral membrane protein 2C;CT-BRI3	ITM2C	0.803535	0.240682	23.3	23.33	23.35	24.49	23.07	23.06	23.51	23.03	22.75	NaN	23.39	23.36	23.35	23.58	23.46	23.21	23.08	23.38	23.13	22.98	22.42	22.66	22.77	23.06	5	5	28.1	28.1	30.223	0.00029931	11.634	757260000	38	3	5	5	5	4	4	5	5	4	1	4
Q9NVH1	Q9NVH1	DnaJ homolog subfamily C member 11	DNAJC11	0.803251	-0.244107	25.31	25.03	24.72	24.55	24.07	24.07	24.98	25.14	25.08	25.71	24.86	25.13	25.1	25.18	25.25	25.59	24.61	24.89	25.17	25.06	25.3	25.6	25.26	24.56	24	23	55.3	54.2	63.277	0	323.31	4871100000	205	13	13	14	11	12	17	13	8	12	9	12
Q16352	Q16352	Alpha-internexin	INA	0.80316	-0.383606	30.21	30.05	30.1	29.43	29.45	28.48	29.37	29.7	30.22	30.95	29.93	30.1	30.35	30.08	30.23	30.62	28.35	30.66	30.52	30.33	30.66	30.4	30.81	29.58	51	45	83.2	77.4	55.39	0	323.31	309930000000	869	38	41	39	37	37	37	40	34	36	36	36
O60831	O60831	PRA1 family protein 2	PRAF2	0.803039	-0.179209	NaN	25.48	24.97	25.44	24.86	25	25.45	25.46	25.33	25.36	25.39	NaN	25.85	25.55	25.63	25.92	25.52	25.5	24.99	25.26	25.41	25.45	NaN	24.9	3	3	22.5	22.5	19.258	0.00030358	12.225	1822400000	58	1	3	2	3	2	3	2	2	2	2	3
P49959	P49959	Double-strand break repair protein MRE11A	MRE11A	0.802617	-0.2929	24.53	24.77	24.8	25.92	25.38	25.53	25.69	24.77	25.22	NaN	24.63	24.93	25.57	25.42	25.37	25	26.6	25.51	25.6	24.84	25.25	NaN	25.13	25.11	8	8	16.7	16.7	80.592	0	14.908	1473300000	40	4	4	4	7	6	6	7	4	4	2	5
O14841	O14841	5-oxoprolinase	OPLAH	0.80242	0.452629	22.26	21.28	22.79	21.74	22.49	22.87	20.79	21.49	22.25	NaN	22.46	22.47	NaN	21.3	NaN	NaN	20.84	21.25	NaN	22.3	NaN	21.76	21.54	22.41	10	10	13	13	137.46	0	46.764	487390000	65	6	4	7	2	8	9	3	4	5	1	7
Q9Y4D2	Q9Y4D2	Sn1-specific diacylglycerol lipase alpha	DAGLA	0.802407	-0.275819	22.05	22.01	21.78	NaN	21.39	21.27	21.8	NaN	21.9	NaN	21.73	NaN	NaN	21.73	21.83	22.22	NaN	NaN	21.49	22.5	NaN	22.78	21.89	21.71	7	7	9.3	9.3	114.95	0.00045714	4.2523	273660000	28	3	5	4	1	3	3	3	2	3	2	2
O60331	O60331	Phosphatidylinositol 4-phosphate 5-kinase type-1 gamma	PIP5K1C	0.801841	-0.298985	25.36	25.29	25	24.56	24.38	23.76	24.79	24.94	25.13	25.53	25.27	25.15	25.54	25.29	25.41	26.02	23.99	24.86	25.24	25.36	25.32	25.66	25.24	24.82	17	14	32.3	28	73.259	0	144.79	5133900000	236	9	10	9	8	9	9	12	9	10	9	11
P15144	P15144	Aminopeptidase N	ANPEP	0.801233	-0.381058	23.72	24.73	24.28	25.95	25.2	25.11	25.36	25.03	24.91	24.5	24.1	24.44	25.44	24.88	25.45	24.78	26.79	25.71	25.28	24.58	24.98	24.24	24.64	25.13	39	39	47.1	47.1	109.54	0	323.31	9274100000	432	17	29	25	25	24	26	25	16	16	15	17
Q14165	Q14165	Malectin	MLEC	0.801033	-0.206128	25.07	25.13	24.64	25.97	24.95	25.28	25.6	25.27	25.38	25.09	25	25.18	25.51	25.4	25.93	25.82	25.81	25.47	25.55	24.72	25.42	25.01	25.11	25.27	13	13	50.3	50.3	32.233	0	56.282	3375400000	130	6	11	9	9	11	9	10	7	5	7	8
P62633	P62633	Cellular nucleic acid-binding protein	CNBP	0.800273	-0.393703	22.94	22.54	22.84	22.25	23.49	23.33	22.24	23.46	23.36	22.46	22.2	22.99	22.2	23.75	22.27	NaN	NaN	23.32	22.57	23.13	22.84	23.86	24.09	24.32	5	5	35	35	19.463	0	25.378	542670000	50	3	2	3	3	5	4	2	3	2	3	3
P16219	P16219	Short-chain specific acyl-CoA dehydrogenase, mitochondrial	ACADS	0.800019	-0.321399	21.64	22.22	22.89	23.26	23.31	22.53	23.89	23.17	22.7	22.44	22.13	22.16	23.42	22.78	23.46	22.27	23.06	23.79	23.12	22.64	23.12	23.06	22.54	22.92	11	11	39.3	39.3	44.297	0	26.924	915310000	99	4	6	6	6	8	7	7	6	5	2	7
Q9UMZ2	Q9UMZ2	Synergin gamma	SYNRG	0.799718	-0.220797	30.29	29.92	29.59	NaN	29.64	NaN	29.35	30.1	30.23	30.24	30.17	30.33	NaN	30.24	NaN	30.13	NaN	NaN	30	30.2	NaN	30.4	30.27	NaN	9	9	11	11	140.65	0.00028393	9.7659	21349000000	24	4	5	6	0	3	0	5	3	3	5	6
P22059;Q969R2	P22059	Oxysterol-binding protein 1	OSBP	0.799128	0.42315	23.82	23.02	24.07	22.05	23.28	23.26	21.78	23.43	23.36	23.23	23.63	23.75	22.02	23.07	22.46	22.23	22.03	22.04	22.35	23.58	22.88	23.73	22.97	24.22	15	15	25.7	25.7	89.42	0	52.593	1529800000	135	11	10	15	6	12	11	7	9	10	8	10
P84103	P84103	Serine/arginine-rich splicing factor 3	SRSF3	0.798641	-0.368938	24.66	25.56	24.08	25.91	25.79	25.35	26.02	24.65	24.84	24.96	24.77	25.42	26.19	25.11	25.97	25.7	26.68	25.3	25.42	24.5	26.12	24.6	25.49	25.34	8	7	44.5	44.5	19.329	0	36.787	3792100000	136	6	5	6	6	6	7	6	5	6	5	4
Q9UKK6;Q9NPJ8	Q9UKK6;Q9NPJ8	NTF2-related export protein 1;NTF2-related export protein 2	NXT1;NXT2	0.798396	0.137707	NaN	21.65	NaN	21.76	21.84	21.91	21.79	21.74	21.77	21.44	NaN	21.8	21.43	21.54	21.77	21.39	21.98	NaN	NaN	NaN	21.53	NaN	NaN	NaN	2	2	20	20	15.847	0.0049647	1.7455	107470000	6	1	2	1	2	2	2	2	2	2	2	1
Q9P2K5	Q9P2K5	Myelin expression factor 2	MYEF2	0.797849	-0.276861	23.66	24.06	23.37	24.31	23.9	24.05	24.11	23.59	23.21	24.45	23.6	23.72	24.67	23.48	24.34	24.39	25.18	24.08	24.31	23.37	24.28	23.61	24.12	23.52	19	19	36.5	36.5	64.121	0	36.768	2563000000	160	11	15	9	13	14	17	13	6	8	5	10
P49815	P49815	Tuberin	TSC2	0.797652	-0.255205	23.15	23.27	22.9	22.59	22.32	22.08	22.76	23.02	22.96	23.52	22.96	22.52	23.32	23.16	23.28	23.78	22.25	22.61	23.14	23.21	23.58	23.36	22.97	22.48	19	19	15.8	15.8	200.61	0	30.586	1203800000	103	12	13	12	7	11	9	12	5	10	8	12
Q8NE01	Q8NE01	Metal transporter CNNM3	CNNM3	0.797267	-0.171523	21.79	22.22	21.86	22.45	21.74	22.16	22.23	22.22	NaN	22.25	22.25	21.62	NaN	22.38	22.69	22.37	22.29	22.03	22.52	22.06	22.18	21.64	22.37	22.15	4	4	7.9	7.9	76.118	0.00025767	7.0699	234650000	52	2	3	3	2	3	3	3	2	1	2	3
Q9BT88	Q9BT88	Synaptotagmin-11	SYT11	0.796831	0.276836	22.79	22.46	22.69	23.84	22.18	22.84	22.16	23.58	22.43	22.22	22.84	22.62	22.65	22.68	22.55	23.06	NaN	21.75	22.5	22.23	22.26	22.71	22.47	22.01	6	6	18.8	18.8	48.296	0.00027871	9.1484	434070000	40	3	4	4	4	2	2	4	4	2	5	4
Q9H492	Q9H492	Microtubule-associated proteins 1A/1B light chain 3A	MAP1LC3A	0.795375	0.390344	25.19	25.22	25.87	24.51	25.88	24.91	NaN	NaN	NaN	NaN	NaN	NaN	NaN	24.78	NaN	24.85	25.45	NaN	25	NaN	24.55	NaN	24.61	NaN	3	2	22.3	16.5	14.272	0.00043735	3.4205	1643300000	17	2	1	1	1	2	2	1	1	1	0	1
Q15257	Q15257	Serine/threonine-protein phosphatase 2A activator	PPP2R4	0.795104	0.791327	26.56	25.68	26.9	23.3	26.04	26.29	22.87	25.76	26.51	25.53	26.69	26.56	23.97	25.79	23.26	23.69	23.15	24.47	24.02	26.56	24.8	26.67	26.32	26.51	17	17	56.4	56.4	40.667	0	150.6	7133000000	191	10	11	14	4	10	13	8	6	9	6	10
Q9P227	Q9P227	Rho GTPase-activating protein 23	ARHGAP23	0.794735	0.251155	23.65	23.27	23.03	22.47	22.74	22.78	22.78	22.61	22.73	23.09	23.25	22.98	23.27	22.94	22.98	23.21	22	21.75	22.59	23.02	22.42	23.24	22.59	22.35	11	11	11.6	11.6	162.19	0	18.194	775460000	83	6	7	8	4	8	5	5	5	8	6	9
P26599	P26599	Polypyrimidine tract-binding protein 1	PTBP1	0.794674	0.398864	24.8	25.06	25.27	25.32	26.2	26.73	25.53	25.68	25.63	25.3	25.63	25.86	24.65	25.28	24.46	23.65	26.02	25.59	24.92	25.26	25.56	24.51	25.72	26.61	21	17	58	52.2	57.221	0	311.82	8541400000	310	12	12	15	11	14	17	11	10	12	11	11
Q12929	Q12929	Epidermal growth factor receptor kinase substrate 8	EPS8	0.794585	0.422966	22.34	22.36	21.87	22.74	23.64	23.59	23.15	23.8	23.78	22.46	22.34	23.51	21.68	22.5	21.88	21.28	23.91	22.81	22.86	22.39	22.85	22.29	22.55	23.54	16	16	30.4	30.4	91.88	0	55.349	996820000	67	3	5	6	7	10	9	9	4	7	4	3
Q6DKJ4	Q6DKJ4	Nucleoredoxin	NXN	0.794563	0.667107	21.48	21.85	22.42	20.31	23.22	23.9	20.9	22.23	22.98	20.74	22.52	22.72	20.96	22.03	20.07	NaN	22.55	20.08	NaN	21.82	21.51	20.74	21.26	23.37	9	9	33.6	33.6	48.392	0	53.225	654460000	82	4	6	6	3	7	8	4	5	6	4	4
P53007	P53007	Tricarboxylate transport protein, mitochondrial	SLC25A1	0.794537	-0.204986	24.61	24.79	24.66	25.29	25.06	25.4	25.01	25.03	24.37	25.14	24.91	24.96	25.24	25.37	25.3	24.89	25.73	25.4	24.98	24.91	25.62	24.48	24.53	25.23	10	10	37	37	34.012	0	41.737	3104500000	87	6	6	6	7	4	8	6	5	6	3	6
O75781	O75781	Paralemmin-1	PALM	0.794215	-0.214389	27.22	26.84	27	26.07	26.26	26.44	26.86	27.31	26.91	27.67	27.07	27.02	26.82	27.23	27.21	27.47	26.56	26.96	27.28	27.1	27.21	27.31	27.06	27.05	26	25	62.3	60.5	42.075	0	323.31	22255000000	373	18	17	18	15	17	17	18	15	18	13	17
P33121	P33121	Long-chain-fatty-acid--CoA ligase 1	ACSL1	0.793534	0.16086	23.3	23.43	23.29	24.36	23.52	23.9	23.32	23.25	23.66	23.64	23.8	23.7	23.51	23.11	23.73	23.63	23.31	23.68	23.07	23.46	23.36	23.58	23.4	23.37	20	18	32.4	29.7	77.942	0	17.888	1576000000	145	8	13	11	15	12	14	15	7	6	6	12
P05026	P05026	Sodium/potassium-transporting ATPase subunit beta-1	ATP1B1	0.792476	-0.409199	30.24	30.46	30.11	29.24	29.68	28.26	29.71	29.88	30.08	30.71	30.22	30.36	30.58	30.21	30.68	31.17	28.27	30.2	30.12	30.58	30.45	30.96	30.59	30.06	26	26	55.1	55.1	35.061	0	323.31	96957000000	380	18	20	17	17	16	19	16	15	19	16	19
Q9NQT8	Q9NQT8	Kinesin-like protein KIF13B	KIF13B	0.792013	0.382826	23.75	23.59	23.82	NaN	22.9	24.58	22.95	23.74	23.44	NaN	23.32	23.64	23.06	NaN	22.16	NaN	23.95	23.46	22.45	23.42	NaN	NaN	23.16	23.86	10	8	8.2	7	202.79	0	34.154	678360000	42	3	2	5	1	5	6	2	2	3	0	2
O95881	O95881	Thioredoxin domain-containing protein 12	TXNDC12	0.791304	-0.253267	22.88	23.51	23.45	NaN	23.94	23.15	23.52	NaN	23.17	22.74	22.79	22.17	23.69	23.38	23.44	23.71	23.49	23.01	23.52	23.2	23.57	23.36	NaN	22.88	6	6	39	39	19.206	0.00030285	12.182	821930000	41	2	3	5	1	5	4	4	2	3	2	3
Q13444	Q13444	Disintegrin and metalloproteinase domain-containing protein 15	ADAM15	0.790194	-0.524269	21.63	NaN	NaN	23.43	22.19	22.31	23.47	23.29	NaN	22.37	21.2	21.83	23.57	22.41	22.45	22.33	24.02	23.3	23.43	21.95	22.97	NaN	NaN	NaN	4	4	5.8	5.8	92.958	0.00027586	8.8835	250610000	33	2	1	1	3	3	3	3	3	1	2	2
Q5TD97	Q5TD97	Four and a half LIM domains protein 5	FHL5	0.789726	-0.374511	23.3	22.85	22.74	23.45	23.79	24.78	24	24.25	23.44	24.03	22.92	23.33	23.87	23.77	23.21	22.56	24.81	24.63	23.69	24.61	24.37	23.78	23.7	24.38	17	17	69.7	69.7	32.719	0	73.5	2477700000	128	10	11	11	9	13	17	12	8	7	8	11
P04233	P04233	HLA class II histocompatibility antigen gamma chain	CD74	0.788316	-0.535141	21.49	NaN	22.24	24.72	NaN	22.12	23.05	23.63	22.58	22.54	23.15	23.3	22.97	22.37	23.22	NaN	24.67	24.11	24	NaN	23.95	22.8	23.28	22.78	4	4	13.5	13.5	33.515	0.00029542	11.091	358090000	31	2	1	2	4	1	2	2	3	2	2	2
P49750	P49750	YLP motif-containing protein 1	YLPM1	0.788245	-0.307438	24.41	24.45	23.94	24.82	24.14	24.26	24.85	24.82	NaN	25.33	NaN	24.81	24.78	24.82	25.42	24.51	25.39	24.59	25.45	24.02	25.51	NaN	NaN	24.42	8	7	5.6	5.3	241.64	0.0002751	8.8034	1194000000	30	3	4	4	6	4	7	6	4	3	4	2
Q14832	Q14832	Metabotropic glutamate receptor 3	GRM3	0.788171	-0.259084	24.11	24.25	23.82	23.68	23.53	22.74	23.41	23.95	23.46	24.06	23.61	23.59	24.36	24.06	24.39	24.65	23.75	23.09	24.25	23.95	23.54	24.12	23.92	23.23	14	11	19.6	16.4	98.878	0	24.772	2122100000	139	9	9	10	6	9	7	7	7	7	5	7
P05413	P05413	Fatty acid-binding protein, heart	FABP3	0.788146	-0.258345	23.56	23.84	24.16	22.49	23.72	23.5	23.19	23.51	23.72	24.13	24.06	23.63	24.08	23.88	23.92	24.37	23.51	23	23.79	24.43	24.01	24.23	23.35	24.02	9	9	63.9	63.9	14.858	0.00024649	5.8881	1337500000	90	6	5	7	2	5	6	4	4	5	6	8
Q9BTE6	Q9BTE6	Alanyl-tRNA editing protein Aarsd1	AARSD1	0.788034	-0.245571	23.63	23.61	23.56	22.55	23.5	22.81	22.94	23.22	23.18	23.45	23.37	22.85	23.53	23.72	23.6	24.07	22.79	22.97	23.76	23.88	23.18	23.74	23.78	22.61	13	13	41.7	41.7	45.479	0	33.46	963000000	105	8	10	9	4	8	7	6	7	8	7	5
Q92692	Q92692	Nectin-2	PVRL2	0.787166	-0.316751	22.93	23.83	23.05	24.59	24.02	24.1	24.53	24.03	23.72	23.27	23.5	23.63	24.08	23.84	24.57	23.73	25.24	24.25	24.61	23.43	24.3	23.34	23.65	23.95	12	12	27.1	27.1	57.741	0	36.669	1894500000	112	5	9	7	9	10	12	9	6	8	6	4
Q01814	Q01814	Plasma membrane calcium-transporting ATPase 2	ATP2B2	0.787063	-0.392418	28.6	28.57	28.61	27.55	27.95	26.86	27.92	28.45	28.43	29.29	28.37	28.63	28.68	28.34	29	29.3	26.62	28.75	28.81	29.01	28.96	29.06	29.11	28.3	60	39	44.9	31.4	136.87	0	323.31	114740000000	1241	31	35	39	27	35	29	33	25	35	29	36
Q8WUK0	Q8WUK0	Phosphatidylglycerophosphatase and protein-tyrosine phosphatase 1	PTPMT1	0.786634	-0.414447	23.52	23.28	23.21	22.88	23.54	22.35	22.98	23.05	NaN	24.17	23.01	23	23.25	NaN	NaN	24.37	22.67	22.26	NaN	23.91	24.06	24.07	24.17	NaN	3	3	16.9	16.9	22.843	0.00047813	5.2265	401630000	38	3	2	2	2	2	2	2	2	1	3	3
Q9Y224	Q9Y224	UPF0568 protein C14orf166	C14orf166	0.785357	0.237516	25.22	25.22	25.09	24.96	25.54	25.72	24.48	25.82	25.44	25.87	25.31	25.53	24.73	25.3	24.71	24.24	25.01	25.49	24.97	25.12	25.36	25.7	25.54	25.19	16	15	73.4	73.4	28.068	0	82.055	5736700000	193	11	13	13	10	14	13	10	6	9	7	10
P22033	P22033	Methylmalonyl-CoA mutase, mitochondrial	MUT	0.784931	0.158514	23.78	24.18	23.9	23.17	23.84	23.91	23.67	23.62	24.2	23.75	23.94	23.55	23.53	23.84	23.63	23.94	23.5	23.79	23.33	23.88	23.04	23.86	23.7	23.57	17	17	37.5	37.5	83.134	0	65.215	2139300000	136	11	13	13	6	11	14	12	7	12	5	13
P62854;Q5JNZ5	P62854;Q5JNZ5	40S ribosomal protein S26;Putative 40S ribosomal protein S26-like 1	RPS26;RPS26P11	0.784917	-0.345794	NaN	24.68	24.2	25.62	25.07	25.01	25.73	25.3	25.46	25.23	24.79	25.05	25.34	25.33	NaN	25.14	25.62	26.9	25.61	24.69	25.49	NaN	NaN	24.93	4	4	37.4	37.4	13.015	0	20.491	1522900000	38	3	3	3	2	3	3	3	2	2	3	2
A0FGR8	A0FGR8	Extended synaptotagmin-2	ESYT2	0.784534	-0.265096	24.98	25.37	25.15	25.67	25.62	25.39	26.22	25.11	25.36	25.46	25.03	25.37	25.36	25.64	25.74	25.38	26.93	25.82	26.13	25.25	25.83	24.69	25.46	25.67	32	32	47.7	47.7	102.36	0	323.31	12712000000	527	21	27	25	28	27	27	24	21	20	20	20
Q15691	Q15691	Microtubule-associated protein RP/EB family member 1	MAPRE1	0.783996	0.358709	24.23	24.2	25.11	24.61	25.04	25.18	24.22	23.58	24.95	23.42	24.25	24.46	23.98	23.65	23.44	23.68	24.91	24.14	23.48	24.65	23.8	23.96	23.68	25.57	14	11	59.3	56.7	29.999	0	158.47	2923800000	118	5	7	9	7	8	9	8	6	7	4	8
P28161	P28161	Glutathione S-transferase Mu 2	GSTM2	0.783852	0.566571	25.2	23.82	26.24	22.89	25.1	26.44	23.06	25.24	25.2	24.07	24.71	25.88	24.1	24.58	23.6	23.41	24.05	23.73	23.7	24.98	24.21	24.77	23.92	25.99	20	13	87.6	61.5	25.744	0	42.753	4741400000	132	7	7	10	4	9	12	4	3	6	3	6
Q9NRR5	Q9NRR5	Ubiquilin-4	UBQLN4	0.783805	0.20764	22.67	23.06	22.42	21.86	21.74	23.24	22.5	22.42	22.51	22.43	22.46	22.07	22.28	22.39	22.26	22.2	22.06	NaN	22.19	22.05	22.32	22.76	21.95	22.18	10	6	24	16.1	63.852	0	25.65	387820000	27	4	5	5	3	5	3	2	3	4	3	2
P08754	P08754	Guanine nucleotide-binding protein G(k) subunit alpha	GNAI3	0.783728	-0.161361	25.56	25.83	25.63	26.54	25.74	25.92	26.37	25.88	25.7	25.87	25.86	25.88	26.15	25.96	26.07	26.27	26.63	26.16	26.05	25.8	26.3	25.75	25.79	25.79	19	8	54.8	29.9	40.532	0	177.95	5357000000	169	5	7	7	5	7	8	6	5	6	4	5
P52907	P52907	F-actin-capping protein subunit alpha-1	CAPZA1	0.78271	-0.118817	25.32	25.42	25.41	25.77	25.72	25.54	25.83	25.97	25.69	25.95	25.54	25.4	25.61	25.49	25.8	25.6	25.93	26.04	25.73	25.5	25.99	25.85	25.72	25.74	16	11	71.3	54.9	32.922	0	271.26	7489900000	153	9	10	10	9	10	11	9	6	8	5	9
Q9NS86;REV__A2IDD5	Q9NS86	LanC-like protein 2	LANCL2	0.782597	-0.177383	25.64	25.56	25.63	25.86	25.5	25.27	25.28	25.98	25.6	26.04	25.72	25.75	25.87	25.72	26.2	26.3	25.23	25.38	26.1	25.97	25.75	26.3	25.63	25.54	18	17	47.3	46	50.854	0	68.418	5232700000	187	12	12	13	9	10	11	10	7	12	7	12
Q05682;REV__Q13136	Q05682	Caldesmon	CALD1	0.782498	-0.460383	24.42	25.4	24.5	26.75	26	25.58	27.43	26.06	25.73	25.61	24.24	24.99	26.15	25.72	26.21	25.26	26.92	26.32	26.12	25.4	26.72	25.19	25.63	26.59	26	25	33.5	32.7	93.23	0	136.64	7702700000	270	13	17	13	16	17	18	20	13	14	10	14
P46060	P46060	Ran GTPase-activating protein 1	RANGAP1	0.782385	0.139802	24	23.73	23.94	23.34	23.64	23.75	23.37	24.02	23.87	24.06	23.99	23.87	23.47	23.99	23.42	23.22	23.58	23.58	23.48	23.9	23.73	23.82	23.85	23.86	20	20	42.4	42.4	63.541	0	52.637	2249200000	111	11	12	13	8	16	12	8	9	10	9	12
Q15459	Q15459	Splicing factor 3A subunit 1	SF3A1	0.782116	-0.307594	23.6	23.99	23.47	25.07	24.21	24.6	25.15	24.16	24.06	24.06	24.1	24.06	24.89	24.36	24.63	24.46	25.63	24.67	24.82	23.61	24.84	23.71	24.38	24.21	20	20	29.6	29.6	88.885	0	72.628	2064000000	131	8	11	7	13	11	14	14	7	9	12	9
P05556	P05556	Integrin beta-1	ITGB1	0.781854	-0.41723	26.43	27.3	26.61	28.68	27.68	27.74	28.62	27.93	27.38	27.58	26.58	27.29	28.11	27.77	28.25	27.6	29.16	28.3	28.44	27.06	28.45	26.57	27.41	27.69	32	32	34.7	34.7	88.414	0	323.31	64201000000	590	23	28	29	30	28	27	30	26	28	24	24
P19634;Q9UBY0	P19634	Sodium/hydrogen exchanger 1	SLC9A1	0.781192	-0.217612	23.74	24.07	23.89	23.97	23.9	23.73	24.19	24.07	24.32	24.72	23.43	24	23.74	23.85	24.44	23.81	24.2	24.44	25.22	24.25	24.54	24.27	23.97	23.91	15	15	24	24	90.762	0	50.582	2565000000	121	9	9	14	7	8	11	13	8	13	10	7
O75190;Q8WWF6;Q7Z6W7	O75190	DnaJ homolog subfamily B member 6	DNAJB6	0.781163	-0.249077	25.51	25.39	25.2	24.97	24.95	25.01	25.11	24.14	25.77	25.03	25.55	25.46	25.78	25.52	25.46	25.99	24.72	25.69	25.15	25.47	24.97	25.97	25.57	24.78	7	6	27	23.9	36.087	0	16.046	2532200000	44	4	2	5	3	2	5	5	2	3	4	4
Q9NT62	Q9NT62	Ubiquitin-like-conjugating enzyme ATG3	ATG3	0.781116	-0.186769	24.51	24.68	24.57	23.96	24.22	24.27	24.3	24.69	24.35	25.22	24.83	24.75	24.69	24.56	24.55	24.94	24.19	24.51	24.63	24.52	25.32	25.05	24.96	24.66	8	8	28	28	35.864	0	21.326	2284800000	124	6	7	5	6	8	8	5	7	5	5	7
P27338	P27338	Amine oxidase [flavin-containing] B	MAOB	0.779832	0.293326	27.55	27.38	27.35	26.48	26.98	28.04	27.06	27.02	26.28	27.17	27.45	26.71	27.16	27.34	27.57	27.43	25.8	26.5	26.33	26.62	26.71	27.18	26.63	26.68	30	28	57.7	55.4	58.762	0	279.2	34918000000	553	25	26	25	20	27	27	24	16	19	16	23
Q08431	Q08431	Lactadherin;Lactadherin short form;Medin	MFGE8	0.779609	0.464146	23.72	23.97	24.15	26.74	24.87	25.37	24.81	25.76	24.04	24.6	24.42	24.95	24.65	24.82	25.1	23.92	24.74	25.13	24.93	24.46	24.15	22.84	23.44	23.65	16	16	59.4	59.4	43.104	0	173.08	3154600000	175	6	8	11	13	11	14	13	12	8	7	8
P36269	P36269	Gamma-glutamyltransferase 5;Gamma-glutamyltransferase 5 heavy chain;Gamma-glutamyltransferase 5 light chain	GGT5	0.77954	-0.463906	25.49	27.32	26.2	28.15	27.51	26.66	28.47	27.12	26.98	27.03	25.97	26.94	27.39	27.29	27.8	27.16	28.85	28.07	27.91	26.23	27.75	26.23	27.38	27.31	18	18	44.2	44.2	62.26	0	323.31	18606000000	266	10	14	14	15	14	16	13	11	15	10	14
O94905	O94905	Erlin-2	ERLIN2	0.778941	-0.203248	25.27	25.25	25.21	25.85	25.31	25.77	25.77	25.59	25.17	25.84	25.01	25.19	25.93	25.66	25.7	25.51	26.32	25.8	25.98	25.08	25.93	25.06	25.47	25.21	21	18	65.2	59.6	37.839	0	163.18	8516600000	236	10	15	14	11	13	15	13	9	13	9	10
P60842	P60842	Eukaryotic initiation factor 4A-I	EIF4A1	0.778362	0.24403	26.19	26.72	26.71	26.5	26.65	27.09	26.42	26.81	26.11	26.04	26.08	26.49	26.08	26.17	26.17	25.77	27.42	25.72	25.9	26.16	26.57	25.98	26.08	26.87	25	13	59.9	32.5	46.153	0	78.369	6404800000	127	7	11	10	8	10	12	10	7	10	6	7
Q9BWD1	Q9BWD1	Acetyl-CoA acetyltransferase, cytosolic	ACAT2	0.778341	0.480409	23.97	23.43	24.14	21.62	23.39	23.95	22.49	23.33	23	22.75	24.69	23.48	22.25	23.17	22.6	22.23	21.5	NaN	22.47	23.6	22.7	23.11	24.08	23.91	12	11	51.6	50.1	41.35	0	60.188	1254800000	81	6	5	7	3	9	8	1	4	6	4	4
Q9Y6D5	Q9Y6D5	Brefeldin A-inhibited guanine nucleotide-exchange protein 2	ARFGEF2	0.778281	-0.134273	24.11	24.15	23.99	23.19	23.88	23.8	24.02	23.82	24.21	24.12	24.21	23.77	24.02	24.25	24.12	24.28	23.99	23.94	23.88	24	24.4	24.07	24	23.93	42	31	28.7	21.8	202.04	0	112.24	4652600000	463	16	26	20	9	22	21	14	15	17	12	16
Q15382	Q15382	GTP-binding protein Rheb	RHEB	0.777559	-0.192073	25.38	25.35	25.41	24.57	24.54	24.57	24.9	25.48	24.97	25.37	25.01	25.07	25.32	25.16	25.28	25.63	24.62	25.09	25.7	25.09	25.53	25.44	25	25.06	11	11	41.8	41.8	20.497	0	33.287	2753200000	88	7	6	9	5	6	5	7	4	5	5	5
P41743;Q05513	P41743	Protein kinase C iota type	PRKCI	0.777295	0.14031	21.98	22.72	22.77	22.11	22.47	22.46	22.26	22.42	22.32	22.32	22.44	22.19	NaN	22.28	22.39	22.37	21.72	22.14	22.42	22.48	22.26	22.45	22.15	21.9	8	8	21	21	68.262	0	14.854	534500000	35	5	6	6	4	4	6	4	3	5	5	5
Q99683	Q99683	Mitogen-activated protein kinase kinase kinase 5	MAP3K5	0.77608	0.164914	27.72	27.15	27.5	27.86	27.24	27.74	27.31	26.99	27.33	27.28	27.36	27.35	27.27	27.01	27.23	27.46	27.16	26.96	26.86	27.4	27	27.63	27.88	26.99	8	8	7.4	7.4	154.54	0.0002451	5.7413	5763600000	35	3	4	5	6	5	6	6	2	4	3	4
P49792;A6NKT7;Q7Z3J3;P0DJD0;P0DJD1;Q99666;O14715;Q05823	P49792	E3 SUMO-protein ligase RanBP2	RANBP2	0.775771	-0.262503	27.9	28.57	28.13	29.24	28.74	28.89	29.01	28.81	28.46	29.02	28.43	28.2	28.87	29.02	28.88	28.7	29.64	29.44	29.27	28.3	29.41	28.15	28.44	28.42	42	41	20.2	20	358.2	0	67.294	16411000000	216	14	25	25	29	23	27	27	16	21	13	21
O43776	O43776	Asparagine--tRNA ligase, cytoplasmic	NARS	0.775723	0.591404	24.28	23.1	25.42	22.75	24.35	24.9	21.94	22.73	24.48	22.86	24.59	24.41	22.56	23.26	22.28	22.53	23.22	22.38	22.9	24.5	22.45	23.84	23.44	25.34	24	24	45.1	45.1	62.942	0	111.21	3325100000	170	14	10	21	9	13	15	8	7	13	7	15
O94811	O94811	Tubulin polymerization-promoting protein	TPPP	0.77455	0.524046	28.85	28.31	29.01	26.35	28.16	27.97	26.52	28.49	28.87	28.19	28.84	28.53	27.07	28.47	26.94	26.52	26.32	27.3	27.22	28.88	27.25	28.58	28.39	28.84	15	15	62.1	62.1	23.693	0	323.31	37102000000	197	13	13	12	10	12	14	10	11	12	7	12
Q6PUV4	Q6PUV4	Complexin-2	CPLX2	0.773991	-0.321805	25.47	26.09	26.17	24.47	26.11	24.67	24.88	25	25.66	25.82	25.73	25.37	25.3	25.4	26.16	26.04	25.25	25.12	26.1	26.8	25.4	26.41	25.73	25.59	6	6	52.2	52.2	15.394	0	20.595	3489400000	100	5	5	6	3	5	4	5	5	5	4	5
P19367;P52789	P19367	Hexokinase-1	HK1	0.772685	-0.300995	28.8	28.82	28.59	27.69	28.12	27.19	28.54	28.4	28.58	29.03	28.47	28.58	28.93	28.62	29.12	29.52	27.46	28.5	28.81	28.8	28.85	29.1	28.58	28.15	59	53	57.5	52.9	102.48	0	323.31	158080000000	948	39	45	45	38	40	44	39	34	36	34	41
P51452	P51452	Dual specificity protein phosphatase 3	DUSP3	0.772289	0.64631	25.36	24.8	25.37	22.7	25.14	25.25	22.58	24.26	25.3	23.34	25.84	25.51	23.17	25.09	23.03	23.53	22.47	23.88	22.73	25.38	23.2	24.98	25.1	25.16	9	9	61.6	61.6	20.478	0	323.31	3134400000	113	7	4	8	3	7	8	4	4	6	5	6
Q15599	Q15599	Na(+)/H(+) exchange regulatory cofactor NHE-RF2	SLC9A3R2	0.771633	-0.351918	24.35	24.99	24.61	26	25.61	25.19	26.41	25.56	24.92	25.46	24.44	24.97	25.67	25.26	25.38	25.2	26.74	25.82	26.1	24.89	26.16	24.72	25.05	25.75	18	18	64.4	64.4	37.413	0	160.16	7357300000	180	10	10	13	14	13	17	15	9	13	9	11
Q9HAV7	Q9HAV7	GrpE protein homolog 1, mitochondrial	GRPEL1	0.771572	0.180373	24.48	24.05	24.21	23.65	24.08	24.05	23.77	23.48	24.45	24.24	24.27	24.22	23.7	23.46	24.01	23.96	23.46	23.65	24.22	24.24	23.65	24.4	24.1	23.94	8	8	44.7	44.7	24.279	0	13.868	1309900000	60	4	5	6	3	5	4	6	5	6	5	5
Q5T3F8	Q5T3F8	CSC1-like protein 2	TMEM63B	0.771097	-0.333722	22.79	23.18	22.71	24.38	NaN	NaN	22.48	22.54	23.54	22.21	22.67	23.55	23.99	23.45	23.01	23.6	23.51	23.58	22.91	NaN	23.14	23.12	23.1	NaN	5	5	5.5	5.5	94.957	0.00063184	2.8177	459030000	35	3	2	3	2	0	1	4	2	2	3	2
P27824	P27824	Calnexin	CANX	0.770832	-0.161725	28.22	28.07	27.72	28.54	27.98	27.89	28.59	28.44	27.98	28.52	27.82	28.09	28.43	28.26	28.3	28.41	28.72	28.57	28.53	27.89	28.4	28.27	28.14	27.88	41	39	48	45.9	67.567	0	323.31	60033000000	648	30	32	34	31	35	33	30	30	30	22	31
Q96AP7	Q96AP7	Endothelial cell-selective adhesion molecule	ESAM	0.769944	-0.41456	24.41	25.61	24.66	26.54	25.92	25.94	26.67	25.5	25.59	25.31	25	25.28	26.27	25.82	26.05	25.49	27.41	26.72	26.5	24.88	26.11	24.69	25.65	25.82	8	8	34.6	34.6	41.176	0	84.163	4814900000	182	4	7	5	5	8	7	7	4	6	6	5
Q8IVI9	Q8IVI9	Nostrin	NOSTRIN	0.769672	-0.499104	NaN	22.49	21.63	23.95	23.65	22.49	24.21	23.71	23.13	22.51	21.82	22.61	23.61	23.56	23.39	22.64	24.58	24.33	24.11	21.71	24.07	22.66	22.98	23.49	15	15	34.8	34.8	57.659	0	50	1283200000	91	1	10	6	11	12	9	14	6	4	5	3
Q12792	Q12792	Twinfilin-1	TWF1	0.769111	0.330525	23.21	22.33	23.34	22.52	23.45	24.06	22.27	22.78	23.41	22.96	23.02	23.41	22.14	22.34	22.63	21.89	22.86	22.18	22.73	23.46	22.47	23.08	22.96	24.08	11	8	35.4	29.4	40.282	0	98.57	811610000	75	4	4	5	4	6	6	4	3	3	5	3
Q66K74	Q66K74	Microtubule-associated protein 1S;MAP1S heavy chain;MAP1S light chain	MAP1S	0.769015	0.290727	24.32	23.9	24.13	23.18	23.99	23.68	22.85	24.06	23.88	23.67	24.17	23.73	22.91	24.02	23.03	22.96	23.46	23.36	23.1	24.46	22.95	24.15	23.39	24.3	18	18	24.6	24.6	112.21	0	40.362	2938100000	204	12	12	14	8	12	13	11	9	10	10	11
Q9H0B6	Q9H0B6	Kinesin light chain 2	KLC2	0.767823	-0.329497	23.82	23.68	23.68	22.41	23.37	22.47	23.02	23.38	23.97	24.58	23.8	23.82	23.62	23.98	23.75	23.95	22.45	24.08	23.9	24.04	23.81	24.53	24.3	23.56	30	21	56.8	42.1	68.934	0	54.259	2554500000	189	12	13	15	4	13	11	12	11	9	12	10
P67936;Q2TAC2	P67936	Tropomyosin alpha-4 chain	TPM4	0.767712	-0.320653	27.49	28.36	27.66	28.74	28.59	27.69	29.21	28.94	27.66	28.36	27.24	27.75	28.58	28.14	28.63	28.33	29.4	28.52	28.93	28.13	28.89	27.82	28.14	28.01	28	16	70.2	52.8	28.521	0	323.31	42254000000	359	8	13	13	11	12	11	12	8	9	10	12
Q96EY1	Q96EY1	DnaJ homolog subfamily A member 3, mitochondrial	DNAJA3	0.767437	-0.199046	24.6	24.51	24.24	23.95	24.09	23.66	24.22	23.5	24.35	23.95	24.46	24.14	24.47	24.39	24.53	24.75	23.57	24.31	24.02	24.66	24.15	24.73	24.52	23.97	12	12	31.9	31.9	52.488	0	16.923	2218400000	117	9	9	9	4	8	9	8	5	8	4	8
P61421	P61421	V-type proton ATPase subunit d 1	ATP6V0D1	0.767037	-0.355892	28.05	27.61	27.53	26.33	27.05	26.07	27.2	27.65	27.43	27.99	27.23	27.2	27.86	27.86	28.09	28.24	25.98	27.44	27.87	27.92	27.74	28.04	27.77	26.81	18	18	50.7	50.7	40.329	0	112.38	21093000000	222	12	18	15	13	18	15	14	12	13	10	13
Q99726	Q99726	Zinc transporter 3	SLC30A3	0.766817	0.422042	24.23	24.36	23.92	NaN	22.8	NaN	23.49	23.09	23.24	23.37	23.63	23.1	23.8	23.27	24.04	24.05	21.49	21.97	22.91	23.72	23.24	23.43	22.93	22.36	6	6	21.4	21.4	41.945	0	32.458	714610000	62	5	4	4	1	6	2	5	2	6	2	3
P61163	P61163	Alpha-centractin	ACTR1A	0.766022	0.268658	27.07	26.97	27.31	25.8	27.08	26.76	26.06	26.65	26.8	26.53	27.05	26.65	26.15	26.53	26.11	25.98	26	26	26.21	27.17	26.19	27.25	26.96	26.96	22	11	60.4	34.3	42.613	0	298.77	19603000000	357	7	8	8	5	7	8	9	4	7	5	7
Q9HC38	Q9HC38	Glyoxalase domain-containing protein 4	GLOD4	0.765897	0.290637	22.78	22.86	23.68	22.75	22.93	22.54	22.51	21.84	23.06	22.37	23.35	23.04	22.87	22.09	22.58	22.31	22.03	22.23	22.5	22.93	22.05	22.83	22	23.81	10	10	35.1	35.1	34.793	0.00030989	12.862	908770000	64	8	8	7	4	7	7	6	4	5	4	8
Q5VSL9;Q9ULQ0	Q5VSL9	Striatin-interacting protein 1	STRIP1	0.765352	-0.146388	21.99	22.62	22.56	22.75	22.55	22.58	22.34	22.82	22.35	23.24	22.49	22.73	22.74	22.68	22.96	22.74	22.7	NaN	23.01	22.61	22.78	22.46	22.83	22.52	9	9	15.5	15.5	95.575	0	32.747	615900000	65	4	8	7	4	5	6	6	5	6	5	4
Q86UR5	Q86UR5	Regulating synaptic membrane exocytosis protein 1	RIMS1	0.765198	-0.283783	23.53	23.43	23.22	NaN	22.22	NaN	22.34	23.08	23.16	23.51	23.2	22.94	23.14	23.2	23.9	23.82	NaN	23.06	23.36	24.14	22.87	23.35	23.36	22.59	13	13	11.2	11.2	189.07	0	63.191	669700000	64	9	8	7	1	4	1	3	4	9	6	7
P13637	P13637	Sodium/potassium-transporting ATPase subunit alpha-3	ATP1A3	0.765105	-0.428018	29.74	29.46	29.28	28.38	28.81	27.6	28.91	29.49	29.46	30.19	29.36	29.6	29.77	29.76	30.04	30.5	27.33	29.45	29.77	29.82	29.79	30.21	29.82	29.15	68	39	57.7	34.4	111.75	0	323.31	219590000000	961	33	35	36	28	32	30	37	30	30	28	35
O43427	O43427	Acidic fibroblast growth factor intracellular-binding protein	FIBP	0.763288	0.261745	23.5	22.93	23.53	22.12	22.88	22.85	22.85	NaN	23.49	22.48	23.5	23.08	23.36	22.7	22.41	22.69	22.11	23.03	22.33	23.02	22.2	23.26	22.8	23.2	13	13	44.8	44.8	41.878	0	40.98	1001800000	77	7	8	10	7	3	7	10	3	7	3	7
P55036	P55036	26S proteasome non-ATPase regulatory subunit 4	PSMD4	0.763123	0.16857	24.53	24.41	24.4	23.5	24.5	24.09	23.87	24.11	24.51	23.88	24.45	24.45	24.1	24.14	23.67	23.67	24.07	24.12	23.78	24.13	24.01	24.48	24.25	24.28	14	10	41.1	31.3	40.736	0	224.61	2915900000	168	9	8	10	5	9	8	6	8	8	7	6
O43307;Q9NR80	O43307	Rho guanine nucleotide exchange factor 9	ARHGEF9	0.762914	0.29643	23.18	22.88	23.07	21.83	22.3	21.73	22.19	NaN	23.1	NaN	22.55	22.5	22.42	21.67	22.58	21.82	21.6	22.49	NaN	22.45	22.67	22.83	22.26	21.81	6	5	11.8	9.9	60.982	0.00024432	5.7061	381870000	39	2	2	4	2	2	1	2	1	3	1	3
P48163	P48163	NADP-dependent malic enzyme	ME1	0.762892	0.256861	22.25	21.88	22.29	21.52	21.31	21.88	20.9	21.49	21.58	NaN	22.37	22.32	21.7	21.32	21.32	21.29	NaN	21.61	NaN	21.95	21.32	NaN	21.43	21.94	5	5	12.8	12.8	64.149	0	19.409	197090000	29	3	3	3	4	3	2	4	2	3	1	3
O14910	O14910	Protein lin-7 homolog A	LIN7A	0.762656	-0.344258	25.09	25.17	25.2	24.46	24.21	23.67	24.43	25.25	24.91	26.35	24.85	25.01	25.42	25.14	25.18	25.63	23.72	25.41	25.27	25.51	25.61	25.59	25.42	24.85	11	5	45.5	19.3	25.996	0	20.762	3651200000	77	4	4	4	3	3	4	4	3	4	4	4
Q9UEW8	Q9UEW8	STE20/SPS1-related proline-alanine-rich protein kinase	STK39	0.762434	-0.210429	25.68	25.71	25.5	24.55	24.93	24.55	25.06	25.01	24.9	25.6	25.64	25.49	25.67	25.31	25.6	25.6	24.82	25.46	25.67	25.45	25.64	25.01	25.66	25.26	19	14	48.6	40.9	59.473	0	219.23	4668200000	204	12	14	12	11	11	7	10	10	12	8	12
P51116	P51116	Fragile X mental retardation syndrome-related protein 2	FXR2	0.762132	-0.206568	22.88	23.29	22.87	22.28	22.96	23.07	23.3	22.42	22.91	NaN	22.84	22.76	23.4	23.02	23.3	23.41	23.46	23.38	23.24	22.15	23.09	22.95	22.91	22.65	10	6	16.9	10.5	74.222	0	20.127	670760000	78	3	4	2	3	3	4	4	2	2	1	3
P54105	P54105	Methylosome subunit pICln	CLNS1A	0.76186	0.24899	22.77	22.82	22.74	22.1	22.18	22.91	21.45	22.61	22.4	22.62	22.56	22.71	NaN	21.83	NaN	NaN	22.05	NaN	22.38	22.6	NaN	22.28	22.05	22.49	5	5	33.8	33.8	26.215	0	21.836	394470000	40	3	3	4	2	3	3	3	2	3	2	3
Q8IYB8	Q8IYB8	ATP-dependent RNA helicase SUPV3L1, mitochondrial	SUPV3L1	0.761719	-0.142037	22.81	22.89	22.76	22.69	22.48	NaN	22.81	22.47	23.06	22.86	22.87	22.47	22.97	22.64	23.02	22.81	23.02	NaN	22.7	23.16	22.51	23.44	22.84	22.64	3	3	5.3	5.3	87.99	0.00025543	6.8649	338400000	54	2	3	2	2	2	2	2	2	2	2	2
Q6PKG0	Q6PKG0	La-related protein 1	LARP1	0.761676	-0.241793	23.24	23.78	23.4	22.65	22.76	23.82	23.43	23.53	23.4	24.02	23.01	23.39	23.58	23.67	24.18	24.31	23.05	23.78	23.88	23.52	23.75	23.6	23.08	22.92	20	18	26.7	24.7	123.51	0	21.401	1509100000	98	10	14	9	5	10	8	12	5	10	8	10
O95452	O95452	Gap junction beta-6 protein	GJB6	0.761654	-0.373416	23.56	24.86	23.81	NaN	23.11	NaN	22.75	23.5	23.71	24.26	23.48	NaN	23.34	23.86	24.8	24.64	NaN	NaN	24.26	24.3	23.61	NaN	23.88	23.71	4	4	24.1	24.1	30.387	0.0003034	12.198	680000000	20	2	3	3	1	3	0	3	2	2	2	2
Q9BWM7	Q9BWM7	Sideroflexin-3	SFXN3	0.760796	-0.18787	26.92	27.31	26.85	26.56	26.5	25.63	26.95	26.42	26.57	26.51	26.82	26.64	27	26.97	27	27.06	26.59	26.86	26.47	27.01	26.57	26.97	26.91	26.53	21	20	76.6	70.7	35.503	0	323.31	17304000000	371	15	16	16	15	14	14	16	12	11	13	14
P49327	P49327	Fatty acid synthase;[Acyl-carrier-protein] S-acetyltransferase;[Acyl-carrier-protein] S-malonyltransferase;3-oxoacyl-[acyl-carrier-protein] synthase;3-oxoacyl-[acyl-carrier-protein] reductase;3-hydroxyacyl-[acyl-carrier-protein] dehydratase;Enoyl-[acyl-carrier-protein] reductase;Oleoyl-[acyl-carrier-protein] hydrolase	FASN	0.760759	0.557744	26.47	25.82	26.2	24.01	25.57	25.8	23.67	25.89	26.08	26.17	26.49	26.19	24.69	25.92	24.14	24.48	23.25	25.31	24.09	26.19	25.03	26.5	26.27	25.79	92	92	49.7	49.7	273.42	0	323.31	28041000000	951	64	67	70	31	61	75	32	42	57	51	70
O15085	O15085	Rho guanine nucleotide exchange factor 11	ARHGEF11	0.75973	-0.256508	22.67	22.88	22.17	22.01	22.03	21.63	21.72	NaN	22.15	23.34	22.18	22.03	22.24	22.23	22.67	23.01	21.96	22.42	22.77	22.94	22.58	22.54	22.28	NaN	14	14	15.3	15.3	167.7	0	21.028	661900000	48	9	7	8	2	6	4	4	3	6	5	7
Q13617	Q13617	Cullin-2	CUL2	0.758758	0.695882	23.81	21.9	24.18	21.31	23.03	23.36	21.27	23.04	23.03	22.69	24.12	23.59	21.65	22.95	20.26	21.78	NaN	21.24	20.24	23.38	21.87	23.69	23.74	23.92	19	19	30.3	30.3	86.982	0	29.461	1627700000	120	11	9	14	3	11	14	7	7	11	8	12
O75886	O75886	Signal transducing adapter molecule 2	STAM2	0.758683	0.361637	23.18	22.76	23.17	22.31	23.17	23.59	22.14	22.73	23.56	NaN	23.28	23.13	22.45	22.96	21.66	NaN	22.41	23.2	21.58	22.97	NaN	NaN	23.01	23.52	9	7	21.7	18.1	58.164	0.00030694	12.513	525980000	47	4	4	5	2	4	5	2	2	3	1	4
Q8TDB6	Q8TDB6	E3 ubiquitin-protein ligase DTX3L	DTX3L	0.758062	-0.347686	NaN	21.37	22.08	22.96	22.06	22.36	23.01	22.47	22.39	21.86	22.22	22.1	21.94	22.08	22.79	21.95	24.06	23.09	22.93	22.05	22.81	NaN	21.98	23.02	9	9	17.6	17.6	83.553	0.00030534	12.429	425920000	25	0	4	2	5	5	5	6	4	3	4	4
P60660	P60660	Myosin light polypeptide 6	MYL6	0.758039	-0.334392	27.83	28.16	27.67	29.42	28.74	28.95	29.46	28.42	28.18	28.04	27.63	28.44	28.88	28.42	28.66	28.21	30.02	29.45	28.62	28.5	28.69	28.09	28.43	29	11	9	78.1	62.3	16.93	0	323.31	31611000000	224	6	8	9	8	9	9	9	7	9	7	8
P49591	P49591	Serine--tRNA ligase, cytoplasmic	SARS	0.757807	0.436818	22.68	22.81	23.81	22.23	23.43	23.16	22.07	22.07	22.73	21.67	23.22	22.6	21.78	20.9	22.35	21.71	22.44	21.71	22.35	23.11	NaN	22.68	21.83	24.12	15	15	37.4	37.4	58.777	0	19.222	982380000	84	5	8	10	6	12	10	9	2	6	3	5
P27987;Q96DU7	P27987	Inositol-trisphosphate 3-kinase B	ITPKB	0.757199	0.283219	23.37	23.51	23.66	23.59	22.97	24.67	23.38	23.2	22.72	21.95	23.57	23.23	23.4	23.2	23.02	23.11	23.49	22.74	22.95	22.96	23.25	22.5	23	22.81	13	12	19.6	18.6	102.38	0	33.253	860660000	63	4	7	9	6	6	10	8	5	5	3	5
Q86WV6	Q86WV6	Stimulator of interferon genes protein	TMEM173	0.7542	-0.51373	23.28	24.67	23.64	26.3	25.05	24.32	25.83	24.66	25.22	24.09	23.43	23.93	25.08	24.73	25.22	24.74	26.8	26.11	25.62	23.72	24.01	24.41	24.87	25.26	9	9	39.8	39.8	42.192	0	132.84	2003800000	109	2	7	6	6	9	4	7	4	7	5	6
P32189;Q14409	P32189;Q14409	Glycerol kinase;Putative glycerol kinase 3	GK;GK3P	0.754138	-0.305553	23.79	23.67	23.34	22.93	23.27	22.03	23.37	23.45	23.41	24.33	23.59	23.59	23.82	23.69	23.9	23.85	22.32	23.41	23.6	24.13	23.83	24.55	23.8	23.53	13	10	28.3	23.1	61.244	0	20.287	1750900000	125	6	8	8	4	8	3	7	2	6	6	5
Q99832	Q99832	T-complex protein 1 subunit eta	CCT7	0.753353	0.145927	26.39	26.13	26.28	26.16	26.13	26.11	25.52	26.28	26.31	26.06	26.38	26.3	25.9	26.08	25.97	25.92	25.57	25.66	25.88	26.3	25.98	26.55	26.3	26.19	32	32	63.9	63.9	59.366	0	323.31	16538000000	392	23	25	28	20	26	27	20	18	24	21	25
P08183	P08183	Multidrug resistance protein 1	ABCB1	0.753006	-0.44172	24.29	25.14	24.59	26.55	25.89	25.63	26.82	25.87	25.59	25.25	24.53	25.21	26.1	25.14	26.33	25.83	27.26	26.67	26.2	24.73	26.3	24.65	25.53	25.94	48	38	43	36.5	141.48	0	323.31	19899000000	618	22	28	27	30	29	32	31	22	23	20	19
Q16531	Q16531	DNA damage-binding protein 1	DDB1	0.752559	-0.332206	22.9	23.33	22.52	24	23.07	22.9	23.99	22.53	22.56	22.96	22.9	22.15	23.8	22.86	23.41	23.72	24.12	23.6	24.02	22.75	23.71	22.87	22.62	22.33	22	22	24.6	24.6	126.97	0	35.029	1321500000	108	10	11	11	13	15	8	14	6	10	6	9
Q96GA7	Q96GA7	Serine dehydratase-like	SDSL	0.752301	0.372893	23.46	22.77	23.26	22.09	22.66	23.89	22.07	22.36	22.99	21.73	23.17	23.18	21.98	22.17	21.94	22.14	21.03	22.78	22.26	23.03	22.7	23.15	23.56	22.4	9	9	36.2	36.2	34.674	0	36.829	827910000	83	7	8	8	3	7	8	3	4	5	5	5
O75462	O75462	Cytokine receptor-like factor 1	CRLF1	0.75202	1.70472	NaN	18.21	19.62	24.45	19.27	21.83	18.23	28.4	18.12	19.76	20.93	20.86	18.52	19.56	NaN	20.17	18.62	NaN	NaN	NaN	NaN	18.92	18.8	19.64	12	12	26.3	26.3	46.301	0	31.301	1067600000	29	1	2	4	9	4	8	2	12	3	3	6
P22307	P22307	Non-specific lipid-transfer protein	SCP2	0.751812	-0.2153	24.24	24.95	24.16	25.02	24.48	24.32	24.93	24.63	24.2	24.93	24.4	24.5	24.83	24.82	25.14	24.91	25.48	24.51	24.97	24.28	25.34	24.41	24.63	24.03	18	18	34.7	34.7	58.993	0	66.694	3660400000	165	9	11	10	11	14	10	12	9	7	9	11
Q8WW59	Q8WW59	SPRY domain-containing protein 4	SPRYD4	0.751289	-0.199545	22.66	22.24	22.53	22.2	22.34	22.7	22.55	NaN	23.03	NaN	22.98	NaN	22.71	22.25	23.35	23.19	22.68	22.5	22.85	22.73	NaN	22.93	NaN	22.63	7	7	37.7	37.7	23.128	0.00025387	6.7023	468730000	44	4	5	4	3	6	4	4	1	4	1	4
Q9NZN3	Q9NZN3	EH domain-containing protein 3	EHD3	0.751122	0.285229	26.71	26.74	26.45	25.47	26.08	25.93	25.38	26.23	26.46	26.37	26.43	26.63	25.6	26.5	25.3	25.57	25.29	26	25.33	26.61	25.73	26.73	26.38	26.42	33	19	60.7	38.7	60.886	0	323.31	18647000000	472	16	19	16	12	18	16	13	11	14	9	13
Q8N335	Q8N335	Glycerol-3-phosphate dehydrogenase 1-like protein	GPD1L	0.75108	-0.251244	24.31	24.9	25.02	23.9	24.48	24.16	24.76	NaN	24.7	25.36	24.65	24.61	24.87	24.14	25.14	25.49	24.42	24.69	24.76	25.18	25.06	25.05	24.2	25.5	18	17	57.3	55.3	38.418	0	36.423	3792000000	167	7	12	11	7	11	8	10	1	9	8	9
P17813	P17813	Endoglin	ENG	0.750714	-0.485641	23.07	24.36	23.36	25.91	24.86	25.26	25.92	24.29	24.47	24.22	24.04	23.96	25.48	24.54	25.76	23.92	26.45	25.93	25.23	23.91	24.94	24.26	24.61	24.5	12	12	24.5	24.5	70.577	0	91.307	3059300000	188	5	11	6	9	10	10	10	6	9	6	7
Q70E73	Q70E73	Ras-associated and pleckstrin homology domains-containing protein 1	RAPH1	0.750193	-0.239189	22.44	22.97	22.36	23.09	22.78	22.68	23.46	23.46	22.48	23.36	22.65	22.67	22.97	23.3	23.39	23.16	23.94	23.34	23.42	22.21	23.2	22.78	22.59	23.01	9	9	10.8	10.8	135.25	0	15.792	810540000	63	6	6	4	4	5	5	7	3	5	3	5
Q12765;Q0VDG4	Q12765	Secernin-1	SCRN1	0.750102	0.761926	27.79	26.06	28.18	24.38	27.27	27.73	24.57	26.95	27.42	26.19	27.92	28.03	25.33	26.64	24.94	25.19	24.36	25.44	24.83	28.03	25.39	27.74	27.38	28.09	29	29	80.4	80.4	46.382	0	323.31	39867000000	523	22	22	27	12	22	27	16	20	22	18	22
Q9GZM7	Q9GZM7	Tubulointerstitial nephritis antigen-like	TINAGL1	0.749793	-0.381299	27.71	28.73	28.5	29.86	29.26	29.27	29.12	28.27	28.4	28.14	27.93	28.55	29.43	29.16	29.08	28.84	30.51	29.2	29.34	28.59	28.82	27.37	28.85	29.14	26	26	78.4	78.4	52.387	0	323.31	70796000000	433	15	22	20	19	24	21	17	14	16	13	21
Q9Y6K9	Q9Y6K9	NF-kappa-B essential modulator	IKBKG	0.749295	-0.180377	22.94	22.86	23.05	23.39	22.71	22.37	23.58	23.28	22.77	NaN	23.11	22.88	23.21	23.28	NaN	23.31	23.46	23.58	23.39	23.04	22.84	22.74	22.96	23.1	7	7	20.5	20.5	48.197	0.00027465	8.7657	606110000	52	3	5	6	4	5	4	6	3	4	2	4
O00410	O00410	Importin-5	IPO5	0.747875	0.418013	24.8	23.89	25.07	23.15	24.41	24.87	22.92	24.02	24.57	24.03	24.86	24.91	23.22	23.96	23.36	23.5	23.17	23.14	23.24	24.95	23.47	24.74	24.58	25.15	35	33	43.9	42.2	123.63	0	175.95	7379800000	347	19	23	28	10	30	31	18	12	18	11	21
Q10713	Q10713	Mitochondrial-processing peptidase subunit alpha	PMPCA	0.746102	-0.210246	23.52	23.43	23.61	23	23.2	22.48	23.47	23.5	23.1	24.09	23.44	23.12	23.68	23.29	23.84	23.99	22.8	23.46	23.39	23.31	23.99	23.85	23.47	23.42	13	13	27.6	27.6	58.252	0.00030497	12.353	1115000000	72	6	8	9	4	5	9	6	5	7	6	7
O43819	O43819	Protein SCO2 homolog, mitochondrial	SCO2	0.745147	-0.279176	23.17	23.44	23.29	22.53	22.82	NaN	22.61	23.22	22.72	23.75	23.01	23.28	22.65	22.92	23.75	24.19	22.16	23.24	23.4	23.59	23.67	23.88	23.57	23.25	6	6	34.6	34.6	29.81	0.00029967	11.735	646120000	50	5	4	4	2	2	1	3	4	4	3	4
P05362	P05362	Intercellular adhesion molecule 1	ICAM1	0.745136	0.381248	23.97	24.32	23.73	25.45	24.04	24.61	25.3	24.12	23.6	23.38	24.91	23.96	24	23.71	24.59	23.62	25.21	24.15	24.16	23.35	24.37	22.87	22.81	23.98	9	9	22.7	22.7	57.825	0	33.583	2071000000	93	7	5	5	7	7	9	4	5	6	6	6
P30520;Q8N142	P30520	Adenylosuccinate synthetase isozyme 2	ADSS	0.743295	0.512994	24.15	23.84	24.85	23.36	24.2	24.43	22.5	22.93	24.15	22.72	24.53	24.11	22.53	23.53	NaN	22.37	21.77	22.8	23.27	24.65	22.37	24.1	24.34	24.6	11	11	32	32	50.097	0	27.326	1166900000	73	5	5	9	2	7	8	3	3	6	3	6
O43837	O43837	Isocitrate dehydrogenase [NAD] subunit beta, mitochondrial	IDH3B	0.743142	-0.353312	27.14	27.22	27.25	26.06	26.87	25.23	26.67	26.73	27.3	27.64	27.03	26.86	27.29	26.72	27.02	27.83	25.55	26.98	27.56	27.4	27.4	27.84	27.4	27.23	20	20	52.5	52.5	42.183	0	264.02	16446000000	212	10	13	17	9	11	11	13	10	10	12	11
Q9H8Y8	Q9H8Y8	Golgi reassembly-stacking protein 2	GORASP2	0.742973	0.250076	24.52	24.46	24.47	23.21	24.4	24.75	23.67	24.67	24.46	24.68	24.36	24.34	23.48	24.31	23.45	23.47	24.28	24.13	24.05	24.54	24.22	23.85	24.75	24.46	8	8	29.6	29.6	47.145	0	85.247	1451900000	103	6	7	6	2	6	7	4	4	4	4	5
Q96Q04	Q96Q04	Serine/threonine-protein kinase LMTK3	LMTK3	0.742956	-0.254869	22.32	22.32	22.61	NaN	21.58	NaN	21.52	NaN	NaN	22.63	22.03	21.79	22.22	22.34	22.43	22.88	NaN	NaN	22.09	22.53	22.29	22.37	22.73	21.67	8	8	7.3	7.3	153.66	0.00026961	8.158	311720000	44	4	5	5	1	3	1	4	1	1	3	4
P42167	P42167	Lamina-associated polypeptide 2, isoforms beta/gamma;Thymopoietin;Thymopentin	TMPO	0.742944	-0.373073	25.1	25.99	24.88	26.7	25.99	26.22	27.14	26.09	25.78	26.07	25.16	25.62	26.63	26.3	26.38	25.76	27.53	26.69	26.92	25.46	26.71	25.29	25.64	25.9	17	8	48.9	19.4	50.67	0	235.57	10320000000	264	3	5	4	5	6	6	5	4	2	2	2
O43920	O43920	NADH dehydrogenase [ubiquinone] iron-sulfur protein 5	NDUFS5	0.742619	-0.240532	27.39	27.03	26.98	26.31	26.6	25.62	26.55	26.51	26.9	27.03	26.83	27.07	27.13	26.88	26.93	27.54	26.15	27.15	26.89	27.24	26.59	27.3	27.32	26.57	8	8	66	66	12.517	0	114.96	12890000000	175	8	7	8	6	7	6	6	6	8	7	7
P46776	P46776	60S ribosomal protein L27a	RPL27A	0.742118	-0.222211	24.81	24.98	24.59	25.84	25.15	25.1	25.8	24.66	25.14	25.43	25	25.2	25.75	25.28	25.57	25.5	26.09	25.3	25	24.79	25.62	24.72	25.26	25.48	6	6	34.5	34.5	16.561	0	24.513	2907000000	61	5	6	5	5	4	6	5	5	5	4	3
P49368	P49368	T-complex protein 1 subunit gamma	CCT3	0.741529	0.146369	26	25.86	26.02	25.64	25.8	25.99	25.14	25.9	25.67	25.45	25.96	25.88	25.45	25.63	25.44	25.25	25.49	25.64	25.42	25.92	25.46	26.01	25.98	25.87	38	38	66.6	66.6	60.533	0	207.04	20335000000	538	25	30	31	28	29	33	32	19	22	20	27
Q8IUR7	Q8IUR7	Armadillo repeat-containing protein 8	ARMC8	0.741222	-0.192397	22.37	22.88	22.46	22.2	22.49	22.03	22.55	22.63	22.26	22.9	22.77	22.27	22.97	22.59	23.21	22.38	22.56	21.81	23.14	22.81	22.95	22.69	22.75	22.24	10	10	17.8	17.8	75.509	0.00030562	12.456	618180000	72	6	7	6	5	7	7	5	3	4	2	6
Q8N126	Q8N126	Cell adhesion molecule 3	CADM3	0.740962	-0.465686	28.43	28.25	27.61	26.58	27.13	25.84	27.56	28.26	27.72	28.1	27.79	27.75	28.4	28.42	28.74	29.2	25.85	27.22	28.03	28.2	28.28	28.92	27.94	27.43	17	17	50	50	43.299	0	323.31	32822000000	391	12	15	14	10	14	11	13	11	12	11	12
P21291	P21291	Cysteine and glycine-rich protein 1	CSRP1	0.74096	0.542029	26.63	25.42	27.41	25.27	26.21	27.54	25.27	25.29	25.5	24.92	26.67	26.52	25.27	25.44	24.67	24.73	24.57	24.94	24.72	26.84	24.69	26.43	26.22	27.65	11	11	64.8	64.8	20.567	0	135.21	12470000000	172	10	9	10	9	10	11	5	5	9	4	9
Q7KZI7	Q7KZI7	Serine/threonine-protein kinase MARK2	MARK2	0.739742	-0.210921	24.04	23.98	23.78	23.48	23.44	22.86	23.73	24.17	23.9	24.44	23.75	24.04	24.19	23.93	24.18	24.42	23.21	24.33	24.18	24.12	24.09	24.11	23.77	23.61	17	10	27.9	18	87.91	0	38.491	3076500000	170	8	7	8	7	7	8	8	9	7	9	9
Q96GQ5	Q96GQ5	RUS1 family protein C16orf58	C16orf58	0.738388	-0.254624	24.64	24.89	24.56	24.66	24.72	24.59	24.66	25.22	24.92	NaN	24.29	24.36	25.5	24.66	25.19	25.86	24.69	24.86	25.36	24.68	25.17	24.98	24.65	23.64	11	11	30.1	30.1	51.017	0	25.681	1607200000	67	4	9	7	3	5	4	5	5	5	3	5
P26196	P26196	Probable ATP-dependent RNA helicase DDX6	DDX6	0.736809	0.322901	23.6	23.36	24.05	23.82	23.91	24.1	23.11	22.28	23.88	22.21	23.51	23.69	23.16	22.93	22.41	22.88	23.81	23.25	22.63	23.72	22.44	23.35	23.11	23.95	16	16	43.7	43.7	54.416	0	45.896	2409900000	224	15	10	15	14	11	13	14	9	15	6	14
O43402	O43402	ER membrane protein complex subunit 8	EMC8	0.736187	-0.163692	NaN	22.9	23.21	23.12	23.25	22.85	23.47	NaN	23.04	NaN	22.92	23.05	NaN	NaN	23.41	NaN	23.45	23.17	23.64	22.78	NaN	23.46	23.03	23.09	6	6	30.5	30.5	23.773	0.00024355	5.6354	608730000	37	2	3	4	2	2	4	5	1	3	1	3
Q4G0X4;Q719H9	Q4G0X4	BTB/POZ domain-containing protein KCTD21	KCTD21	0.73614	0.236998	22.04	22	22.35	21.69	21.79	22.3	21.77	21.61	NaN	21.72	22.41	21.37	21.4	22.46	NaN	21.91	21.81	20.69	NaN	21.63	21.92	21.75	21.59	21.61	5	5	28.8	28.8	29.643	0.00045589	4.2161	196760000	16	2	4	5	3	3	4	4	2	1	2	4
P47813;O14602	P47813;O14602	Eukaryotic translation initiation factor 1A, X-chromosomal;Eukaryotic translation initiation factor 1A, Y-chromosomal	EIF1AX;EIF1AY	0.736057	0.360474	23.48	23.48	24.25	22.63	24.13	24.71	22.68	24.09	23.82	23.98	23.94	24.29	22.56	23.13	NaN	22.93	23.88	22.89	NaN	23.72	23.72	23.39	23.48	24.61	6	6	43.8	43.8	16.46	0	18.086	1191900000	59	3	3	6	4	4	5	4	4	4	4	4
Q05469	Q05469	Hormone-sensitive lipase	LIPE	0.735993	-0.188384	22.95	22.76	22.9	22	22.49	22.6	22.16	22.37	22.68	23.2	22.79	22.74	22.45	22.55	22.79	22.69	NaN	NaN	22.8	22.98	23.29	22.86	23.29	22.54	10	10	14.9	14.9	116.6	0	16.27	742000000	90	6	6	8	6	8	7	4	4	5	6	8
Q9NP74	Q9NP74	Palmdelphin	PALMD	0.735784	-0.37877	22.69	22.85	22.9	23.37	24.25	23.66	23.66	NaN	NaN	23.46	22.48	22.84	23.17	23.38	NaN	22.6	24.82	23.86	23.15	NaN	23.58	NaN	23.64	24.16	13	12	36.7	35.4	62.757	0	23.504	861050000	39	2	2	2	2	7	8	5	0	2	4	3
P0DOY3;P0DOY2;B9A064;P0DOX8;P0CF74;P0CG04;A0M8Q6	P0DOY3;P0DOY2;B9A064;P0DOX8;P0CF74;P0CG04	Immunoglobulin lambda-like polypeptide 5;Ig lambda-6 chain C region;Ig lambda-1 chain C regions	IGLL5;IGLC6;IGLC1	0.735129	-0.623949	NaN	24.94	24.24	24.94	24.19	25.14	27.34	25.28	24.59	NaN	24.68	24.63	26.74	25.18	24.68	24.32	26.74	25.74	NaN	NaN	26.98	24.25	NaN	25.95	5	5	74.5	74.5	11.265	0	132.78	2748500000	58	1	3	3	3	4	4	3	2	3	1	4
Q96EK5	Q96EK5	KIF1-binding protein	KIAA1279	0.734859	0.179866	23.29	23.39	23.66	NaN	23.37	23.9	23.27	NaN	23.4	NaN	23.78	23.03	NaN	23.53	23.37	23.69	23.13	23.17	23.05	23.5	NaN	23.53	22.82	22.96	7	7	16.3	16.3	71.813	0	26.062	587320000	52	5	4	4	1	4	3	4	1	2	1	4
Q08828	Q08828	Adenylate cyclase type 1	ADCY1	0.734822	-0.298971	23.04	23.44	23.28	21.46	22.22	21.77	22.86	22.56	22.94	22.82	23.42	22.43	22.8	23.12	23.44	23.47	22.19	23.15	22.64	23.46	22.8	23	23.33	22.44	9	9	11.6	11.6	123.44	0.00030647	12.485	700780000	63	4	9	8	4	5	5	6	3	6	3	5
P61204;P84077	P61204;P84077	ADP-ribosylation factor 3;ADP-ribosylation factor 1	ARF3;ARF1	0.73475	0.335096	27.57	26.06	27.88	26.56	27.58	27.15	26.41	26.84	27.67	26.72	27.07	26.97	26.85	26.59	25.48	26.7	26.77	26.75	25.75	27.55	26.59	27.67	26.51	27.27	12	7	58.6	29.8	20.601	0	67.704	9553200000	99	4	5	5	3	6	6	5	3	5	2	5
Q9Y6X4	Q9Y6X4	Soluble lamin-associated protein of 75 kDa	FAM169A	0.732506	-0.239883	22.51	NaN	21.82	22.6	22.04	22	22.12	NaN	22.2	NaN	21.91	22.16	22.08	22.58	NaN	NaN	23.13	22.63	22.45	22.01	22.46	22.76	22.37	21.46	5	5	9.3	9.3	74.954	0.00024728	5.9655	282490000	33	4	1	4	3	3	3	2	1	2	0	2
P53621	P53621	Coatomer subunit alpha;Xenin;Proxenin	COPA	0.732405	-0.144244	24.78	25.04	24.71	25.12	25.05	25.19	25.11	25.25	24.88	25.37	24.85	25.05	25.07	25.05	24.93	24.97	25.66	25.76	25.27	24.7	25.4	24.93	25.19	25.21	53	53	52	52	138.34	0	186.34	10954000000	661	29	42	34	32	45	41	32	27	31	24	33
Q96GG9;Q6PH85	Q96GG9	DCN1-like protein 1	DCUN1D1	0.732113	0.436869	23.01	22.21	24	NaN	23.42	23.43	NaN	NaN	23.36	NaN	23.49	23.31	NaN	22.31	NaN	NaN	NaN	22.05	NaN	23.6	NaN	22.72	22.73	23.63	6	6	29	29	30.124	0	23.785	675710000	70	5	2	5	0	4	4	1	1	3	0	5
Q6PI48	Q6PI48	Aspartate--tRNA ligase, mitochondrial	DARS2	0.731828	-0.144141	24.6	24.89	24.51	24.78	24.34	24.4	25.03	24.18	24.94	24.18	24.75	24.56	24.62	24.68	24.7	24.56	25.19	24.71	24.81	24.61	24.45	25.15	24.57	24.84	8	8	14.6	14.6	73.562	0	13.773	1412800000	90	5	7	5	4	7	7	6	6	4	5	5
O43390	O43390	Heterogeneous nuclear ribonucleoprotein R	HNRNPR	0.73168	-0.238864	25.77	26.12	25.88	26.56	26.47	26.57	26.81	25.91	25.91	26.05	25.74	26.01	26.59	26.18	26.71	26.48	27.4	26.36	26.7	25.53	26.62	25.74	26.13	26.22	29	22	48.3	37.8	70.942	0	323.31	14668000000	407	17	18	17	13	19	21	16	13	16	10	16
P01911	P01911	HLA class II histocompatibility antigen, DRB1-15 beta chain	HLA-DRB1	0.731464	0.674308	22.84	22.93	22.94	27.22	23.62	24.14	24.75	26.14	23.04	24.52	24.91	24.24	23.88	22.92	23.04	23.34	25.48	24.2	NaN	23.28	24.82	22.53	22.49	23.64	7	2	32.7	11.7	29.966	0	50.816	1662700000	41	1	0	1	1	1	1	1	2	0	1	1
Q8WY54	Q8WY54	Protein phosphatase 1E	PPM1E	0.730342	0.503807	24.66	24.02	24.13	22.04	23.57	22.79	22.01	23.81	24.38	24.37	24.32	23.87	22.75	24.12	22.67	22.08	21.61	22.59	22.83	24.23	23.01	24.34	24.14	23.55	9	9	17.6	17.6	83.951	0	30.278	1214400000	89	6	6	6	2	6	5	4	3	5	2	6
Q9P2R7	Q9P2R7	Succinyl-CoA ligase [ADP-forming] subunit beta, mitochondrial	SUCLA2	0.729141	-0.297042	27.71	27.59	27.3	26.42	26.97	26.24	26.95	27.61	27.66	28.23	27.51	27.61	27.51	27.62	27.69	27.95	26.24	27.6	27.73	27.94	27.72	28.19	27.9	27.29	28	28	61.3	61.3	50.317	0	290.02	39134000000	380	21	22	24	18	24	20	20	18	21	19	20
Q9NP79	Q9NP79	Vacuolar protein sorting-associated protein VTA1 homolog	VTA1	0.72905	0.283072	25.43	25.24	25.44	24.69	24.96	24.61	24.21	25.12	25.36	25.39	25.42	25.39	24.51	25.13	24.29	24.54	23.67	24.87	24.33	25.62	24.69	25.66	25.37	25.16	11	11	41.7	41.7	33.879	0	244.61	3943300000	160	8	8	7	5	7	9	6	9	6	6	8
Q00839	Q00839	Heterogeneous nuclear ribonucleoprotein U	HNRNPU	0.728971	-0.274193	26.67	27.07	26.6	27.74	27.32	27.6	27.73	27.44	26.68	27.45	26.56	27.13	27.83	27.11	27.35	27.22	28.48	27.91	27.55	26.55	27.94	26.81	27.17	27.36	40	39	44.5	44.5	90.583	0	323.31	42427000000	453	21	30	30	26	31	32	30	21	27	18	24
P31943;Q9NQA5	P31943	Heterogeneous nuclear ribonucleoprotein H;Heterogeneous nuclear ribonucleoprotein H, N-terminally processed	HNRNPH1	0.728847	-0.179083	26.42	26.68	26.4	27.04	26.97	27.05	27.15	26.69	26.52	26.44	26.31	26.76	27.05	26.57	26.72	26.86	27.74	27.08	26.89	26.35	27.11	26.66	26.69	26.86	22	11	57.5	33.9	49.229	0	323.31	27956000000	458	9	10	7	10	10	10	10	8	8	6	8
Q9Y6B6	Q9Y6B6	GTP-binding protein SAR1b	SAR1B	0.728418	0.371208	23.81	23.74	23.53	NaN	23.15	24.4	21.95	23.56	22.87	22.98	23.8	23.67	22.42	22.76	21.92	NaN	23.44	NaN	22.73	23.61	22.97	23.4	23.23	23.86	10	6	58.1	43.9	22.41	0	47.996	839690000	70	3	2	3	1	5	5	3	4	4	4	3
Q9UQ26	Q9UQ26	Regulating synaptic membrane exocytosis protein 2	RIMS2	0.728396	-0.218177	23.44	23	23.18	NaN	22.62	23.21	NaN	23.29	NaN	23.61	NaN	23.17	NaN	23.5	NaN	23.26	NaN	NaN	23.38	24.02	23.15	NaN	23.09	23.47	5	5	5.6	5.6	160.4	0	14.848	987880000	23	3	3	4	0	2	2	1	3	2	4	1
O95219	O95219	Sorting nexin-4	SNX4	0.728245	-0.22288	24.15	24.14	23.75	22.79	23.54	22.96	23.75	23.68	23.97	24.14	23.87	23.73	24.24	24.09	24.08	24.3	23.06	23.61	23.94	23.85	24.08	24.25	24.09	23.56	11	11	31.1	31.1	51.908	0	90.327	1416100000	115	6	6	5	6	7	6	7	4	7	6	7
O00429	O00429	Dynamin-1-like protein	DNM1L	0.72732	0.46405	26.77	25.99	26.66	24.4	26.06	25.7	24.23	26.16	26.61	25.87	26.55	26.69	24.95	25.68	24.49	25.08	24.48	25.18	25.06	26.82	25.14	26.58	26.21	26.45	45	45	73.2	73.2	81.876	0	323.31	26320000000	761	33	36	44	28	37	42	28	29	35	29	36
P55786;A6NEC2	P55786	Puromycin-sensitive aminopeptidase	NPEPPS	0.72689	0.431898	27.78	27.13	28.36	25.86	27.5	27.85	26.13	26.84	27.25	26.78	27.95	27.68	26.64	26.79	26.34	26.78	25.95	25.99	26.07	27.71	26.27	27.73	27.18	28.49	41	41	56	56	103.28	0	300.83	13389000000	416	25	28	33	15	28	32	17	15	21	12	27
P08571	P08571	Monocyte differentiation antigen CD14;Monocyte differentiation antigen CD14, urinary form;Monocyte differentiation antigen CD14, membrane-bound form	CD14	0.726528	0.47712	NaN	23.04	21.68	24.08	23.16	23.52	22.9	23.04	NaN	22.27	NaN	22.7	22.01	21.68	23.99	22.16	23.37	22.63	23.19	21.48	NaN	21.29	22.71	22.5	5	5	20.3	20.3	40.076	0	18.309	438160000	52	1	5	3	5	4	4	4	3	1	3	2
Q9P266	Q9P266	Junctional protein associated with coronary artery disease	KIAA1462	0.725961	-0.355613	23.19	23.87	23.26	24.15	24.37	24.12	25.02	24.31	23.96	23.97	23.09	23.57	24.2	24.23	23.96	23.63	25.61	24.91	25.15	23.36	24.59	23.25	23.9	24.36	50	50	58.2	58.2	148.35	0	249.94	8081500000	464	18	31	31	31	41	41	41	22	30	20	22
Q9BQ24	Q9BQ24	Zinc finger FYVE domain-containing protein 21	ZFYVE21	0.725466	0.306315	23.24	22.33	23.1	NaN	23	23.61	NaN	22.83	23.03	NaN	22.62	23.24	NaN	22.36	NaN	NaN	22.21	NaN	NaN	23.06	NaN	22.8	22.31	23.42	7	6	35	32.5	26.505	0.00026483	7.6813	392820000	33	3	3	4	1	3	5	0	4	2	1	3
P53999	P53999	Activated RNA polymerase II transcriptional coactivator p15	SUB1	0.725094	0.277939	24.13	23.76	24.15	25.27	24.46	24.76	23.57	24.61	24.55	24.6	24.21	24.69	23.89	23.88	23.87	23.29	25.16	24.45	25.03	24	23.75	23.79	24.02	24.29	5	5	37	37	14.395	0	14.076	1337100000	63	4	4	4	4	4	5	3	2	4	2	5
P46439	P46439	Glutathione S-transferase Mu 5	GSTM5	0.724774	0.674261	23.4	NaN	25.34	22.11	23.73	25.41	21.5	24.6	23.17	NaN	23.34	25.63	22.31	24.68	22.56	NaN	23.23	22.68	22.64	23.23	23.37	23.29	NaN	23.49	14	6	65.1	29.8	25.674	0	14.936	1287600000	50	3	0	5	3	1	6	0	1	2	0	1
O94875	O94875	Sorbin and SH3 domain-containing protein 2	SORBS2	0.724588	-0.246926	24.45	24.36	24.59	25.04	24.78	25.34	25.78	24.46	24.54	25.1	24.25	24.5	25.01	24.94	24.85	24.54	25.97	24.74	24.75	25.08	25.04	24.68	24.79	25.77	37	36	36.5	35.5	124.11	0	47.753	8413800000	308	18	24	27	20	28	24	26	15	16	15	16
Q9NZJ4	Q9NZJ4	Sacsin	SACS	0.723813	-0.20055	26.67	26.58	26.51	NaN	26.15	25.54	25.51	25.95	26.27	26.03	26.6	26.13	26.34	26.12	26.66	26.61	NaN	26.37	26.74	26.17	26.4	26.32	26.62	25.81	15	15	4.1	4.1	521.12	0	14.719	2529900000	47	8	11	9	3	9	7	9	3	9	5	8
Q0VF96	Q0VF96	Cingulin-like protein 1	CGNL1	0.723623	-0.364704	24.44	25.34	24.76	26.25	25.8	25.82	26.53	25.85	25.54	25.56	24.96	25.15	25.88	25.97	25.85	25.19	27.22	26.55	26.59	24.83	26.01	24.94	25.37	25.97	59	58	48.2	47.3	149.08	0	323.31	9931200000	391	26	34	31	32	36	42	43	23	27	19	26
P13073	P13073	Cytochrome c oxidase subunit 4 isoform 1, mitochondrial	COX4I1	0.723516	-0.283346	29.23	29.43	29.23	28.28	28.95	27.77	28.9	28.65	28.61	29.45	28.66	29.29	29.15	28.94	28.78	29.83	27.94	29.36	28.87	29.39	29.07	29.76	29.68	29.1	18	18	65.1	65.1	19.576	0	289.28	64079000000	240	14	15	14	12	15	14	14	11	9	12	13
Q08211	Q08211	ATP-dependent RNA helicase A	DHX9	0.722513	-0.256807	25.51	26.01	25.33	26.52	25.94	26.34	26.52	25.83	25.56	26.18	25.42	25.68	26.52	25.76	26.46	26.07	27.1	26.53	26.54	25.38	26.41	25.62	25.81	25.74	50	50	46.3	46.3	140.96	0	323.31	18333000000	575	30	37	43	39	43	44	39	28	32	24	32
P23396	P23396	40S ribosomal protein S3	RPS3	0.722432	-0.233513	25.04	25.24	24.69	26.13	25.52	25.43	26.19	25.26	25.42	25.55	25.03	25.37	25.81	25.39	26	25.59	26.34	26.12	26.01	25.05	25.6	25.09	25.41	25.27	19	19	74.1	74.1	26.688	0	38.592	6577100000	185	10	12	12	12	12	11	12	7	10	8	9
Q9Y624	Q9Y624	Junctional adhesion molecule A	F11R	0.722135	-0.418594	23.75	24.66	23.24	25.44	25.08	24.85	25.72	24.87	24.94	24.25	23.53	24.32	25.02	24.8	25.28	24.49	26.59	25.44	25.54	24.03	25.46	23.86	24.33	24.81	14	14	50.8	50.8	32.583	0	97.747	4170600000	167	8	10	6	9	13	12	13	8	7	8	8
P13010	P13010	X-ray repair cross-complementing protein 5	XRCC5	0.721612	0.310757	26.03	25.62	25.81	25.6	26.52	26.86	24.99	26.4	26.13	25.97	25.96	26.41	25.57	26.01	24.71	24.58	25.87	26.02	25.1	25.85	25.83	26.03	26.39	26.6	40	40	61.5	61.5	82.704	0	323.31	15473000000	425	25	27	26	22	31	37	19	25	27	16	25
P62753	P62753	40S ribosomal protein S6	RPS6	0.72107	-0.258752	24.61	24.65	24.76	26.15	25.05	25.94	25.88	25.59	25.32	25.28	24.99	25.33	25.76	25.43	25.72	25.31	26.16	26.22	25.68	24.96	25.89	25.13	25.32	25.05	7	7	32.1	32.1	28.68	0	77.061	2625600000	45	5	3	4	6	3	5	6	5	5	5	5
P09497	P09497	Clathrin light chain B	CLTB	0.721014	-0.246295	27.76	27.36	27.66	26.67	27.12	26.3	26.92	27.77	27.28	27.92	27.49	27.76	27.38	27.6	27.45	27.58	26.66	27.36	27.46	27.95	27.76	28.2	27.87	27.72	13	13	40.2	40.2	25.19	0	323.31	32281000000	250	12	12	13	11	12	12	11	12	12	11	12
P61225	P61225	Ras-related protein Rap-2b	RAP2B	0.719541	0.180326	24.78	25.08	24.71	24.57	24.67	24.72	24.79	24.1	24.71	23.84	25.02	24.46	24.76	24.51	24.52	25.02	24.69	24.05	24.21	24.61	24.03	24.34	24.2	24.33	11	7	62.8	36.6	20.504	0	58.484	1943300000	97	5	4	6	5	6	6	6	5	6	4	6
Q15120	Q15120	[Pyruvate dehydrogenase (acetyl-transferring)] kinase isozyme 3, mitochondrial	PDK3	0.719411	-0.293924	24.75	24.57	24.08	23.64	23.68	23.07	24.35	24.51	24.28	25.11	24.47	24.35	24.71	24.74	24.81	25.17	23.34	23.96	24.74	24.63	24.78	25.03	24.42	24.05	16	15	44.1	44.1	46.938	0	59.894	2992300000	222	12	13	12	7	12	11	12	9	11	10	12
P35637	P35637	RNA-binding protein FUS	FUS	0.71874	-0.315705	24.36	24.39	23.98	26.17	24.86	24.49	25.79	25	24.81	24.81	24.13	24.75	24.93	25.18	25.57	25.09	26.19	25.05	25.6	24.6	25.28	24.4	24.84	24.63	11	9	22.8	22.8	53.425	0	59.469	3630500000	107	5	7	5	6	8	6	8	4	6	5	5
P30044	P30044	Peroxiredoxin-5, mitochondrial	PRDX5	0.718009	0.349975	28.37	28.24	28.87	26.53	28.03	28.15	27.09	27.11	28.08	27.35	28.54	28.08	27.18	27.49	26.98	27.53	26.56	27.14	27.45	28.31	27.23	28.5	27.68	28.19	13	13	66.4	66.4	22.086	0	323.31	35914000000	255	11	10	11	9	10	12	11	7	9	7	10
O75844	O75844	CAAX prenyl protease 1 homolog	ZMPSTE24	0.718002	-0.21513	24.41	24.08	23.57	24.72	24.12	23.96	24.67	24.7	24.16	24.27	23.84	23.9	24.25	24.36	24.86	24.87	24.62	24.92	24.7	23.82	24.65	24.1	24.1	23.74	7	7	17.3	17.3	54.812	0	26.973	1426800000	73	5	5	6	7	6	6	4	4	6	4	6
Q8N468	Q8N468	Major facilitator superfamily domain-containing protein 4	MFSD4	0.716157	-0.428452	23.46	23.27	22.83	NaN	21.49	NaN	NaN	22.83	22.62	23.23	22.54	22.22	23.37	22.38	23.74	24.15	NaN	21.86	23.27	22.63	23.55	23.41	NaN	NaN	3	3	5.6	5.6	56.265	0	13.81	364170000	47	2	3	3	1	2	1	1	2	3	3	3
P31146;REV__Q02818	P31146	Coronin-1A	CORO1A	0.715578	0.466969	26.77	25.67	26.5	25.37	26.04	26.18	24.35	26.72	26.64	26.05	26.9	26.92	24.95	26.2	24.52	25.23	24.7	26.27	24.74	26.87	25.04	27.04	26.27	26.68	20	19	50.5	49.2	51.026	0	152.76	10686000000	179	12	11	13	8	12	15	7	10	11	10	15
Q9H9B4	Q9H9B4	Sideroflexin-1	SFXN1	0.715544	-0.315013	27.52	27.69	27.33	26.27	26.68	26.07	26.86	27.14	26.93	27.92	27.46	27.33	27.46	27.38	27.5	28.07	25.78	27.44	27.42	27.78	27.56	27.85	27.79	26.97	17	16	68.6	62.7	35.619	0	216.34	24210000000	284	13	15	15	10	14	13	15	13	13	14	13
P55265	P55265	Double-stranded RNA-specific adenosine deaminase	ADAR	0.715353	-0.25313	23.4	23.87	23.22	24.39	23.84	23.91	24.3	23.98	23.71	23.87	23.62	23.41	24.46	23.8	24.39	24.04	25.09	24.02	24.6	23.34	24.25	23.24	23.87	23.45	33	33	32.7	32.7	136.06	0	94.75	4002100000	277	14	19	20	22	24	26	23	17	14	15	16
Q92499	Q92499	ATP-dependent RNA helicase DDX1	DDX1	0.714606	0.202909	25.83	25.76	25.76	25.38	25.93	26.21	25.03	26.09	25.85	26.03	25.94	26.03	25.34	25.94	24.95	24.89	25.58	25.94	25.35	25.69	25.66	26.11	26.04	25.92	40	40	62.6	62.6	82.431	0	323.31	12898000000	483	23	27	31	24	24	30	23	22	25	18	30
Q8N2K0	Q8N2K0	Monoacylglycerol lipase ABHD12	ABHD12	0.714231	-0.256602	23.47	24.17	23.32	23.28	23.49	22.64	23.43	23.87	23.39	24.42	23.18	23.27	24.01	23.57	24.43	24.41	23.29	23.77	23.72	23.61	24.15	23.61	23.69	22.76	12	12	36.4	36.4	45.096	0	62.237	1433900000	84	7	8	9	7	5	4	9	5	6	5	7
Q8IV01	Q8IV01	Synaptotagmin-12	SYT12	0.713928	-0.373291	24.82	24.02	23.96	23	23.4	22.41	23.78	23.49	24.26	24.12	23.84	24.06	24.41	24.27	23.96	24.75	22.13	24.19	24.4	24.4	23.98	25.16	24.22	23.76	15	15	42.5	42.5	46.536	0	28.573	1805300000	122	10	11	13	7	10	5	10	7	13	8	12
Q9NPJ3	Q9NPJ3	Acyl-coenzyme A thioesterase 13;Acyl-coenzyme A thioesterase 13, N-terminally processed	ACOT13	0.713513	-0.272433	25.45	25.85	25.59	24.79	25.21	23.92	25.55	25.23	25.75	25.7	25.72	25.04	25.82	25.18	25.8	26.2	25.01	25.25	25.93	25.89	25.85	26.01	25.28	24.84	5	5	42.1	42.1	14.96	0	17.991	3332900000	74	5	5	5	5	5	4	5	3	5	2	4
Q12846	Q12846	Syntaxin-4	STX4	0.713473	-0.172225	24.25	24.95	24.63	25.14	24.9	24.78	25.1	25.27	24.72	25.14	24.63	24.63	24.91	24.75	25.45	24.76	25.58	25.22	25.01	24.75	25.38	24.79	24.51	25.09	9	9	38	38	34.18	0	57.018	2628000000	122	5	5	5	6	5	6	8	4	4	3	5
Q09019	Q09019	Dystrophia myotonica WD repeat-containing protein	DMWD	0.713109	-0.222595	23.24	22.89	22.7	22.22	22.1	21.93	22.32	23.19	22.54	22.91	22.7	22.77	23.17	23.29	22.94	23.48	22.16	22.59	22.88	22.87	22.7	23.05	22.83	22.2	9	9	22.8	22.8	70.437	0	16.287	640930000	64	6	6	5	5	4	3	5	6	4	7	6
P04003;CON__Q28065	P04003	C4b-binding protein alpha chain	C4BPA	0.712961	0.715124	24.1	24.15	23.06	26.95	24.88	24.48	26.72	25.32	24.33	24.39	24.66	24.84	23.77	24.75	23.25	24.78	26.38	25.69	23.36	23.05	25.68	22.34	21.4	24.83	22	22	45.2	45.2	67.033	0	179.07	6476100000	214	14	13	10	19	14	15	20	17	14	13	16
P48556	P48556	26S proteasome non-ATPase regulatory subunit 8	PSMD8	0.712405	0.142933	24.23	24.21	24.23	23.41	24.45	23.95	23.97	24.02	24.09	24.39	23.99	24.09	24.03	24.07	23.37	23.71	24.03	24.09	23.77	23.75	23.87	24.3	24.17	24.15	12	12	39.4	39.4	39.611	0	16.522	1839300000	95	5	11	9	5	8	10	7	5	8	4	5
Q53TN4	Q53TN4	Cytochrome b reductase 1	CYBRD1	0.712116	-0.310637	NaN	23.72	23.85	24.36	NaN	24.65	24.47	24.43	23.78	24.67	23.29	24.09	25	24.26	24.74	23.87	25.19	24.53	24.73	23.93	25.51	23.83	23.95	23.75	5	5	18.5	18.5	31.641	0.00030637	12.484	1111400000	47	2	5	2	4	2	5	5	3	5	3	4
Q9HB90	Q9HB90	Ras-related GTP-binding protein C	RRAGC	0.711582	-0.143889	23.33	23.36	23.14	23.36	23.33	23.44	23.66	23.48	23.25	22.76	23.29	23.22	23.62	23.33	23.68	23.11	24.18	23.58	23.47	23.19	23.44	23.39	23.25	23.1	6	2	26.1	15.5	44.223	0	84.406	833490000	93	1	2	2	1	2	2	2	2	0	2	2
P21964	P21964	Catechol O-methyltransferase	COMT	0.71154	0.431344	26.03	26.27	26.36	26	26.24	26.9	26.3	25.17	25.46	25.52	26.08	25.26	25.56	25.84	26.11	25.23	27	22.83	26.17	25.6	25.45	25.03	25.85	25.75	15	15	57.9	57.9	30.037	0	109.9	7483600000	158	9	14	13	11	14	13	13	7	8	8	9
Q9NTK5	Q9NTK5	Obg-like ATPase 1	OLA1	0.711072	0.606946	25.82	24.66	25.86	22.74	24.87	25.22	23.01	24.72	25.32	22.87	25.55	25.61	23.65	24.24	23.13	23.52	23.12	22.59	24.26	25.79	23.87	24.92	23.81	26.07	16	16	48.7	48.7	44.743	0	68.303	4784000000	184	11	13	14	4	12	13	7	6	10	5	10
Q96DA2	Q96DA2	Ras-related protein Rab-39B	RAB39B	0.709838	-0.214525	23.61	23.8	23.37	23.04	22.57	22.73	23.14	23.52	23.54	23.89	23.68	23.26	23.83	23.48	23.8	24.01	NaN	23.18	23.22	23.68	23.74	23.91	23.41	22.9	9	8	40.4	35.2	24.622	0.00044753	3.8888	998160000	37	5	5	6	3	5	2	5	6	6	6	6
Q8TCT9	Q8TCT9	Minor histocompatibility antigen H13	HM13	0.709196	-0.262971	23.8	23.9	23.61	25.24	23.96	24.39	25.03	24.19	24.23	NaN	24.09	24.06	24.39	24.03	24.85	24.2	25.29	24.9	24.91	23.69	24.61	24.22	24.36	24.44	4	4	14.1	14.1	41.488	0	16.752	968190000	45	3	2	3	3	3	3	3	2	3	1	3
P49593	P49593	Protein phosphatase 1F	PPM1F	0.708842	0.745163	24.48	23.17	23.71	NaN	24.58	24.98	21.56	23.49	24.62	22.6	24.58	24.67	21.83	23.78	NaN	21.09	22.29	22.82	21.23	24.4	NaN	23.93	24.61	25.16	16	16	47.1	47.1	49.83	0	119.22	2423800000	136	10	5	10	1	11	13	3	5	8	3	8
Q6DN90	Q6DN90	IQ motif and SEC7 domain-containing protein 1	IQSEC1	0.708562	-0.264604	25.24	25.2	25.02	24.31	24.3	23.79	24.77	25.35	24.8	25.42	24.94	25.12	25.34	25.14	25.5	25.92	23.96	24.88	25.11	25.14	25.27	25.35	25.13	24.68	39	33	41.2	37.2	108.31	0	186.34	9711600000	363	19	19	24	14	16	19	19	15	18	19	19
Q8WXA3	Q8WXA3	RUN and FYVE domain-containing protein 2	RUFY2	0.707004	-0.189756	22.18	22.19	22.23	22.39	NaN	21.37	22.15	22.15	22.11	22.06	22.03	21.75	22.41	22.38	NaN	23.11	NaN	22.06	22.46	22.02	22.14	22.09	21.98	21.8	8	6	15.5	11.2	70.009	0.00043281	3.2494	250950000	21	5	6	4	2	3	3	3	3	3	3	3
Q9H1Y0	Q9H1Y0	Autophagy protein 5	ATG5	0.706211	0.164982	22.6	22.17	22.59	NaN	22.8	22.15	21.91	22.68	22.77	22.79	22.61	22.63	22.36	22.73	22.11	22.22	22.35	22.54	NaN	22.23	21.82	22.73	22.59	22.21	6	6	25.8	25.8	32.447	0.00026976	8.161	400010000	43	5	2	4	1	5	5	4	2	5	3	5
Q9UKS6	Q9UKS6	Protein kinase C and casein kinase substrate in neurons protein 3	PACSIN3	0.70428	0.28557	23.05	22.27	23.35	24.39	23.36	23.89	24.02	23.04	23.29	22.63	23.03	23.08	23.28	23.11	22.57	22.69	23.5	22.89	22.42	23.09	22.97	22.64	22.76	24.05	11	11	34.4	34.4	48.486	0	31.126	1328500000	88	4	7	7	8	8	9	6	8	7	6	5
P52209	P52209	6-phosphogluconate dehydrogenase, decarboxylating	PGD	0.704099	0.294271	23.36	23.49	24.03	22.82	23.72	23.67	22.9	NaN	23.29	23.43	23.6	23.38	22.76	23.26	23.27	23.19	22.66	21.61	22.63	23.73	23.16	23.6	23.66	24.05	11	11	29.2	29.2	53.139	0	28.508	1067900000	90	8	4	8	5	3	7	8	2	5	4	7
Q8N3V7	Q8N3V7	Synaptopodin	SYNPO	0.700999	-0.382198	25.41	25.51	24.33	24.64	24.2	23.31	25.45	25.23	24.96	25.52	24.89	25.04	25.65	25.14	26.54	26.38	24.26	24.99	25.54	25.51	25.12	25.09	24.89	23.97	16	16	24.9	24.9	99.462	0	110.47	4162600000	155	12	12	10	6	9	6	12	8	10	8	11
O60343	O60343	TBC1 domain family member 4	TBC1D4	0.700368	-0.252687	23.33	24.03	23.71	23.78	24.4	24.39	24.42	24.49	24.63	24.27	23.75	24.11	23.99	24.63	23.75	23.45	25.29	24.82	24.24	24.07	24.95	24.15	24.29	24.7	39	38	36.8	36.1	146.56	0	94.169	4797400000	283	10	19	27	18	22	19	25	17	19	13	17
Q9UM22	Q9UM22	Mammalian ependymin-related protein 1	EPDR1	0.700277	-0.28028	25.86	25.61	25.39	27	25.6	25.58	25.83	26.7	25.91	26.74	25.81	25.73	26.39	25.87	26.13	26.37	26.31	27.11	26.44	25.95	27.19	25.84	26.14	25.39	7	7	33	33	25.437	0	23.385	4329900000	85	5	3	7	6	6	5	5	4	6	4	6
Q9H2G2	Q9H2G2	STE20-like serine/threonine-protein kinase	SLK	0.699834	0.305447	24.26	23.75	24	24.16	23.93	23.87	22.69	24.29	24.46	24.05	24.07	24.39	23.48	24.3	22.72	23.1	22.65	23.95	23.21	24.17	23.58	24.43	24.34	24.33	31	30	35.3	34.4	142.69	0	79.015	3838700000	221	15	20	17	11	22	20	12	16	17	10	18
P09914	P09914	Interferon-induced protein with tetratricopeptide repeats 1	IFIT1	0.698676	-0.324349	23.09	23.45	23.47	24.8	24.05	24.08	24.55	23.98	24.01	23.09	24.47	23.91	23.93	23.83	24.13	23.55	25.69	25.02	24.69	23.63	24.44	23.55	23.99	24.39	23	20	54.2	51.3	55.36	0	86.811	3455900000	196	5	11	9	11	17	17	12	6	7	8	11
P54886	P54886	Delta-1-pyrroline-5-carboxylate synthase;Glutamate 5-kinase;Gamma-glutamyl phosphate reductase	ALDH18A1	0.69834	0.154375	22.57	22.28	22.57	22.1	22.21	22.6	22.45	22.15	22.42	22.92	22.65	22.48	21.95	22.01	22.86	21.84	22.67	22.25	22.34	22.2	22.24	22.8	22.09	22.3	13	13	18.9	18.9	87.301	0.00029922	11.634	638320000	78	8	6	8	4	6	10	7	4	10	5	6
O94832	O94832	Unconventional myosin-Id	MYO1D	0.697934	-0.170642	24.61	24.52	23.71	24.62	24.49	24.09	24.6	24.27	24.54	24.91	24.44	24.45	25.04	24.18	24.9	24.39	24.23	24.86	24.67	24.59	25.08	24.53	24.69	24.11	34	32	37.2	36.3	116.2	0	53.581	3999800000	213	14	20	21	15	24	24	18	11	17	13	15
Q9BZE1	Q9BZE1	39S ribosomal protein L37, mitochondrial	MRPL37	0.697622	-0.187835	22.39	22.7	22.4	22.22	22.5	NaN	NaN	NaN	22.49	22.41	22.21	22.28	22.33	22.29	22.73	23.03	22.52	21.87	23.31	22.51	22.42	22.7	23.06	22.28	4	4	13.2	13.2	48.117	0.00027034	8.255	312630000	51	3	2	3	2	3	1	1	1	4	2	2
P08590;P05976;P12829	P08590;P05976	Myosin light chain 3;Myosin light chain 1/3, skeletal muscle isoform	MYL3;MYL1	0.69721	-0.350786	26.13	26.56	25.68	27.34	27.2	26.56	27.63	26.6	25.84	26.43	25.96	26.34	26.63	NaN	26.85	26.29	28.3	27.27	26.85	26.44	26.86	25.76	26.81	27.54	3	3	13.8	13.8	21.932	0	21.767	5805500000	52	2	2	2	2	2	3	2	2	2	2	2
P78324;Q5TFQ8;Q9P1W8;O00241	P78324;Q5TFQ8	Tyrosine-protein phosphatase non-receptor type substrate 1;Signal-regulatory protein beta-1 isoform 3	SIRPA;SIRPB1	0.697177	-0.408826	28.67	28.79	28.44	27.04	27.74	26.42	27.98	27.88	28.18	28.62	28.23	28.25	28.8	28.76	29.07	29.07	26.28	27.64	28.61	28.83	28.67	29.19	28.04	28.19	24	24	54	54	54.966	0	323.31	68936000000	428	23	21	23	12	21	13	24	19	20	20	20
P61586	P61586	Transforming protein RhoA	RHOA	0.696798	0.126843	27.31	27.46	27.42	27.43	27.09	27.54	27.07	27.28	27.16	27.41	27.58	27.29	27.48	27.55	27.57	27.45	26.86	26.73	27.18	27.35	26.84	27.22	27.05	27.23	11	3	66.3	24.9	21.768	0	76.578	17682000000	194	3	3	3	3	3	3	3	3	3	3	3
Q6UB35	Q6UB35	Monofunctional C1-tetrahydrofolate synthase, mitochondrial	MTHFD1L	0.696373	-0.263272	22.89	23.13	22.89	21.99	22.06	NaN	21.91	22	23.03	22.72	22.57	22.85	22.98	22.62	23.29	23.07	NaN	22.51	22.72	23.1	21.95	23.65	22.7	22.36	10	10	13.7	13.7	105.79	0.00029044	10.528	423110000	55	3	7	5	4	6	0	5	3	3	3	3
Q6KCM7	Q6KCM7	Calcium-binding mitochondrial carrier protein SCaMC-2	SLC25A25	0.69629	-0.31138	24.58	24.82	24.68	23.31	24.07	23.92	23.94	24.16	24.31	25.69	24.69	24.45	24.35	24.35	24.99	25.23	23.29	24.79	25.12	24.78	25.05	24.84	25.33	24.24	15	13	40.9	37.5	52.662	0	147.9	3795800000	196	10	9	12	10	8	6	12	7	13	8	9
P55145	P55145	Mesencephalic astrocyte-derived neurotrophic factor	MANF	0.69621	-0.251139	23.07	24.15	22.97	23.14	23.72	23	23.73	NaN	23.39	23.72	22.95	22.98	24.32	22.93	24.14	23.34	24.03	23.71	23.75	22.99	NaN	23.57	23.73	23.07	7	7	31.9	31.9	20.7	0.00026802	8.0084	847360000	33	2	5	6	5	4	5	6	2	4	5	5
Q9H269	Q9H269	Vacuolar protein sorting-associated protein 16 homolog	VPS16	0.696195	-0.1225	23.19	23.42	22.94	23.03	22.57	22.55	23.06	23.18	22.96	23.63	23.06	22.89	23.18	23.22	23.3	23.23	23.08	23.2	23.23	23.01	23.17	23.21	23.17	22.94	16	16	25.6	25.6	94.693	0	27.409	1301100000	131	7	12	10	7	10	9	10	6	11	6	8
Q00587	Q00587	Cdc42 effector protein 1	CDC42EP1	0.695988	0.165579	23.36	23.75	23.39	23.23	23.75	23.74	23.69	22.99	23.19	23.53	23.4	23.46	22.89	22.85	23.18	22.76	23.82	23.77	23.35	23.24	23.71	23.5	23.28	23.14	9	9	33.2	33.2	40.294	0	28.567	1152400000	97	5	5	8	5	8	7	7	5	6	5	6
P43378	P43378	Tyrosine-protein phosphatase non-receptor type 9	PTPN9	0.695976	-0.195601	23.45	23.65	23.28	23.59	23.16	22.81	23.77	24.11	23.44	24	23.24	23.52	23.99	23.38	23.75	24.23	23.9	23.74	23.9	23.56	24.06	23.67	23.19	22.99	12	12	23.3	23.3	68.019	0.00030066	11.899	1240000000	94	7	6	8	7	6	7	9	6	5	6	7
Q9Y4G6	Q9Y4G6	Talin-2	TLN2	0.695427	0.135253	26.37	26.24	26.23	26.02	25.77	25.97	25.78	26.35	26.06	26.14	26.28	26.13	25.95	26.41	25.89	25.88	25.8	25.36	26.15	26.35	25.67	26.24	26.02	26.01	113	97	56.9	51.7	271.61	0	323.31	27419000000	1232	68	81	80	68	67	80	70	56	69	51	67
Q9Y6M5	Q9Y6M5	Zinc transporter 1	SLC30A1	0.695378	-0.324951	23.34	23.59	23.4	24.92	24.12	24.47	25.08	23.9	23.46	24.55	23.33	23.68	24.39	24.38	24.47	24.67	25.45	24.6	24.35	23.71	24.58	23.54	23.28	24.33	14	14	40	40	55.299	0	37.51	2217500000	77	5	7	9	9	10	10	12	5	6	4	5
Q9UNN5	Q9UNN5	FAS-associated factor 1	FAF1	0.695058	0.333958	24.08	23.79	24.01	23.28	23.41	23.41	21.99	23.28	23.8	23.39	24.05	23.71	22.9	23.98	22.2	22.25	22.62	23.15	22.75	24.05	22.94	23.92	23.72	23.74	11	11	23.2	23.2	73.953	0	27.274	980730000	101	5	9	7	2	8	8	3	5	6	3	4
Q12979	Q12979	Active breakpoint cluster region-related protein	ABR	0.69478	-0.24858	26.09	25.89	25.69	25.24	25.28	25.16	25.6	26.26	25.7	26.53	25.72	25.85	26.26	26.2	26.2	26.85	24.9	25.62	26.04	26.12	26.21	26.25	26.04	25.31	27	23	38.5	35.6	97.597	0	123.46	7440700000	281	15	19	18	12	17	15	17	12	13	12	16
Q96HP0	Q96HP0	Dedicator of cytokinesis protein 6	DOCK6	0.694461	-0.446545	21.16	22.44	21.72	22.94	22.78	23.01	23.4	21.77	22.13	21.33	20.68	21.66	22.63	22.62	22.98	21.58	24.19	22.38	23.27	21.7	22.75	21.05	22.37	22.84	24	23	16.9	16.5	229.56	0	66.016	1165300000	129	5	14	12	13	14	16	18	4	12	4	2
P63027	P63027	Vesicle-associated membrane protein 2	VAMP2	0.693766	-0.270235	28.64	28.62	28.45	27.54	27.77	27.14	28.45	27.99	28.76	28.84	28.45	28.55	28.59	28.9	29.07	28.91	27.43	28.61	28.82	28.83	28.3	28.76	28.21	28.02	7	4	60.3	39.7	12.663	0	323.31	33189000000	184	3	4	3	2	3	4	3	2	2	3	3
O75116	O75116	Rho-associated protein kinase 2	ROCK2	0.693589	0.500582	24.95	23.45	24.95	23.32	24.67	24.41	22.72	24.31	24.79	23.9	24.89	25.04	23.04	24.12	21.86	22.94	23.32	23.31	23.34	24.99	23.19	25.15	25.03	25.1	51	43	43.9	38.2	160.9	0	283.6	8717300000	447	28	27	34	17	29	32	15	16	26	13	29
Q9H9Q2	Q9H9Q2	COP9 signalosome complex subunit 7b	COPS7B	0.692815	0.687139	NaN	22.17	23.4	NaN	NaN	22.37	20.61	22.32	22.03	21.81	23.31	23.01	20.97	NaN	NaN	20.69	20.68	NaN	NaN	NaN	21.45	NaN	22.82	23.28	2	2	13.6	13.6	29.622	0	14.392	241000000	32	1	2	2	1	1	2	2	2	2	2	2
O15083	O15083	ERC protein 2	ERC2	0.692131	-0.364787	24.7	24.52	24.17	23.1	23.95	22.63	23.75	24.26	24.19	24.75	24.18	24.05	24.55	24.43	25.05	25.2	22.44	23.98	24.57	24.81	24.1	25.08	24.39	24.03	25	17	26.8	20.5	110.56	0	38.108	2204800000	164	12	14	14	7	11	5	8	10	10	7	9
[truncated: 2,388 more rows]
[truncated: 37 more columns]
