# Supplementary material for: Proteomic profiling in cerebral amyloid angiopathy reveals an overlap with CADASIL highlighting accumulation of HTRA1 and its substrates
Source: Acta Neuropathol Commun. 2022 Jan 24;10:6. doi: 10.1186/s40478-021-01303-6 (PMC8785498; doi:10.1186/s40478-021-01303-6)
Supplement: Supplementary file 3 — Additional file 3. Results of the proteomic analysis of AD brain microvessel extracts. [file 40478_2021_1303_MOESM3_ESM.xlsx]

## Sheet: AD
UniProt Accession						log2 transformed label free quantification (LFQ) intensities of AD samples													log2 transformed label free quantification (LFQ) intensities of control samples												Overall identified peptides		Overall amino acid sequence coverage					Summed Intensity		Identified unique peptides in individual AD samples
Protein IDs	Majority protein IDs	Protein names	Gene names	-log10 p-value (AD vs CON) (t-test)	log2 ratio (AD vs CON)	LFQ intensity AD 1	LFQ intensity AD 2	LFQ intensity AD 3	LFQ intensity AD 4	LFQ intensity AD 5	LFQ intensity AD 6	LFQ intensity AD 7	LFQ intensity AD 8	LFQ intensity AD 9	LFQ intensity AD 10	LFQ intensity AD 11	LFQ intensity AD 12	LFQ intensity AD 13	LFQ intensity CON 1	LFQ intensity CON 2	LFQ intensity CON 3	LFQ intensity CON 4	LFQ intensity CON 5	LFQ intensity CON 6	LFQ intensity CON 7	LFQ intensity CON 8	LFQ intensity CON 9	LFQ intensity CON 10	LFQ intensity CON 11	LFQ intensity CON 12	Peptides	Unique peptides	Sequence coverage [%]	Unique sequence coverage [%]	Mol. weight [kDa]	Q-value	Score	Intensity	MS/MS count	Unique peptides AD 1	Unique peptides AD 2	Unique peptides AD 3	Unique peptides AD 4	Unique peptides AD 5	Unique peptides AD 6	Unique peptides AD 7	Unique peptides AD 8	Unique peptides AD 9	Unique peptides AD 10
P24821	P24821	Tenascin	TNC	7.12189	3.35136	24.3556	25.219	26.3226	24.9006	23.5502	22.9917	21.8541	23.2468	23.1297	24.7301	24.4867	25.3613	24.6467	21.5556	22.2899	21.8601	20.0865	19.9383	20.8823	19.7185	21.9625	19.9834	20.1197	20.4045	21.5623	61	61	42.7	42.7	240.85	0	323.31	5905700000	315	42	44	47	41	31	26	17	28	26	40
P55209	P55209	Nucleosome assembly protein 1-like 1	NAP1L1	5.84737	1.13755	26.4744	26.3258	26.2508	25.951	25.6584	26.1338	26.0177	26.4737	26.0377	25.532	25.9045	25.2578	25.7437	24.1763	25.1397	24.6415	24.3211	25.0194	24.2929	24.7502	25.5522	24.5595	24.561	25.5055	25.6098	13	12	46.8	44.2	45.374	0	243.99	3656400000	142	9	8	7	6	10	9	10	10	8	11
O00232	O00232	26S proteasome non-ATPase regulatory subunit 12	PSMD12	5.31838	0.529427	24.884	24.9701	24.4608	24.697	24.9158	24.8086	24.902	24.9016	24.7452	25.054	24.5447	24.7948	24.5936	24.1204	24.5182	24.0323	24.1293	24.1384	24.0193	23.8216	24.4324	24.1705	24.5803	24.5333	24.6331	22	22	54.8	54.8	52.904	0	151.26	3692800000	243	14	13	11	17	13	16	14	12	13	15
P52564	P52564	Dual specificity mitogen-activated protein kinase kinase 6	MAP2K6	5.29288	0.542316	23.1843	23.492	23.0689	23.663	23.3687	23.2714	23.4998	23.3776	23.5329	23.5297	23.8765	23.4717	23.383	22.5616	22.7363	22.7667	22.7282	22.738	22.6024	22.9423	23.3911	23.0441	23.1406	23.1746	22.9458	9	7	32.6	25.4	37.492	0.00029265	10.746	967910000	73	4	7	4	5	5	5	5	7	6	6
P46199	P46199	Translation initiation factor IF-2, mitochondrial	MTIF2	5.1843	-0.428468	22.6198	22.6366	22.6434	22.5282	22.7845	22.5907	22.644	NaN	23.0451	22.6531	22.7767	22.4333	22.5212	23.1799	22.8183	23.1485	23.3651	22.9238	NaN	NaN	23.0592	23.1499	23.0014	23.1175	NaN	5	5	12.2	12.2	81.316	0.00027233	8.4784	300460000	30	3	4	4	3	3	4	2	2	3	3
P11216	P11216	Glycogen phosphorylase, brain form	PYGB	5.12932	0.847002	27.2019	26.9218	26.7915	27.3783	26.5026	26.9517	27.2534	26.951	27.3222	26.6576	27.3216	27.1245	26.8291	25.9926	26.2585	25.6267	25.7535	25.6865	25.9517	25.8954	26.9265	26.0094	26.8054	26.4427	26.6784	57	46	68.6	55.8	96.695	0	323.31	38673000000	868	38	38	29	39	38	43	41	40	35	33
Q8N766	Q8N766	ER membrane protein complex subunit 1	EMC1	4.97531	-0.402812	23.26	23.3708	23.7311	23.2634	23.5504	23.3022	23.6056	23.355	23.5772	23.4206	23.5608	23.5247	23.4945	23.7631	23.7436	23.9835	24.0193	24.0919	24.1063	24.0446	23.5362	23.8202	23.9928	23.8094	23.4762	19	19	27	27	111.76	0	29.158	2265600000	198	14	12	15	14	15	12	15	14	14	15
Q99943	Q99943	1-acyl-sn-glycerol-3-phosphate acyltransferase alpha	AGPAT1	4.93708	-0.525382	23.4759	23.7142	NaN	23.7422	23.7794	23.5754	23.8102	23.5124	23.8109	23.8959	24.0605	23.7439	23.7779	24.3488	24.4124	24.5347	24.4275	24.6459	NaN	24.2017	23.9965	24.4278	24.0821	24.1513	23.7077	5	5	24	24	31.716	0	76.71	1121400000	57	4	4	1	4	4	4	5	3	2	5
P49721	P49721	Proteasome subunit beta type-2	PSMB2	4.80222	0.65904	23.4065	23.4171	NaN	23.1088	23.2065	23.5279	22.9018	23.3732	23.0639	23.5683	23.348	22.7765	NaN	23.0039	22.4321	22.5626	22.3109	22.7258	22.6609	22.7691	23.0111	22.7616	22.5071	22.3565	21.9337	5	5	29.9	29.9	22.836	0	19.896	355510000	39	3	3	1	2	3	4	3	2	2	3
Q99615	Q99615	DnaJ homolog subfamily C member 7	DNAJC7	4.79084	0.659208	22.462	22.5323	22.5317	22.951	22.3336	22.6758	22.7505	22.9114	22.3993	22.0028	22.3704	22.4513	22.1234	21.28	22.1652	21.9001	21.7894	21.6555	NaN	21.5615	22.3769	21.6218	21.8304	21.9165	22.1476	10	10	27.5	27.5	56.44	0	29.361	446290000	47	7	7	7	7	5	4	4	6	7	5
Q5VYK3	Q5VYK3	Proteasome-associated protein ECM29 homolog	ECM29	4.72262	1.40109	23.4733	23.3605	23.4846	22.9489	23.2574	23.1994	23.309	23.452	23.213	22.9275	23.1189	22.8014	23.2458	20.6091	22.409	21.2368	20.4418	21.5304	21.3308	21.4734	22.9595	21.308	22.6451	22.6723	23.1473	28	28	21.2	21.2	204.29	0	52.82	1612600000	202	19	17	19	22	20	20	18	21	15	17
Q56VL3	Q56VL3	OCIA domain-containing protein 2	OCIAD2	4.71544	-0.834885	22.9019	23.0092	22.7527	22.2464	22.923	22.4246	22.3735	22.411	22.7042	23.2674	22.9783	23.2614	22.4322	23.3723	23.2482	23.5123	23.8016	24.167	24.1777	24.0009	22.8347	23.9166	23.5163	23.3173	23.0945	6	6	39.6	39.6	16.953	0.00025806	7.1175	542350000	61	4	4	3	5	5	3	3	3	3	5
P48643	P48643	T-complex protein 1 subunit epsilon	CCT5	4.62099	0.467558	26.3384	26.219	26.0275	26.166	26.1428	26.3416	26.2842	26.3572	26.2909	26.0773	25.9199	26.1548	26.1037	25.7107	25.8322	25.4018	25.4185	25.5617	25.592	25.5698	26.1139	25.3051	25.9938	26.0065	26.1204	37	37	75	75	59.67	0	323.31	15047000000	447	29	30	24	24	28	28	26	25	29	24
Q9UJF2	Q9UJF2	Ras GTPase-activating protein nGAP	RASAL2	4.51604	-0.5665	22.5273	22.6895	22.6138	22.3007	22.5347	NaN	22.762	NaN	22.4509	22.6665	22.5731	22.72	22.7504	23.127	23.2069	23.0521	24.0268	22.9479	23.2181	23.2883	23.2099	NaN	22.8746	23.0239	22.8449	12	7	11.6	7.2	128.56	0.0002439	5.6667	513780000	21	3	5	7	4	5	3	4	3	4	4
P17980	P17980	26S protease regulatory subunit 6A	PSMC3	4.47139	0.305232	25.0585	25.0264	25.0033	25.1073	25.0805	24.9812	24.9738	24.9573	25.0245	25.0538	24.9363	25.1248	25.0385	24.5201	24.8428	24.3047	24.4493	24.695	24.7459	24.776	24.8992	24.727	24.7812	25.0198	24.9145	22	22	66.3	66.3	49.203	0	323.31	5614300000	237	12	17	16	17	16	17	14	14	17	15
O76054;Q9UDX4;B5MCN3	O76054	SEC14-like protein 2	SEC14L2	4.46409	1.39394	24.8882	24.6645	24.499	24.5124	23.6643	24.2074	24.7474	24.2858	24.8069	23.4435	25.0619	24.187	24.7463	22.1493	22.9352	23.3381	22.1192	21.944	23.0923	22.4801	24.5929	22.4309	23.7115	23.7678	23.9865	17	17	52.4	52.4	46.145	0	45.453	2702700000	99	10	12	8	12	9	9	11	10	10	8
P46779	P46779	60S ribosomal protein L28	RPL28	4.18802	-0.637844	24.7806	24.9249	25.6323	24.5876	25.034	24.8158	24.6424	25.06	24.8289	25.0053	24.887	25.1604	25.0633	25.5989	25.392	25.8932	25.5851	25.904	26.2811	25.7141	24.8712	25.942	25.4422	25.3201	25.1771	8	8	46	46	15.747	0	53.484	3512600000	109	4	6	6	5	7	6	6	6	4	6
P43686	P43686	26S protease regulatory subunit 6B	PSMC4	4.14704	0.600718	26.3419	25.9723	26.1686	25.8507	25.8907	25.895	26.2423	25.9812	25.8734	25.9134	25.9169	26.17	25.9908	25.2411	25.5069	25.1789	24.8727	25.4033	25.0683	24.7354	25.7326	25.4933	25.6861	26.0028	26.0611	21	21	70.1	70.1	47.366	0	190.73	5343900000	178	20	16	14	17	17	18	18	18	13	15
P34949	P34949	Mannose-6-phosphate isomerase	MPI	4.1149	1.5087	24.6489	24.0893	23.1288	24.4666	22.5648	24.2145	24.5339	23.9445	23.7255	22.8888	23.9278	24.0399	23.7259	21.7078	22.4237	21.9108	21.9655	20.957	21.7005	21.9694	23.7348	21.8659	23.0044	22.5051	24.2113	14	14	44.2	44.2	46.655	0	81.662	1812700000	134	11	12	10	12	10	12	12	11	11	8
Q9UJZ1	Q9UJZ1	Stomatin-like protein 2, mitochondrial	STOML2	4.10057	-0.40801	25.0439	25.0197	25.1129	25.0104	25.3103	24.9637	25.2776	25.0417	25.1726	25.3981	25.4401	25.267	25.2632	25.4533	25.4639	25.8761	25.8096	25.2342	25.7633	25.7385	25.3578	25.7838	25.8531	25.6043	25.1008	17	17	58.7	58.7	38.534	0	217.12	6728600000	275	14	14	15	14	14	14	14	16	13	15
Q8NBN7	Q8NBN7	Retinol dehydrogenase 13	RDH13	4.06911	-0.659287	23.141	23.2994	22.8503	23.9749	23.8235	23.2621	23.7161	23.6572	23.7054	23.6764	24.0829	23.5045	23.6446	23.8178	24.0163	24.7523	24.217	23.7969	24.2228	24.6625	24.3393	24.4088	24.3785	24.4387	23.6341	10	10	42.9	42.9	35.932	0	89.781	1581900000	181	9	10	3	8	9	9	8	10	9	9
Q9UPZ6	Q9UPZ6	Thrombospondin type-1 domain-containing protein 7A	THSD7A	4.06646	-0.88647	21.5105	21.5988	22.5376	21.7732	22.0045	21.441	21.7752	22.0569	21.7617	21.9999	22.5479	22.1813	22.5397	23.4131	22.9299	23.0384	22.4243	23.7609	22.5323	23.6293	22.7938	22.9914	22.2226	22.6109	22.0396	14	14	11.8	11.8	185.36	0	17.201	848330000	59	8	6	7	9	11	5	7	9	8	8
Q96FJ2	Q96FJ2	Dynein light chain 2, cytoplasmic	DYNLL2	4.03604	-0.556205	26.8618	26.994	27.3115	27.1149	27.2231	27.0569	27.23	26.8522	27.0761	27.2394	27.7473	27.4883	27.5771	28.1027	27.9515	27.9542	27.8885	27.6463	27.7109	28.1903	27.5064	27.8551	27.7653	27.7055	26.9572	7	3	64	33.7	10.35	0	280.98	10614000000	175	3	3	3	3	3	3	3	3	3	3
Q86UE4	Q86UE4	Protein LYRIC	MTDH	4.02961	-0.599743	23.9914	24.2153	24.8639	24.3138	24.3361	24.2602	24.3305	24.2754	24.5188	24.5673	24.4227	24.3476	24.6139	25.1372	24.8643	25.3363	25.0547	25.3747	25.2515	25.6726	24.3991	25.0031	24.6224	24.781	24.3676	13	13	30.9	30.9	63.836	0	116.55	2095400000	118	9	9	8	8	9	10	7	9	9	8
Q96LJ7	Q96LJ7	Dehydrogenase/reductase SDR family member 1	DHRS1	3.9618	-0.997766	21.4455	22.0221	21.7521	21.4009	21.2718	21.6514	21.0862	21.9027	NaN	22.6277	21.7281	21.9624	21.3198	22.7219	22.6349	22.6269	NaN	22.8078	NaN	23.6079	22.3544	23.2469	21.5548	22.9275	22.3035	6	6	28.1	28.1	33.909	0	18.232	284150000	54	3	2	2	3	2	2	3	4	0	4
P26885	P26885	Peptidyl-prolyl cis-trans isomerase FKBP2	FKBP2	3.89039	0.630812	25.3336	25.015	25.4238	25.1562	25.2471	25.2043	25.2189	25.3611	24.9908	24.9826	24.4629	24.8551	25.3667	24.334	24.0142	24.4901	24.3786	24.9376	24.7177	24.1572	24.8408	24.1602	24.0912	24.3944	25.4081	8	8	59.2	59.2	15.649	0	24.54	2583300000	93	6	8	5	6	6	6	5	6	6	5
Q9UHQ4	Q9UHQ4	B-cell receptor-associated protein 29	BCAP29	3.88352	-0.595855	24.9288	25.056	25.6063	25.0027	25.4086	25.1844	25.16	25.0066	24.6109	25.2809	24.6029	25.4328	25.1215	26.2312	25.75	25.8995	25.7185	26.1017	25.8707	25.5556	25.0425	26.0216	25.6351	25.327	25.2913	10	10	32.8	32.8	28.32	0	16.79	5064300000	93	7	8	4	9	6	9	9	7	7	7
Q53RD9	Q53RD9	Fibulin-7	FBLN7	3.88286	-1.64148	22.4117	24.19	22.7455	22.9958	21.9476	22.2409	22.4933	22.2414	22.1773	24.1555	22.5938	23.7225	23.1903	24.8518	23.7065	23.6689	24.6504	26.2502	24.8938	25.7618	22.7567	24.6722	23.1413	25.1324	24.4629	15	15	33.7	33.7	47.375	0	36.226	3628700000	109	7	10	4	8	5	6	5	6	6	10
P78371	P78371	T-complex protein 1 subunit beta	CCT2	3.83561	0.398901	26.7251	26.5929	26.6139	26.7486	26.5401	26.7108	26.7341	26.6729	26.7839	26.2494	26.6364	26.6933	26.8042	26.0823	26.3469	26.2209	26.0502	26.0593	25.8956	26.029	26.7287	26.0052	26.4607	26.6296	26.556	36	36	73.3	73.3	57.488	0	323.31	20776000000	512	29	26	25	29	26	29	25	26	26	25
P00568	P00568	Adenylate kinase isoenzyme 1	AK1	3.83123	1.13816	27.2972	27.3998	26.9385	27.4838	26.501	27.174	27.4016	27.0893	27.2788	26.4314	26.9981	27.1159	26.1555	25.6514	26.3243	24.8356	25.8093	25.1723	25.1596	24.9084	27.1001	25.6816	26.3818	26.4197	27.1425	18	17	71.6	67	21.635	0	39.725	12627000000	164	9	11	11	14	8	11	12	13	12	9
P18505	P18505	Gamma-aminobutyric acid receptor subunit beta-1	GABRB1	3.81639	-0.573218	22.7435	NaN	NaN	NaN	22.8832	NaN	NaN	22.5699	23.2703	22.8905	NaN	22.8364	NaN	23.4645	23.5167	23.3689	23.4278	NaN	NaN	NaN	23.3826	NaN	23.4727	NaN	NaN	9	3	22.6	9.5	54.234	0.00045935	4.3631	329430000	12	3	2	0	2	2	2	1	3	3	3
Q9Y2T2	Q9Y2T2	AP-3 complex subunit mu-1	AP3M1	3.80928	0.5711	23.4439	23.1684	23.5395	23.1838	23.2358	23.3871	23.1366	23.5477	23.4628	23.2778	23.1704	23.0543	23.3754	22.1523	22.9418	22.5006	22.0615	23.3988	22.6342	22.8908	22.9489	22.3039	22.7304	22.9485	23.3122	13	10	43.8	37.3	46.939	0	57.439	1134500000	136	9	9	8	8	9	8	9	8	8	8
P62191	P62191	26S protease regulatory subunit 4	PSMC1	3.79185	0.57685	24.6805	25.0648	24.4888	24.8431	24.7666	24.8826	24.9356	24.902	24.7643	24.8654	24.6846	24.9463	24.7131	24.1213	24.5079	23.8321	23.4056	24.1799	24.3768	23.7505	24.6054	24.1976	24.1845	24.6395	25.0037	15	15	45.5	45.5	49.184	0	209.61	3352000000	145	11	11	8	8	10	10	9	12	11	9
Q6P1N0	Q6P1N0	Coiled-coil and C2 domain-containing protein 1A	CC2D1A	3.78186	0.30876	23.0873	22.9146	23.0137	23.0702	22.7078	23.0464	23.0913	23.1319	23.0519	22.7675	23.0144	23.1455	23.2164	22.5945	22.6889	22.5887	22.3811	23.0319	22.6705	22.5667	22.7273	23.036	22.5842	22.7593	22.9045	19	19	25.3	25.3	104.06	0	35.785	1348100000	175	11	15	10	13	12	13	11	13	9	11
Q9H4M9	Q9H4M9	EH domain-containing protein 1	EHD1	3.77901	0.915513	25.6486	25.3641	25.6633	25.1276	25.3558	25.1122	25.0916	25.7607	25.32	24.9073	24.9567	25.2934	25.6571	23.9362	24.8441	23.6382	23.3373	24.5647	24.6289	23.6306	24.7653	24.4111	24.4243	25.115	25.6492	28	17	62	43.4	60.626	0	134.45	5380400000	199	14	14	14	12	12	13	14	14	15	11
Q14166	Q14166	Tubulin--tyrosine ligase-like protein 12	TTLL12	3.70531	0.522413	24.005	24.027	23.7485	23.4338	24.063	24.0604	23.6899	23.6707	24.0697	23.9268	23.5185	23.741	24.0263	23.1996	23.5687	23.0439	23.4178	23.7016	23.8319	22.9942	23.6184	23.0976	22.5622	23.3705	23.4605	21	21	45.8	45.8	74.403	0	35.762	2554700000	170	15	16	13	16	16	17	13	17	16	12
O95373	O95373	Importin-7	IPO7	3.63081	0.858728	24.7463	24.4314	23.7686	24.4377	24.4693	24.4301	24.5997	24.6664	24.1982	23.7195	24.0346	24.2187	23.9029	22.9221	23.8191	22.6155	22.8081	22.8389	23.163	22.9552	24.2549	23.4356	23.7295	24.1902	24.308	19	18	24.6	23.6	119.52	0	52.317	2669100000	170	12	14	8	12	13	15	11	14	11	10
P24534	P24534	Elongation factor 1-beta	EEF1B2	3.63076	1.12978	26.344	26.406	26.8404	26.2222	25.2364	25.8906	26.4076	25.8927	25.9983	25.0028	26.0074	25.9967	25.8277	24.2996	25.1597	24.3403	23.2905	24.9163	24.6022	24.2929	25.7385	24.7005	25.6399	25.3984	26.1309	9	9	64.4	64.4	24.763	0	247.5	7036100000	126	9	9	7	8	7	9	9	9	8	7
O15240	O15240	Neurosecretory protein VGF;Neuroendocrine regulatory peptide-1;Neuroendocrine regulatory peptide-2;Antimicrobial peptide VGF[554-577]	VGF	3.61153	-2.00358	NaN	22.4147	NaN	NaN	23.3369	21.9505	21.6855	21.4991	22.2752	22.352	NaN	21.0263	22.0422	24.8127	24.3304	24.0532	25.8659	22.3283	21.9861	24.8533	24.4636	23.7056	25.7006	23.6329	23.0871	14	14	29.1	29.1	67.257	0	168.07	1012500000	85	1	6	0	1	5	4	2	4	6	5
Q15046	Q15046	Lysine--tRNA ligase	KARS	3.59107	0.553978	24.2847	24.392	24.7044	24.3157	24.3283	24.0846	24.358	24.6736	24.3079	24.4713	24.2956	24.4876	24.5708	23.81	23.4925	23.2856	23.87	24.0797	24.0203	22.9709	24.0787	24.1635	24.4313	23.7197	24.2987	26	26	43.7	43.7	68.047	0	73.172	3759700000	196	17	18	16	15	16	19	17	19	15	19
O60825;Q16875	O60825	6-phosphofructo-2-kinase/fructose-2,6-bisphosphatase 2;6-phosphofructo-2-kinase;Fructose-2,6-bisphosphatase	PFKFB2	3.5837	0.732879	25.2259	25.1639	24.4834	25.3975	24.5961	25.1343	24.9435	24.8627	24.7252	25.3217	25.4791	24.7767	24.5717	24.4221	24.2153	23.6171	23.9914	23.3766	24.5713	23.6305	25.0378	24.2437	24.8084	24.5633	24.4342	22	18	48.5	41	58.476	0	68.232	2421100000	147	10	9	8	15	8	9	9	8	13	10
Q9UMX0	Q9UMX0	Ubiquilin-1	UBQLN1	3.57495	0.374971	24.2415	24.4432	24.0375	24.7718	24.4676	24.836	24.5913	24.2243	24.4713	24.3944	24.3233	24.306	24.1909	23.8457	24.1409	23.9402	23.8365	23.7703	23.9435	24.1489	24.4664	23.8192	24.1849	24.1143	24.1811	13	7	38.4	25	62.518	0	169.96	2451900000	179	4	4	5	5	4	5	4	3	6	6
P16152	P16152	Carbonyl reductase [NADPH] 1	CBR1	3.5743	1.29871	28.5353	28.2115	28.0355	28.7898	27.3894	28.2749	28.4278	28.3061	28.1137	27.4281	27.8045	28.1261	27.6658	26.3506	27.2317	25.6725	25.9361	25.6726	26.3457	26.1511	28.3262	26.1077	27.813	27.4847	28.3468	20	18	78.3	67.9	30.375	0	323.31	48741000000	283	15	16	12	14	12	14	14	14	13	11
P62753	P62753	40S ribosomal protein S6	RPS6	3.55753	-0.622415	24.9959	24.8921	25.2399	24.2344	25.3942	25.005	24.8162	24.7078	24.8937	25.3132	24.7436	25.0866	24.7758	25.7621	25.4342	25.717	25.3121	26.1586	26.2223	25.6775	24.9587	25.8941	25.1295	25.3196	25.051	7	7	32.1	32.1	28.68	0	77.061	2625600000	45	6	5	5	3	5	6	4	5	4	6
P61077;P62837	P61077;P62837	Ubiquitin-conjugating enzyme E2 D3;Ubiquitin-conjugating enzyme E2 D2	UBE2D3;UBE2D2	3.54389	1.28374	26.1276	25.4229	24.517	25.4296	24.4385	24.9742	26.1025	25.016	24.9852	24.4322	25.4759	25.307	25.378	23.9017	23.2932	23.7453	23.4482	22.8373	23.9361	23.7886	25.6925	NaN	NaN	24.6082	NaN	4	3	40.8	28.6	16.687	0	167.15	1612900000	46	1	2	2	3	2	2	2	2	3	2
P30043	P30043	Flavin reductase (NADPH)	BLVRB	3.5293	1.67688	27.5108	27.0666	27.3235	26.6432	24.8938	26.2937	25.9617	26.4845	26.7005	25.5323	26.463	27.5795	27.2755	23.8054	25.5927	22.8351	24.4851	23.7428	24.8079	24.2843	26.1264	24.8339	25.8454	25.9004	26.7523	12	12	68.9	68.9	22.119	0	160.3	9448400000	179	11	11	11	11	7	11	10	11	11	6
Q9Y5L4	Q9Y5L4	Mitochondrial import inner membrane translocase subunit Tim13	TIMM13	3.52493	-0.570297	24.2368	24.1033	23.8263	24.5988	24.1671	24.3703	24.2075	24.1818	24.5223	24.806	24.7844	24.2282	24.0964	25.4682	24.852	25.2309	25.1713	24.2976	24.5621	24.9799	24.8867	24.5894	25.2896	25.0135	24.314	6	6	77.9	77.9	10.5	0.00029377	10.905	2122700000	109	4	5	4	6	5	5	5	5	6	6
Q16134	Q16134	Electron transfer flavoprotein-ubiquinone oxidoreductase, mitochondrial	ETFDH	3.52254	-0.336502	23.8278	23.9687	24.0064	24.102	24.3458	24.1638	24.2396	23.9877	24.1167	24.1264	24.3774	24.1691	23.9623	24.3068	24.2191	24.8817	24.7085	24.1558	24.5487	24.5851	24.4275	24.512	24.4577	24.4659	24.0557	17	17	34	34	68.495	0	133.52	3839800000	198	14	12	8	14	16	16	14	17	9	14
P62333	P62333	26S protease regulatory subunit 10B	PSMC6	3.51278	0.267884	24.7249	24.8271	25.1848	25.0681	24.9369	24.8139	24.9928	25.0026	25.0498	24.9238	25.0207	25.0497	25.1272	24.6059	24.6603	24.4774	24.518	24.6161	24.5022	24.7727	24.8395	24.6598	24.981	24.9244	24.972	21	21	67.1	67.1	44.172	0	147.54	5786200000	247	15	18	14	15	14	18	17	16	12	15
P62195	P62195	26S protease regulatory subunit 8	PSMC5	3.5071	0.289386	25.243	25.363	25.4068	25.3175	25.3677	25.2034	25.3497	25.3416	25.323	25.4026	25.4637	25.3533	25.2544	25.1102	25.3035	24.628	24.7897	24.7933	25.1358	24.8389	25.1498	25.0294	25.3952	25.2	25.2057	21	20	59.9	56.9	45.626	0	281.27	5594600000	242	18	17	17	18	16	18	15	17	16	17
P42677	P42677	40S ribosomal protein S27	RPS27	3.50251	-0.467552	24.573	24.8034	25.5062	24.4348	24.9927	24.4726	24.6248	25.0696	24.8306	25.133	25.0614	24.9953	25.0438	25.4095	25.2678	25.4658	25.3176	25.6205	25.8025	25.5684	24.9294	25.3352	25.3113	25.1687	25.0674	5	3	40.5	15.5	9.461	0	22.395	2193500000	54	2	2	3	1	3	3	3	3	2	2
Q9UK22	Q9UK22	F-box only protein 2	FBXO2	3.49797	0.931212	27.307	27.7762	27.183	27.5806	26.998	27.4465	27.1354	26.5451	27.5364	26.6151	27.5657	27.0537	27.5918	26.0918	27.1624	25.8151	25.9988	25.5009	25.3643	25.7365	27.203	26.1341	27.1779	26.7269	26.9916	15	15	59.1	59.1	33.327	0	200.12	17154000000	180	13	12	9	10	8	13	12	13	9	10
Q86YT5	Q86YT5	Solute carrier family 13 member 5	SLC13A5	3.4821	-0.920279	22.0703	22.3226	NaN	22.261	21.4708	22.5257	23.2514	22.0111	22.1553	22.0986	23.0381	22.2597	21.9564	22.9432	23.0875	23.1846	23.9055	21.9415	23.1378	23.6275	23.7672	22.8163	23.6835	23.751	22.6187	3	3	6.7	6.7	63.061	0.00027049	8.2833	375060000	36	2	3	1	3	2	3	3	2	2	3
P62913	P62913	60S ribosomal protein L11	RPL11	3.47832	-0.533282	25.341	25.4452	26.2311	25.3245	26.1072	25.3044	25.473	25.622	25.6237	25.8965	25.7662	25.8618	26.0695	26.3568	26.2151	26.4942	26.2968	26.5056	26.544	26.3998	25.5696	26.5382	25.8195	26.0699	25.9587	6	6	35.4	35.4	20.252	0	14.153	5306000000	105	6	6	3	5	6	5	6	6	5	5
Q15102	Q15102	Platelet-activating factor acetylhydrolase IB subunit gamma	PAFAH1B3	3.44612	1.29872	25.7667	25.9559	25.4335	26.3729	24.8008	26.2405	25.7894	25.3258	25.8693	25.4158	26.1118	26.0562	25.8757	23.9736	25.41	23.6134	23.5387	22.8506	24.8283	23.5515	25.5857	23.8143	26.0474	25.167	25.2787	10	10	52.8	52.8	25.734	0	144.46	3415800000	122	5	9	4	6	7	6	8	7	5	6
P51178	P51178	1-phosphatidylinositol 4,5-bisphosphate phosphodiesterase delta-1	PLCD1	3.43658	0.936339	24.9409	24.5452	25.0579	24.5228	23.426	24.0469	24.341	24.1655	24.2873	23.6579	24.397	23.8279	24.1455	23.0364	23.1599	22.7233	22.6484	23.6448	23.064	23.4171	24.0796	22.2236	23.6685	23.6401	24.5613	27	26	52.4	51.2	85.664	0	223.97	4600800000	227	22	19	21	19	15	19	17	19	19	16
P21912	P21912	Succinate dehydrogenase [ubiquinone] iron-sulfur subunit, mitochondrial	SDHB	3.43093	-0.458231	26.6214	26.8667	26.7872	27.1516	27.2344	27.099	27.3266	27.0767	27.1476	27.2292	27.5051	27.0599	26.5759	27.382	27.4842	27.6521	27.8218	26.9025	27.503	27.6905	27.4597	27.7104	27.8198	27.6015	27.1002	20	20	58.9	58.9	31.629	0	226.99	21076000000	287	18	16	15	15	18	18	18	18	17	13
P49368	P49368	T-complex protein 1 subunit gamma	CCT3	3.41992	0.343963	26.0667	25.8498	26.0047	26.0252	25.9607	26.0272	26.1847	26.0736	26.0138	25.5577	25.9121	25.9596	26.0249	25.4516	25.6337	25.4393	25.2458	25.4933	25.6446	25.4173	25.9183	25.4581	26.0087	25.9822	25.8663	38	38	66.6	66.6	60.533	0	207.04	20335000000	538	31	32	30	30	28	30	30	31	31	28
Q15031	Q15031	Probable leucine--tRNA ligase, mitochondrial	LARS2	3.41651	-0.464515	22.0172	22.8233	22.307	22.4665	22.8598	22.4602	22.5499	22.4993	22.6334	22.7283	22.8083	22.5277	22.4368	22.9575	22.9733	22.9853	23.0818	22.147	23.1033	23.3623	22.9068	23.0496	23.4576	23.2005	22.9194	12	12	18.4	18.4	101.97	0	47.667	972090000	125	6	9	7	10	8	6	6	7	10	7
O95573;REV__Q9Y6M9	O95573	Long-chain-fatty-acid--CoA ligase 3	ACSL3	3.3812	-0.431471	25.2328	25.1973	25.6494	24.9054	25.1913	25.2165	25.1047	24.8952	25.4579	25.2024	25.5989	25.1454	25.5117	25.4855	25.8922	26.0271	25.6893	26.0655	25.9331	25.712	25.3531	25.9626	25.3397	25.4113	25.3604	30	29	51.4	48.9	80.419	0	301.8	9944300000	359	24	20	22	22	22	23	18	22	21	19
O96005	O96005	Cleft lip and palate transmembrane protein 1	CLPTM1	3.38037	-0.54921	22.4928	23.141	22.9067	23.3077	23.5342	23.364	23.2361	22.9799	23.5505	23.7733	23.5456	23.1868	23.4244	24.0503	23.9655	24.47	24.0741	23.7556	23.7062	24.0327	23.4793	23.8687	23.5962	23.4914	23.2787	11	11	22.7	22.7	76.096	0	63.511	1096400000	105	4	7	3	7	6	7	9	5	9	6
P27824	P27824	Calnexin	CANX	3.3678	-0.35867	27.8897	28.0562	28.134	27.9367	28.147	27.8295	27.7191	27.5471	27.9617	28.0866	28.0567	27.9795	28.1204	28.4335	28.2572	28.2992	28.4067	28.7248	28.5696	28.5339	27.8902	28.4045	28.2688	28.1403	27.8808	41	39	48	45.9	67.567	0	323.31	60033000000	648	34	34	33	34	32	34	31	32	34	35
P22314	P22314	Ubiquitin-like modifier-activating enzyme 1	UBA1	3.36743	1.26848	27.886	27.7614	27.7169	28.0905	27.007	28.0926	28.1425	28.0327	28.0638	26.8192	27.9721	28.009	28.0001	25.7918	27.5007	25.0571	25.4682	25.41	26.5888	25.7234	27.8486	26.5502	27.5696	27.3464	27.7023	54	54	63.8	63.8	117.85	0	323.31	66897000000	778	48	46	36	45	43	48	45	47	43	46
P05186	P05186	Alkaline phosphatase, tissue-nonspecific isozyme	ALPL	3.35173	-1.05782	28.1171	28.3031	27.7567	27.5004	28.9234	27.109	27.559	27.9684	28.2098	27.8497	27.0506	27.8223	28.2047	29.4919	28.8558	29.6413	28.6006	30.6021	29.3738	28.9542	28.0418	28.7269	27.7043	28.5457	28.6545	21	20	49.6	48.3	57.304	0	224.16	18237000000	199	13	12	8	13	14	13	9	13	10	11
Q7L5N1	Q7L5N1	COP9 signalosome complex subunit 6	COPS6	3.3515	0.989715	24.3092	24.6326	23.8553	24.4725	23.6136	24.2971	24.16	24.2413	24.1312	23.237	23.9011	24.4161	24.0842	22.8473	23.5015	22.3561	22.6643	22.2345	23.1949	22.7401	24.2193	22.9131	22.8608	NaN	24.7244	11	11	45.9	45.9	36.163	0	67.363	1894300000	86	7	9	8	10	7	8	9	10	10	8
P46109	P46109	Crk-like protein	CRKL	3.35005	0.819902	25.64	25.8485	25.7011	25.8892	25.0109	25.6965	25.7138	25.4364	25.6928	24.868	25.8243	25.813	25.9558	24.257	25.2064	24.025	24.2467	24.2485	24.1835	24.5246	25.6246	24.7398	25.6948	25.3446	25.5339	14	14	55.1	55.1	33.777	0	97.509	4315500000	181	10	10	8	10	9	11	8	12	9	10
Q9Y6E0	Q9Y6E0	Serine/threonine-protein kinase 24;Serine/threonine-protein kinase 24 36 kDa subunit;Serine/threonine-protein kinase 24 12 kDa subunit	STK24	3.32246	0.851325	23.882	23.5204	23.613	23.5974	23.3492	23.4321	23.5968	24.0853	23.6373	22.7465	23.4279	23.9401	23.6006	21.9982	22.7998	NaN	21.7349	23.1085	22.3124	22.3722	23.402	22.437	22.8849	22.7839	24.0875	13	8	37.5	26.2	49.307	0	44.005	1491200000	108	8	8	8	6	6	7	6	8	8	3
P11217	P11217	Glycogen phosphorylase, muscle form	PYGM	3.32204	1.14052	26.4565	25.4249	25.557	26.3063	25.3832	24.9469	25.5871	25.678	25.1302	25.0561	26.1282	25.5078	24.8961	23.7328	23.9603	23.3054	22.7896	24.3502	25.2208	24.0558	25.3834	24.3457	25.1172	25.3672	25.2006	53	41	65.7	49.6	97.091	0	323.31	15169000000	556	35	30	27	38	32	28	30	34	24	30
Q14699	Q14699	Raftlin	RFTN1	3.31663	-0.465305	23.1217	23.6407	23.6353	23.4121	23.2898	23.5755	23.381	23.707	23.929	23.7619	23.9389	23.8825	24.097	24.0685	23.7449	24.4122	24.2621	24.5062	24.3893	24.0436	23.8827	24.4684	23.7835	23.9842	23.7668	16	15	40.1	38.9	63.145	0	38.741	2049100000	143	8	12	10	7	8	8	10	9	8	8
Q9UPU5	Q9UPU5	Ubiquitin carboxyl-terminal hydrolase 24	USP24	3.30899	0.52555	22.4311	22.2759	22.0448	22.3478	22.3465	22.7604	22.1733	22.4306	22.3286	22.0509	22.1562	22.2121	22.287	21.6553	22.4069	NaN	21.517	21.084	21.7556	21.4075	22.4925	21.5483	21.6683	21.9431	21.994	12	12	6.3	6.3	294.36	0	15.464	470980000	62	9	7	7	7	6	9	8	8	6	8
P40227	P40227	T-complex protein 1 subunit zeta	CCT6A	3.29187	0.363623	26.2076	26.1951	26.0492	26.1847	26.116	26.2113	26.4122	26.2781	26.3127	26.0313	26.09	26.3381	26.2654	25.6964	25.8616	25.5254	25.6346	25.4767	25.8392	25.6054	26.2424	25.6092	26.1408	26.1367	26.3529	27	23	67.4	60.3	58.024	0	323.31	16120000000	369	16	17	13	16	15	16	15	17	17	19
Q9NRW7	Q9NRW7	Vacuolar protein sorting-associated protein 45	VPS45	3.29148	0.50885	23.8935	24.0293	22.9905	23.8274	22.8529	24.0523	23.4934	23.4794	23.7228	23.3791	23.3019	23.5193	23.2236	22.6311	23.1505	22.8003	22.9132	23.0034	22.7618	23.1238	23.2177	22.8782	23.4686	23.0722	23.1179	20	20	39.8	39.8	65.076	0	30.708	1598600000	141	12	14	10	15	12	13	14	12	10	14
P63151	P63151	Serine/threonine-protein phosphatase 2A 55 kDa regulatory subunit B alpha isoform	PPP2R2A	3.26749	0.684806	25.9218	25.658	24.6838	25.5324	25.2638	25.6107	25.2114	25.8505	25.293	24.8623	24.9981	24.9222	25.61	24.3903	24.8466	24.4674	24.6207	23.9322	24.3135	24.2784	25.4415	24.5845	25.5148	24.65	24.8205	15	8	44.7	25.5	51.691	0	162.65	4280700000	145	6	7	6	7	6	7	5	6	7	7
Q14152	Q14152	Eukaryotic translation initiation factor 3 subunit A	EIF3A	3.25815	0.71508	24.7507	24.511	24.9123	24.3903	23.9938	24.2859	24.525	24.6723	24.3063	23.6084	24.1375	24.5936	24.4494	23.4182	23.7215	23.2548	22.8485	24.1975	22.9278	23.6009	24.1766	23.5844	23.7965	23.9318	24.7019	36	36	27.6	27.6	166.57	0	150.15	5219600000	303	30	25	23	29	26	25	27	29	20	20
Q9UHY7	Q9UHY7	Enolase-phosphatase E1	ENOPH1	3.24693	1.59597	25.9475	25.6262	24.5877	26.1738	23.5069	25.2341	25.4842	25.1343	25.0428	23.5991	25.0318	25.0604	24.873	22.9083	23.6915	22.5495	22.9265	22.062	22.3735	22.4337	25.2156	22.6199	24.5899	24.2492	25.5073	8	8	45.2	45.2	28.932	0	51.817	2539000000	119	8	7	6	7	4	8	7	7	5	4
Q96HS1	Q96HS1	Serine/threonine-protein phosphatase PGAM5, mitochondrial	PGAM5	3.2466	-0.442148	24.8686	25.0535	24.7606	25.0401	25.0026	25.4226	25.5144	25.1263	25.4673	25.4781	25.6995	25.4999	25.5419	25.8351	25.5482	25.9251	26.1643	25.4503	25.5929	25.7477	25.5445	25.7154	26.0248	25.6565	25.3089	16	16	52.6	52.6	32.004	0	25.089	4328700000	155	11	14	11	10	15	12	11	12	11	11
P07900;Q14568;Q58FG0	P07900	Heat shock protein HSP 90-alpha	HSP90AA1	3.24604	1.04541	29.1246	28.7763	28.6304	29.5718	28.7305	29.2438	29.2978	29.4046	29.151	27.9949	28.6942	29.0275	28.9851	27.3735	28.2785	26.8769	27.3737	26.9857	27.8471	27.0751	29.1478	27.6773	29.1868	28.3662	28.9271	57	34	60.1	41.4	84.659	0	323.31	87781000000	750	23	23	23	27	24	24	24	28	22	20
P16989	P16989	Y-box-binding protein 3	YBX3	3.24399	-1.2906	21.7032	NaN	NaN	NaN	22.6774	22.3727	22.1131	22.2407	22.3161	22.3974	22.6601	21.9464	23.0584	24.2847	23.0648	24.3191	23.3367	24.6388	NaN	23.7143	NaN	23.7806	NaN	NaN	21.9742	5	3	32.8	26.1	40.089	0	15.982	337400000	18	2	1	1	1	2	2	2	2	2	2
Q5JTD7	Q5JTD7	Leucine-rich repeat-containing protein 73	LRRC73	3.24334	-0.509831	22.2458	22.301	NaN	22.7321	22.1109	22.5176	22.5242	22.5174	NaN	23.0779	NaN	22.1834	22.3642	22.8152	22.7351	23.1998	23.1597	NaN	NaN	NaN	23.1417	23.0385	22.8269	23.2057	22.5831	4	4	19.6	19.6	33.409	0.00028744	10.122	232440000	20	3	3	1	2	2	2	2	3	2	2
O15118	O15118	Niemann-Pick C1 protein	NPC1	3.24318	-0.498879	NaN	22.9496	22.3796	22.6697	22.8998	23.059	22.7342	22.8025	22.741	23.4188	22.7158	22.9673	22.9196	23.6595	23.1881	23.8353	23.6291	23.8451	22.8008	22.9867	22.9343	23.4671	23.4202	23.2772	23.1999	8	8	7.2	7.2	142.17	0.00028003	9.2912	622570000	48	2	2	2	4	3	6	2	4	4	5
P28482;Q16659;P31152	P28482	Mitogen-activated protein kinase 1	MAPK1	3.23111	0.932422	26.9929	26.6023	26.5505	26.6514	25.4887	25.9616	26.2165	26.0095	26.3179	25.4584	26.6634	26.1662	26.758	25.0271	24.8872	24.8561	25.1841	25.4598	24.783	24.9631	26.6476	25.1019	25.5921	25.0201	26.8309	22	17	64.7	55.8	41.389	0	170.79	11019000000	287	12	12	12	15	9	10	10	10	13	10
P17987	P17987	T-complex protein 1 subunit alpha	TCP1	3.22094	0.357323	26.0191	25.9773	25.9706	26.1202	25.8953	26.0857	26.1125	25.971	26.104	25.6709	26.0389	26.006	26.2547	25.3758	25.6827	25.695	25.3015	25.4275	25.3834	25.6254	26.0977	25.385	26.0609	25.9551	25.931	32	32	68.9	68.9	60.343	0	323.31	20604000000	632	27	26	25	24	28	26	30	29	26	26
Q7Z739;Q9BYJ9	Q7Z739;Q9BYJ9	YTH domain-containing family protein 3;YTH domain-containing family protein 1	YTHDF3;YTHDF1	3.21603	-0.438517	23.1763	22.7932	NaN	22.7411	23.3302	22.6822	23.0046	NaN	NaN	22.8927	NaN	23.1493	23.0992	23.448	23.1519	23.6676	23.4274	23.5042	23.8685	23.5582	23.0674	23.5173	23.5379	23.3814	22.9573	4	2	6.8	3.8	63.86	0.0057132	1.7155	501090000	36	1	1	0	1	2	2	1	0	0	2
P36405	P36405	ADP-ribosylation factor-like protein 3	ARL3	3.20237	0.983857	25.2916	25.2927	24.8825	25.4651	24.6383	24.9177	24.8813	24.8825	25.1121	24.7993	24.9693	24.8237	24.2881	22.9956	24.8472	22.8753	23.8658	23.6029	23.8301	23.4521	25.1734	22.9174	25.158	24.1713	24.607	12	12	82.4	82.4	20.455	0	67.558	2912800000	122	11	10	7	9	9	10	7	10	7	7
P18669	P18669	Phosphoglycerate mutase 1	PGAM1	3.19604	1.47815	29.0206	29.0635	28.5576	29.2639	27.8484	29.1363	29.2099	29.3358	29.1447	27.9317	28.4781	28.3946	28.4666	26.5823	27.8149	25.5101	26.6636	26.0328	27.2641	25.7011	28.8164	26.9358	28.4298	28.4631	29.1422	24	11	89.8	44.5	28.804	0	323.31	64237000000	367	11	10	7	9	10	11	11	11	9	10
P53396	P53396	ATP-citrate synthase	ACLY	3.18627	1.02968	26.1687	25.771	25.5421	26.3106	24.9412	25.4545	25.9763	25.7009	25.7072	24.8268	25.6273	25.7841	25.7919	23.9869	24.845	23.8627	23.8643	23.5093	24.4709	24.0685	25.6156	24.3911	25.6643	25.2822	26.0239	43	43	48.3	48.3	120.84	0	306.51	11113000000	393	37	32	24	33	32	34	30	32	33	31
P30044	P30044	Peroxiredoxin-5, mitochondrial	PRDX5	3.18552	0.725085	28.6586	28.2779	27.9401	28.5744	28.2494	28.8096	28.4982	28.1684	28.2869	27.7138	28.1035	27.9787	27.9375	27.1791	27.4872	26.9835	27.5314	26.5609	27.1393	27.4539	28.3127	27.2289	28.505	27.682	28.1865	13	13	66.4	66.4	22.086	0	323.31	35914000000	255	12	11	11	11	10	11	11	11	11	12
Q16881	Q16881	Thioredoxin reductase 1, cytoplasmic	TXNRD1	3.18233	1.84613	25.4681	25.2153	24.3302	24.7222	23.1486	24.6559	24.5926	24.9545	24.3014	23.4676	23.007	24.4514	24.1755	20.8773	22.7599	20.9492	20.9569	22.4159	22.2429	21.1745	24.3189	NaN	23.234	23.2359	25.3267	18	17	45.9	43.6	70.905	0	115.54	1858700000	127	14	12	11	10	5	12	11	13	11	6
P52298	P52298	Nuclear cap-binding protein subunit 2	NCBP2	3.17533	-0.255253	22.1356	22.0976	22.1365	21.9514	22.1425	22.1082	22.1845	22.3411	NaN	22.006	22.1331	NaN	NaN	22.3512	NaN	22.3606	NaN	NaN	22.5783	22.1771	NaN	22.3719	NaN	NaN	22.4345	2	2	12.2	12.2	18.001	0.0036807	1.9214	179830000	21	2	2	2	2	2	2	2	2	1	2
Q15417	Q15417	Calponin-3	CNN3	3.17511	1.60089	26.5769	25.4108	26.0329	25.8517	24.0885	24.8479	25.5051	25.6915	25.2033	23.5426	24.7338	26.0123	26.0848	23.0514	23.7075	22.8061	22.7225	24.097	23.1137	22.9185	25.2381	22.9794	24.3675	23.4372	26.58	14	12	57.4	52	36.413	0	172.22	6607300000	170	11	9	10	11	7	10	9	11	10	7
P09211	P09211	Glutathione S-transferase P	GSTP1	3.16591	1.012	27.7776	26.6207	26.6918	27.0896	25.6924	25.942	27.3243	26.4829	26.1253	25.6583	26.353	26.1543	25.9887	25.4168	24.979	25.4671	24.6024	25.5028	25.0057	25.5006	26.245	24.8784	25.4931	25.1864	27.0258	14	14	70	70	23.356	0	323.31	9265200000	215	13	10	10	9	8	7	10	9	8	9
Q9UJ70	Q9UJ70	N-acetyl-D-glucosamine kinase	NAGK	3.16396	0.893039	24.6791	24.6674	24.219	24.4324	23.2087	24.0469	23.5572	24.1663	24.1915	23.5851	23.655	23.7068	24.6669	NaN	23.2897	NaN	22.311	22.7189	23.2538	22.446	23.8093	23.2101	23.6537	22.8401	24.1387	15	15	70.3	70.3	37.375	0	66.345	1654400000	86	10	11	7	12	8	11	7	10	9	5
P14314	P14314	Glucosidase 2 subunit beta	PRKCSH	3.15489	-0.395638	26.2728	26.0735	26.6734	25.9761	26.3413	25.9184	26.2809	25.9339	26.1427	26.1574	26.2943	26.6644	26.6943	26.678	26.5002	27.0548	26.7169	26.8675	26.603	26.7484	26.3958	27.0083	26.4364	26.3986	26.5	20	20	42.6	42.6	59.425	0	200.17	12494000000	215	16	14	12	14	14	15	16	14	16	14
P50991	P50991	T-complex protein 1 subunit delta	CCT4	3.14693	0.407003	26.0854	25.8752	25.81	26.1556	25.9142	26.0565	26.1113	25.9253	26.0791	25.6594	26.0484	25.9852	26.0442	25.422	25.6631	25.3596	25.2756	25.4366	25.0216	25.4849	26.1276	25.2739	26.0768	25.8443	25.8986	30	30	60.3	60.3	57.924	0	323.31	17975000000	505	27	26	23	24	24	26	24	23	24	22
Q13574	Q13574	Diacylglycerol kinase zeta	DGKZ	3.14358	-0.723784	22.0269	22.3804	NaN	22.1775	22.5712	22.5115	22.2539	22.1003	22.7314	22.6151	23.3784	22.4486	23.2097	23.5798	23.1933	23.6092	23.8337	22.4997	23.2905	23.5981	23.0878	23.567	23.3005	23.364	22.1667	9	8	14.8	13.1	103.98	0.00030553	12.435	636610000	53	2	5	2	4	5	3	4	2	4	4
P46108	P46108	Adapter molecule crk	CRK	3.14274	1.22327	25.8228	24.6188	25.1155	25.5022	24.0924	24.6099	25.1733	25.3132	24.64	23.705	24.3553	25.5185	25.3995	22.8663	23.5566	22.8843	22.4172	23.4651	23.4699	22.9663	24.8386	23.587	24.6013	24.0658	25.5561	11	11	42.4	42.4	33.83	0	125.33	3017500000	129	9	10	8	9	7	9	10	9	10	9
P61163	P61163	Alpha-centractin	ACTR1A	3.12507	0.567922	27.2022	27.1598	26.976	27.0974	26.6702	27.4031	27.0241	26.9875	27.0356	26.7479	27.1219	26.9786	26.9482	26.1519	26.5337	26.1141	25.9787	25.9959	26.0012	26.2059	27.1716	26.1865	27.2475	26.9587	26.9644	22	11	60.4	34.3	42.613	0	298.77	19603000000	357	9	10	5	6	9	10	7	9	6	8
Q96DB5	Q96DB5	Regulator of microtubule dynamics protein 1	RMDN1	3.12077	-0.850285	NaN	22.4136	22.3305	22.0075	22.3841	21.8959	21.5871	21.954	21.9875	23.1225	22.765	22.45	22.0788	23.0657	22.8047	23.6425	23.0527	23.8164	23.5019	23.335	22.9396	24.0554	22.7213	22.4526	21.7923	6	6	22.6	22.6	35.808	0.00025031	6.2767	382450000	31	1	3	3	3	2	3	3	3	2	3
P08195	P08195	4F2 cell-surface antigen heavy chain	SLC3A2	3.11874	-0.414748	27.3649	27.572	27.9106	27.265	27.6427	27.2089	27.4612	27.253	27.4114	27.4289	27.2714	27.5579	27.6966	27.9352	27.693	28.183	28.0223	28.5482	28.0575	28.1173	27.4641	27.7932	27.6036	27.543	27.5964	29	29	44.8	44.8	67.993	0	323.31	42908000000	518	25	25	23	26	28	26	28	26	24	26
P26641	P26641	Elongation factor 1-gamma	EEF1G	3.09739	0.74741	26.0243	25.9747	26.6041	26.1958	25.2935	25.8615	26.4158	26.01	25.7385	24.9408	26.3566	26.3973	26.3683	24.6605	25.2071	24.9514	24.8716	24.9072	24.8811	25.1402	25.8796	25.0877	25.8296	25.5335	26.249	20	20	45.5	45.5	50.118	0	186.01	11687000000	263	18	17	14	18	15	17	14	18	15	14
P48147	P48147	Prolyl endopeptidase	PREP	3.09354	1.74121	25.4261	25.5416	24.77	25.8013	24.2499	25.63	25.6623	25.2326	25.3647	22.9977	25.2148	25.3455	25.3043	22.829	23.7875	22.0224	22.3063	21.581	22.3691	22.1173	25.4863	22.9519	25.0437	24.5807	25.4525	33	33	57.2	57.2	80.699	0	254.53	8622300000	337	29	31	19	29	24	30	27	26	23	18
P57087	P57087	Junctional adhesion molecule B	JAM2	3.09277	-0.589842	23.8931	24.6295	24.4878	24.5662	24.1988	24.4033	24.2394	24.298	24.3402	24.7522	25.2468	24.2025	23.8035	25.1698	24.7107	24.9939	25.266	25.5719	25.1442	25.1472	24.6998	25.2399	24.8642	24.9342	24.0081	9	9	32.6	32.6	33.207	0	88.711	2023300000	135	7	7	7	7	7	7	8	8	9	9
O14672	O14672	Disintegrin and metalloproteinase domain-containing protein 10	ADAM10	3.09199	-0.453701	24.6144	24.8872	25.2483	24.8238	25.1448	24.8621	24.9142	24.7388	24.9975	25.4769	25.0945	25.439	25.3027	25.836	25.2879	25.693	25.6929	25.9335	25.6064	25.5905	25.0703	25.8077	25.199	25.2032	25.0262	19	19	31.4	31.4	84.141	0	163.32	7067100000	229	17	17	16	17	17	15	17	17	14	15
O75157;Q99576	O75157	TSC22 domain family protein 2	TSC22D2	3.08739	-0.695501	22.9204	22.6526	NaN	23.3839	22.9852	23.5179	23.68	23.4342	22.3289	23.0927	NaN	22.6976	22.2284	23.4898	23.6184	NaN	23.6584	NaN	23.9021	NaN	23.6358	23.546	24.0615	23.8432	23.4401	5	4	6.9	5.8	79.227	0.00025069	6.3049	475800000	43	3	3	1	2	4	3	4	2	2	2
O15371	O15371	Eukaryotic translation initiation factor 3 subunit D	EIF3D	3.07918	0.794703	24.0914	23.7853	24.215	23.5731	23.2223	23.6012	23.873	24.0656	23.5268	23.0879	23.567	23.8834	23.6599	22.8162	23.0677	22.3069	21.7021	23.478	22.3649	22.907	23.6616	22.1824	23.4021	23.1204	23.9022	16	16	42.9	42.9	63.972	0	273.01	1954300000	145	12	12	12	10	9	11	10	12	11	7
P62280	P62280	40S ribosomal protein S11	RPS11	3.07883	-0.584514	24.9672	25.1103	26.127	24.9495	25.3259	24.9354	24.9929	25.3608	25.5325	25.466	25.5377	25.4903	25.8547	25.8658	25.7003	26.5123	25.7039	26.271	26.29	26.4203	25.3562	26.2779	25.4425	25.697	25.7695	10	10	55.7	55.7	18.431	0.00029197	10.682	4471600000	135	8	8	7	6	9	7	6	6	8	8
P62244	P62244	40S ribosomal protein S15a	RPS15A	3.07128	-0.602682	23.768	24.4736	25.2216	24.4056	24.9729	24.0393	24.2686	24.5125	24.6352	24.8206	24.6158	24.8472	25.0296	25.3349	24.9649	25.4843	25.1417	25.8571	25.4204	25.4166	24.5645	25.4797	24.7847	25.0401	24.7683	6	6	40.8	40.8	14.839	0.00029507	11.067	3208000000	82	5	6	5	5	6	6	5	6	4	5
Q9NUM4	Q9NUM4	Transmembrane protein 106B	TMEM106B	3.06292	-0.438373	23.7681	24.3058	NaN	23.9064	23.9422	24.1779	24.5368	24.0872	24.3846	23.6163	24.0115	23.9464	24.4065	24.7684	24.7638	24.9341	24.6417	24.3522	24.5858	24.7871	23.9788	24.4595	24.5797	24.279	24.22	5	5	22.6	22.6	31.127	0.00047483	5.0256	855790000	30	3	3	2	4	2	4	3	3	3	3
Q9NX63	Q9NX63	MICOS complex subunit MIC19	CHCHD3	3.06098	-0.445822	26.0989	26.3842	26.2144	26.7321	26.5366	26.5579	26.6362	26.5609	26.7331	26.5918	26.9601	26.5962	26.6992	27.0916	26.896	27.2087	27.5535	26.4291	27.0194	27.0325	26.9189	27.2793	27.4085	26.8635	26.3887	18	18	55.5	55.5	26.152	0	140.48	17379000000	287	14	14	13	17	16	17	14	17	15	15
P27361	P27361	Mitogen-activated protein kinase 3	MAPK3	3.05396	1.11457	24.8007	25.2478	24.8319	25.2353	23.8032	25.1199	24.7623	24.5854	25.0116	24.351	24.92	25.3587	26.0259	23.2804	24.3399	23.0499	22.4341	23.8925	22.6825	23.3671	24.9559	24.4234	24.806	23.4731	25.0469	21	16	55.4	43	43.135	0	41.359	4105900000	131	10	8	12	13	12	10	10	11	10	9
Q8NB37	Q8NB37	Parkinson disease 7 domain-containing protein 1	PDDC1	3.04371	0.633801	23.4055	23.2952	23.1775	23.7193	22.8463	23.2694	23.5572	22.7603	23.5335	23.1533	23.5541	23.0029	23.042	22.3455	22.1154	22.3227	22.4987	22.5091	22.2781	22.5277	23.8136	22.3111	23.0682	22.3051	23.3606	6	6	42.7	42.7	23.297	0	22.727	741360000	80	5	5	4	6	4	5	4	4	4	4
P09936	P09936	Ubiquitin carboxyl-terminal hydrolase isozyme L1	UCHL1	3.03259	1.54332	29.3683	29.8069	28.7586	30.2965	28.3632	30.1123	29.6354	29.2313	30.1169	28.376	28.7379	29.2752	29.8632	26.952	28.6263	26.7334	27.6002	26.3362	27.0199	26.087	29.7439	27.3592	29.3328	28.7135	29.5373	19	19	65	65	24.824	0	323.31	96209000000	317	19	19	16	18	14	18	18	17	17	13
P27694	P27694	Replication protein A 70 kDa DNA-binding subunit;Replication protein A 70 kDa DNA-binding subunit, N-terminally processed	RPA1	3.0261	0.815788	23.583	23.3617	24.1177	23.4975	23.248	23.0278	23.3397	23.4458	23.6613	22.5489	23.5427	23.4046	23.4914	21.9674	22.9692	21.6246	21.3773	23.618	22.4848	22.32	23.1066	22.4472	22.9604	22.9061	23.2939	15	15	34.6	34.6	68.137	0	35.747	1597800000	144	13	10	12	10	13	12	11	14	12	8
P84098	P84098	60S ribosomal protein L19	RPL19	3.02361	-0.512029	24.6629	NaN	NaN	25.1063	25.3605	24.9452	24.955	25.2277	NaN	25.3771	NaN	NaN	25.3429	25.6692	25.559	25.8871	25.3687	NaN	26.0967	25.7994	NaN	25.6156	25.3822	25.3301	NaN	4	4	17.3	17.3	23.466	0	51.468	2134800000	32	3	2	2	3	4	3	3	4	2	4
P08237	P08237	ATP-dependent 6-phosphofructokinase, muscle type	PFKM	3.02265	0.796837	26.1762	25.6479	26.1651	26.4213	25.7623	24.8028	26.9795	26.0476	25.6793	25.4032	26.0659	26.1254	26.1245	24.8179	24.702	24.6765	25.0825	25.1574	24.714	25.4141	26.3075	24.7386	25.437	24.9015	25.936	36	32	60.8	56.5	85.182	0	323.31	12412000000	384	26	25	22	22	25	25	28	28	23	20
Q9Y570	Q9Y570	Protein phosphatase methylesterase 1	PPME1	3.01967	1.20509	24.7822	24.8781	23.8806	25.0328	24.2966	24.7361	24.8348	24.5389	24.6895	24.3886	25.0936	24.2852	24.5769	22.3965	24.35	22.3801	22.1822	21.9517	22.9665	22.7549	24.7896	23.4639	24.6409	24.5612	24.499	18	18	49.2	49.2	42.315	0	97.545	2935700000	136	11	10	11	14	15	13	14	15	10	11
P62714	P62714	Serine/threonine-protein phosphatase 2A catalytic subunit beta isoform	PPP2CB	3.01585	0.711465	26.5128	26.6251	25.8962	26.8375	26.0392	26.5307	26.4016	26.2517	26.5918	26.2553	26.1877	26.0484	25.9589	25.4717	25.7837	25.039	25.2591	25.0534	25.6877	24.605	26.4651	25.1488	26.43	26.1466	26.191	15	2	57	6.8	35.575	0	323.31	14075000000	266	2	2	1	2	2	2	2	2	1	2
Q9H3K2	Q9H3K2	Growth hormone-inducible transmembrane protein	GHITM	3.00217	-0.610988	23.6446	23.4675	NaN	23.2634	23.8097	23.4406	23.2819	23.19	23.821	24.1954	23.8629	23.6805	NaN	24.6029	23.7465	24.4707	24.6199	23.8298	24.0069	NaN	23.533	24.2985	24.3643	24.6898	NaN	6	6	21.7	21.7	37.205	0.00048414	5.4777	912100000	31	4	4	3	4	5	4	3	3	4	6
Q96SW2	Q96SW2	Protein cereblon	CRBN	2.99786	0.460925	24.4449	24.8294	24.5255	24.8598	24.6078	25.1839	24.8953	24.9556	25.5422	24.8676	24.7804	24.5667	24.6926	24.5214	24.7254	24.4114	23.9482	23.7341	24.1274	24.4707	24.5385	NaN	24.5702	24.4485	24.5319	9	9	25.1	25.1	50.545	0	22.704	1229200000	74	6	7	3	4	7	6	6	6	4	6
Q9UKG1	Q9UKG1	DCC-interacting protein 13-alpha	APPL1	2.99215	1.07829	24.9533	24.4634	24.6162	24.9015	23.9522	24.6667	24.9826	24.8222	24.7084	23.4361	24.3443	25.0266	24.8126	22.9643	23.8149	22.7603	22.458	22.9429	22.9618	22.3879	24.6834	23.4003	24.59	24.1292	25.0623	26	25	52.2	51.2	79.663	0	264.26	4700100000	254	22	19	17	21	18	20	19	18	21	16
Q969N2	Q969N2	GPI transamidase component PIG-T	PIGT	2.96981	-0.539561	22.2681	22.2728	NaN	22.3758	22.3807	22.5894	22.5587	22.2796	NaN	22.5775	NaN	23.0799	NaN	22.8746	23.1684	23.227	23.2407	NaN	23.3156	23.2128	22.5152	23.3385	NaN	22.9522	22.4201	6	6	12.3	12.3	65.699	0.00026219	7.428	281060000	37	3	3	1	2	3	2	2	4	1	4
Q9Y5S1	Q9Y5S1	Transient receptor potential cation channel subfamily V member 2	TRPV2	2.95986	-0.766576	22.8725	23.5094	23.1415	23.4584	23.3415	22.8967	22.6345	22.0373	23.4663	23.6443	22.0697	23.6873	23.153	23.9733	24.2501	24.669	24.0566	23.4997	23.9658	24.0897	23.1181	24.2198	23.4551	23.5627	23.1813	10	10	18.5	18.5	85.98	0	21.726	1120800000	107	7	8	4	6	9	6	7	4	5	9
Q5VW32	Q5VW32	BRO1 domain-containing protein BROX	BROX	2.95974	0.938263	24.2912	23.8181	23.9415	24.2407	23.4594	24.1901	24.1951	24.0897	23.5669	22.8964	23.8407	24.4235	24.2595	22.4366	23.5845	22.214	22.2667	22.0823	22.7773	22.4352	24.0132	22.6482	24.2046	23.2532	24.0984	10	10	29.2	29.2	46.476	0	39.156	1541300000	111	9	9	6	9	6	8	10	10	7	6
Q9Y295	Q9Y295	Developmentally-regulated GTP-binding protein 1	DRG1	2.95689	0.625331	23.2571	22.7913	23.5364	23.0719	23.0686	22.7954	22.9255	23.0996	22.394	22.6733	23.1769	23.0826	23.384	21.7309	22.7121	22.155	21.3815	22.2747	22.8953	22.1904	22.7346	22.0135	22.9817	22.856	22.8071	12	11	41.7	39.8	40.542	0	21.186	1011800000	108	10	9	9	10	9	8	7	8	5	7
O00764	O00764	Pyridoxal kinase	PDXK	2.95565	0.83971	28.1326	28.2088	28.2734	27.9096	27.982	27.9484	28.346	28.2526	28.3859	27.7676	27.8634	27.8138	28.0876	26.4632	28.1915	26.3756	26.2529	26.8719	26.9025	26.6431	28.2465	27.5471	26.9826	28.0695	28.2739	22	22	67.6	67.6	35.102	0	323.31	26998000000	300	17	17	14	21	17	18	19	19	18	15
P84090	P84090	Enhancer of rudimentary homolog	ERH	2.95529	-1.10999	23.8465	23.7607	24.4605	23.9362	24.8503	23.4072	24.1913	23.9749	23.7976	24.6539	24.4257	24.4278	24.3711	26.2571	24.6434	26.219	25.8895	26.3322	25.6003	26.089	23.972	25.7844	24.5653	24.2966	23.6128	5	5	49	49	12.259	0	82.8	2087900000	88	3	3	4	3	4	3	4	3	4	3
Q9UMY4	Q9UMY4	Sorting nexin-12	SNX12	2.9495	1.12411	25.0551	25.2032	24.8128	24.9261	24.3307	24.9315	24.945	24.7093	24.7383	23.9696	24.4179	24.7218	24.2683	22.7021	23.9317	22.255	22.4498	22.9183	23.7047	22.5405	24.916	23.2052	24.7893	24.4197	25.0133	11	9	75.3	71	18.884	0	24.832	2146600000	72	6	5	4	6	6	6	6	8	7	6
Q9NTK5	Q9NTK5	Obg-like ATPase 1	OLA1	2.94846	1.26768	25.9481	25.4966	24.7052	25.9627	24.6158	25.3865	25.7718	25.3494	25.5046	23.9994	25.0519	25.8626	25.8704	23.6475	24.2406	23.133	23.517	23.1158	22.5888	24.2636	25.785	23.8714	24.9206	23.8096	26.072	16	16	48.7	48.7	44.743	0	68.303	4784000000	184	15	15	9	14	11	12	13	13	12	8
P60484	P60484	Phosphatidylinositol 3,4,5-trisphosphate 3-phosphatase and dual-specificity protein phosphatase PTEN	PTEN	2.94318	-0.490647	23.1161	23.202	22.8762	23.3557	23.2307	22.7946	23.0816	23.3033	23.0771	23.5057	23.3913	23.1631	22.289	23.8312	23.5599	23.4458	24.0513	23.8655	23.4862	23.4299	22.8894	24.0427	23.5733	23.8096	23.1823	9	9	25.6	25.6	47.166	0.00028425	9.78	845900000	63	7	6	4	6	4	5	2	4	4	6
P09455;P82980	P09455	Retinol-binding protein 1	RBP1	2.94201	1.38657	24.9175	23.5777	24.3011	24.6495	23.442	23.8047	25.2309	24.3913	23.6949	22.9938	23.5164	24.188	23.1487	21.7347	21.4172	NaN	21.9042	NaN	22.8364	NaN	22.8504	NaN	22.7977	22.6994	24.5792	10	10	70.4	70.4	15.85	0	42.152	1502100000	102	6	6	7	5	8	4	7	6	8	4
P60468	P60468	Protein transport protein Sec61 subunit beta	SEC61B	2.94143	-0.669755	24.2717	24.0265	25.0879	23.9167	24.6979	23.8205	24.0707	24.1018	24.3645	24.04	24.7091	24.6212	24.3716	25.2318	24.5212	25.3927	25.1185	25.4878	NaN	25.3147	24.2647	25.4067	NaN	24.8791	24.2343	3	3	37.5	37.5	9.9743	0.00024988	6.2378	1212300000	54	3	3	3	3	2	3	3	2	3	3
Q9Y450	Q9Y450	HBS1-like protein	HBS1L	2.94139	0.327883	22.95	22.9018	23.327	23.3917	23.2372	23.1637	23.1268	22.883	23.2691	22.9669	23.376	23.2322	23.3354	22.6881	22.9842	22.5097	22.698	22.7948	22.543	23.3275	23.0985	23.0349	22.9012	22.5372	22.943	14	14	25.9	25.9	75.472	0	79.985	1338400000	104	9	8	9	11	11	11	9	9	10	9
O14980	O14980	Exportin-1	XPO1	2.94085	0.414444	25.0354	24.9036	25.2139	24.7822	25.147	25.0083	24.8055	24.9987	24.8116	24.9626	24.9377	24.7239	24.811	24.3184	25.0214	23.8442	24.2027	24.1734	24.8541	24.1012	24.8028	24.6131	24.7645	24.7536	24.7844	35	35	39.1	39.1	123.38	0	203.29	8238700000	378	29	27	23	31	28	28	29	28	28	30
Q9H1E5	Q9H1E5	Thioredoxin-related transmembrane protein 4	TMX4	2.9381	-0.463111	24.215	24.9515	24.5705	24.524	25.0184	24.6311	24.4747	23.7907	25.0704	24.8746	24.5802	24.535	24.7099	25.283	25.2073	25.0779	25.4534	25.2496	25.2835	24.7039	24.6363	25.1485	25.1833	25.002	24.6636	7	7	22.6	22.6	38.952	0.00030349	12.223	1354000000	58	4	6	2	4	4	6	4	5	4	5
Q15008	Q15008	26S proteasome non-ATPase regulatory subunit 6	PSMD6	2.93493	0.285143	24.5885	24.5918	24.5102	24.6692	24.4948	24.4509	24.8459	24.6881	24.5814	24.615	24.7867	24.7914	24.8932	24.2996	24.3097	23.882	24.0353	24.3781	24.5141	24.2606	24.5774	24.5064	24.6178	24.363	24.6869	20	20	45.5	45.5	45.531	0	34.543	3928400000	216	14	16	14	15	14	15	12	14	14	17
P30046;A6NHG4	P30046;A6NHG4	D-dopachrome decarboxylase;D-dopachrome decarboxylase-like protein	DDT;DDTL	2.93198	0.881763	24.8819	23.5069	22.616	24.0915	23.2849	23.8546	24.2523	23.5612	23.1109	23.2146	24.0111	23.5976	23.1817	22.5357	22.7328	22.3845	22.4596	22.0725	21.8974	22.6053	23.5958	NaN	23.4188	23.3538	23.1535	6	6	45.8	45.8	12.712	0	25.834	859450000	51	6	6	3	5	5	6	5	5	5	3
O43175	O43175	D-3-phosphoglycerate dehydrogenase	PHGDH	2.93074	0.988051	26.6349	26.4992	26.8085	26.4879	25.0386	26.5372	26.4275	26.1102	26.3813	25.957	26.8123	25.9102	26.3654	24.976	25.9841	24.4766	24.7818	23.9744	24.9501	24.713	26.4755	24.971	26.3241	26.1105	26.0713	25	25	48	48	56.65	0	323.31	16325000000	293	21	19	18	18	21	22	20	19	20	25
Q9BV68	Q9BV68	E3 ubiquitin-protein ligase RNF126	RNF126	2.92906	-0.497507	NaN	NaN	NaN	25.0918	24.5594	24.8446	24.8934	24.4621	25.038	24.9417	24.8225	NaN	NaN	25.4141	NaN	25.1372	25.9051	25.1451	NaN	25.4022	NaN	25.3837	NaN	25.1562	25.09	4	4	20.3	20.3	33.861	0.00042499	2.9732	1286400000	21	2	3	3	3	4	4	2	4	2	3
Q9Y262	Q9Y262	Eukaryotic translation initiation factor 3 subunit L	EIF3L	2.91928	0.660261	24.2098	23.9064	24.6342	24.1555	23.547	23.8919	24.149	24.1435	23.7907	23.0869	24.2109	24.2223	24.2599	22.8985	23.4574	22.743	22.5987	23.6549	23.1592	23.0074	23.976	23.263	23.7373	23.5026	24.2708	17	17	32.3	32.3	66.726	0	104.89	2664800000	166	16	13	13	9	13	15	13	15	11	10
Q9BQ69	Q9BQ69	O-acetyl-ADP-ribose deacetylase MACROD1	MACROD1	2.91433	0.677928	24.9498	24.9433	24.1824	25.098	24.2359	25.5483	25.1733	25.0694	25.2941	24.6312	25.6415	24.639	24.9854	24.1806	NaN	NaN	NaN	24.3475	24.1792	24.3017	24.5552	24.4077	NaN	NaN	23.955	8	8	30.2	30.2	35.505	0	54.725	1789600000	67	5	4	3	6	4	7	6	7	4	5
Q15042	Q15042	Rab3 GTPase-activating protein catalytic subunit	RAB3GAP1	2.91199	-0.444476	23.2112	23.4995	23.1608	23.6403	23.9187	23.8354	23.9933	23.6673	23.989	23.8473	23.7961	23.4935	24.0627	24.383	24.2446	24.4089	24.5869	23.6977	23.981	24.4077	23.9528	24.1507	24.2577	24.16	23.5165	21	21	29.9	29.9	110.52	0	119.09	2639500000	169	12	15	12	13	14	13	15	15	15	16
P62269	P62269	40S ribosomal protein S18	RPS18	2.9115	-0.596693	24.8269	24.9018	25.5193	24.5129	25.5426	24.7265	24.5853	25.1543	24.7886	25.4228	25.0648	25.2535	25.4242	25.6762	25.2874	25.9183	25.729	26.017	26.1951	26.1038	24.9608	26.2277	25.0699	25.3953	25.2476	10	10	51.3	51.3	17.718	0	80.996	4133700000	141	7	7	8	5	9	9	8	9	6	8
O43592	O43592	Exportin-T	XPOT	2.90439	0.968877	23.412	23.3456	23.1556	23.4761	23.051	23.4301	23.4221	23.3163	23.1693	22.6399	23.4403	23.4763	23.3861	22.026	23.0506	21.5024	21.4991	20.9572	21.2287	21.8641	23.4681	22.4187	23.1921	23.1284	23.4725	18	18	25.7	25.7	109.96	0	129.95	1448500000	130	15	16	12	13	12	14	15	14	9	14
P54578	P54578	Ubiquitin carboxyl-terminal hydrolase 14	USP14	2.90253	1.58063	25.9679	25.7605	25.3366	26.011	24.8863	25.84	25.738	25.5747	25.8097	24.3503	25.4637	25.9097	25.7506	22.3652	24.9044	21.84	23.1743	22.6903	23.6509	22.4517	25.8424	24.335	25.3781	25.3718	25.8582	23	23	57.9	57.9	56.068	0	323.31	7562700000	274	18	17	14	19	17	18	17	18	16	18
O43488	O43488	Aflatoxin B1 aldehyde reductase member 2	AKR7A2	2.9005	1.01897	24.925	24.5496	24.5941	25.1005	23.6968	23.6853	23.8615	23.5368	25.3431	23.2267	24.9589	24.0292	NaN	23.1421	22.9015	22.9431	22.6792	23.3397	NaN	23.207	24.1612	22.5699	23.2519	23.2435	24.5671	10	7	42.3	32.6	39.589	0	41.855	1323700000	79	6	5	3	4	5	3	5	5	4	3
Q15121	Q15121	Astrocytic phosphoprotein PEA-15	PEA15	2.89673	1.0917	30.1069	30.2397	30.057	29.9567	28.8072	29.8363	30.0392	29.3537	30.3588	28.7925	29.8906	30.6632	30.5528	28.8804	29.1391	28.1455	28.5021	27.6271	28.3131	27.45	30.1696	28.8607	29.8825	28.7001	29.9873	10	10	77.7	77.7	15.04	0	323.31	23067000000	99	9	8	5	6	7	5	5	7	5	7
Q9C040	Q9C040	Tripartite motif-containing protein 2	TRIM2	2.89603	0.796946	25.4839	25.6052	24.7531	25.9827	24.7659	25.7566	25.7121	25.2093	25.1675	24.687	25.641	25.1302	25.1936	24.287	24.7187	23.847	24.1476	24.7565	23.5199	24.1229	25.3569	23.7888	25.3863	25.1001	25.1787	34	32	62	59.1	81.529	0	323.31	9975000000	352	28	24	18	29	24	30	26	26	25	23
Q15785	Q15785	Mitochondrial import receptor subunit TOM34	TOMM34	2.89537	0.765017	22.3257	23.0108	23.2508	23.0138	23.3435	23.4416	23.1064	22.6385	22.9947	22.4825	22.7937	22.9235	23.2603	NaN	22.4488	NaN	22.0145	21.8081	20.8311	NaN	23.0241	22.4789	22.4021	22.2078	22.6127	8	8	40.1	40.1	34.559	0	23.771	586430000	55	5	4	4	6	6	6	6	5	3	5
Q16204	Q16204	Coiled-coil domain-containing protein 6	CCDC6	2.89498	0.605257	30.1268	30.5533	29.9259	30.786	30.0813	30.7404	30.3145	29.8951	30.7732	30.2639	30.7023	30.5603	30.7874	29.6848	30.2245	29.545	29.6748	29.105	29.3624	29.4917	30.5184	29.5454	30.7045	30.1052	29.8619	13	13	29.7	29.7	53.29	0	78.893	37954000000	191	12	12	9	11	12	13	13	12	12	10
Q66K74	Q66K74	Microtubule-associated protein 1S;MAP1S heavy chain;MAP1S light chain	MAP1S	2.89376	0.651472	24.0926	24.3655	23.9643	24.2091	23.7654	24.2966	24.3598	24.1628	24.3645	23.5591	24.5689	24.0112	24.3357	22.9063	24.0162	23.0331	22.9587	23.4608	23.3643	23.1029	24.4563	22.9475	24.1451	23.3851	24.3034	18	18	24.6	24.6	112.21	0	40.362	2938100000	204	13	13	10	12	12	13	12	15	13	12
Q9UQ80	Q9UQ80	Proliferation-associated protein 2G4	PA2G4	2.89184	0.945782	25.1376	24.64	25.019	25.0902	23.9088	24.0984	24.9027	24.9696	24.9983	23.6269	25.1266	25.4944	25.4763	23.5284	23.888	23.1332	23.04	23.5151	24.188	22.855	24.6295	23.8776	24.6781	23.8431	25.1568	20	20	59.4	59.4	43.786	0	67.909	3302700000	151	15	14	14	16	12	10	12	14	14	10
P28161	P28161	Glutathione S-transferase Mu 2	GSTM2	2.88916	0.999632	26.3649	25.5798	24.877	26.2551	24.8277	24.9387	25.4975	24.9247	24.9895	23.912	25.2656	25.4035	25.4505	24.097	24.5827	23.6008	23.4063	24.0473	23.7309	23.7033	24.9808	24.2127	24.7718	23.9162	25.9882	20	13	87.6	61.5	25.744	0	42.753	4741400000	132	9	8	5	11	5	8	8	8	5	5
O43396	O43396	Thioredoxin-like protein 1	TXNL1	2.8889	0.87219	25.391	24.5229	24.4027	25.5273	23.7223	24.4649	25.3532	24.3873	24.6178	23.8107	24.9747	25.1182	24.8554	23.6511	23.5722	23.158	23.7862	23.4185	23.3762	23.5116	24.7955	23.4505	24.3572	23.7121	25.1894	15	15	65.1	65.1	32.251	0	118.01	3795900000	151	15	14	10	13	9	14	12	14	8	9
P03928	P03928	ATP synthase protein 8	MT-ATP8	2.8836	-0.733461	23.69	23.9638	NaN	24.4394	24.202	24.1606	24.323	24.3909	24.4283	NaN	24.7158	24.5162	24.2978	25.0293	24.7733	25.2764	25.3193	23.4031	25.3457	25.2508	24.7447	25.4841	25.4362	25.1329	NaN	2	2	29.4	29.4	7.9916	0.00027941	9.2138	1018800000	39	2	2	1	2	2	2	2	2	2	1
P42226	P42226	Signal transducer and activator of transcription 6	STAT6	2.8836	-0.555922	22.6674	22.76	23.37	22.1391	23.3393	22.7572	22.4553	22.9432	23.0777	23.4463	22.6232	22.9697	23.0799	23.717	23.7691	23.3496	23.1349	24.1155	23.425	23.4908	23.1585	23.7407	22.6928	23.6388	23.1721	12	12	18.8	18.8	94.134	0	55.861	789690000	54	6	8	7	5	5	5	5	4	6	9
Q6ZMI0	Q6ZMI0	Protein phosphatase 1 regulatory subunit 21	PPP1R21	2.88059	0.700367	23.0339	23.1162	22.9136	23.4299	22.3014	23.4121	23.1698	22.9821	23.2396	22.6851	23.579	22.9767	23.3081	21.6483	22.7824	22.4346	22.4918	22.3517	20.8645	22.7443	23.0298	22.335	22.5381	22.5328	22.9016	12	12	24	24	88.313	0	37.814	892630000	104	7	7	7	9	7	10	6	7	8	6
Q5VT25;Q09013	Q5VT25	Serine/threonine-protein kinase MRCK alpha	CDC42BPA	2.87896	-0.365788	22.7667	22.4576	22.8632	22.9621	22.9879	22.6427	22.8517	22.6688	23.3325	23.0635	23.2415	23.1435	23.2496	23.2748	23.1104	23.3193	23.1023	23.7158	23.61	23.3701	22.8792	23.2787	23.4805	23.407	23.1316	27	21	18.6	15.6	197.3	0	25.966	1331900000	122	8	10	7	11	13	11	8	12	9	9
P18077	P18077	60S ribosomal protein L35a	RPL35A	2.8765	-0.652496	24.7803	24.8337	25.7957	24.5666	25.3069	24.1447	24.4198	24.7321	24.8514	24.9975	24.9171	25.1618	25.2902	25.5693	25.0777	26.0421	25.3969	26.1583	26.0406	25.8703	24.6749	25.9751	25.0794	25.5126	25.3231	11	11	60.9	60.9	12.538	0	55.731	4696300000	106	8	8	8	8	9	9	11	10	8	10
P20674	P20674	Cytochrome c oxidase subunit 5A, mitochondrial	COX5A	2.8683	-0.775909	27.5998	27.7556	27.19	28.3854	27.1709	27.952	28.4263	27.9456	27.9617	28.0318	27.5473	28.4759	28.2223	28.7935	28.2609	29.0284	29.513	27.4015	29.3451	28.4359	28.468	28.4909	29.4425	28.8688	28.0297	8	8	58	58	16.762	0	44.46	21376000000	87	5	5	5	6	5	4	5	5	5	6
O95433	O95433	Activator of 90 kDa heat shock protein ATPase homolog 1	AHSA1	2.86518	0.79259	25.6475	25.1337	25.0974	25.6921	25.0929	25.4302	25.6244	25.7552	25.2532	24.7968	25.7985	25.4844	25.575	24.159	25.1416	23.8494	24.1061	23.3022	24.2792	24.296	25.5136	24.8995	25.5014	25.237	25.1715	18	18	61.8	61.8	38.274	0	78.528	6947500000	164	14	12	14	14	13	15	14	13	13	11
Q15257	Q15257	Serine/threonine-protein phosphatase 2A activator	PPP2R4	2.86159	1.43172	26.4438	26.5224	26.1913	26.5526	25.4065	26.6185	26.5774	26.3183	26.4697	25.6974	26.6589	26.4907	26.7976	23.9675	25.7853	23.2555	23.6927	23.1452	24.4674	24.0205	26.559	24.8041	26.6742	26.3191	26.5091	17	17	56.4	56.4	40.667	0	150.6	7133000000	191	13	13	9	12	11	13	12	12	7	11
P46781	P46781	40S ribosomal protein S9	RPS9	2.85411	-0.597267	25.7302	26.0668	26.5763	25.6304	26.5358	25.4415	25.7745	25.9593	25.609	26.3198	25.8288	26.3182	26.3119	26.3883	26.451	26.9276	26.5043	27.3468	27.3545	26.8259	26.0855	26.7939	26.1133	26.0989	26.3719	14	14	57.2	57.2	22.591	0	69.386	6167600000	82	10	10	9	9	10	9	7	10	10	11
Q9NRY6	Q9NRY6	Phospholipid scramblase 3	PLSCR3	2.84911	-0.505073	23.1477	22.9629	23.5963	23.2541	23.4893	23.44	23.2	23.1051	23.6967	23.7778	23.874	23.7437	23.7225	24.2213	24.1697	24.3012	23.898	24.3416	24.0829	24.2343	23.3935	24.4651	23.6025	23.5287	23.3699	6	6	30.2	30.2	31.648	0	121.03	1091300000	83	4	5	4	4	4	4	5	3	4	5
Q08752	Q08752	Peptidyl-prolyl cis-trans isomerase D	PPID	2.84115	0.435025	23.5457	23.4244	23.2626	23.8136	23.74	23.6263	23.7181	23.9539	23.754	23.9785	24.3345	23.7229	23.6681	23.2116	23.6609	22.9345	23.4509	22.9361	23.5217	23.4663	23.6882	23.0176	22.6673	23.5051	23.5281	19	18	60.5	58.9	40.763	0	28.324	1896800000	117	9	12	6	13	10	9	12	12	9	13
Q93009	Q93009	Ubiquitin carboxyl-terminal hydrolase 7	USP7	2.8401	0.482675	24.1602	23.724	23.4763	23.8024	23.4909	23.8413	24.11	24.1244	23.661	23.528	23.9076	24.0087	24.0676	23.4483	23.5109	23.2206	22.5941	23.2811	23.2276	22.7617	23.6514	23.2309	24.0152	23.465	23.865	33	33	37.6	37.6	128.3	0	172.93	3071500000	244	21	26	17	21	23	23	20	25	14	16
Q13228	Q13228	Selenium-binding protein 1	SELENBP1	2.83505	0.433854	25.1627	25.3556	25.2011	24.563	24.9527	24.6512	24.6706	24.3855	24.6494	25.1715	24.7106	24.4547	24.2758	24.3943	24.2184	24.0748	24.2516	24.8572	24.5026	24.4004	24.6005	24.0848	24.4373	24.3408	24.0505	14	14	38.8	38.8	52.39	0	25.68	2001800000	114	9	10	12	8	9	10	9	10	10	9
Q92575	Q92575	UBX domain-containing protein 4	UBXN4	2.82939	-0.275461	23.5372	23.6338	24.0283	23.6446	23.5538	23.6435	23.3693	23.2281	23.6947	23.5152	23.8702	23.6398	23.5045	23.9635	23.9262	23.8906	23.8967	24.2361	23.7233	24.008	23.8216	24.0339	23.7886	23.5356	23.7394	5	5	21.1	21.1	56.777	0	101.41	949370000	76	5	3	5	5	5	5	5	5	3	4
Q92777	Q92777	Synapsin-2	SYN2	2.82896	0.875061	27.534	27.6535	25.867	28.0226	26.438	27.3987	27.6623	27.1751	27.7902	27.2961	26.8173	27.47	27.7451	26.4461	26.6211	26.4618	26.421	26.6269	24.861	26.5353	27.1949	26.4512	26.6804	25.7195	27.0524	25	20	56.9	50.9	62.996	0	323.31	18164000000	315	19	18	11	19	15	17	15	17	17	17
P62937;F5H284;Q9Y536;P0DN26;A0A0B4J2A2;A0A075B767;A0A075B759;P0DN37	P62937	Peptidyl-prolyl cis-trans isomerase A;Peptidyl-prolyl cis-trans isomerase A, N-terminally processed	PPIA	2.82591	1.36255	30.1459	29.4847	29.3184	29.8801	28.36	29.6319	29.9224	29.4027	29.23	27.6947	29.4718	29.6818	29.377	27.413	28.3249	26.6169	26.9692	26.652	27.5439	27.1304	29.6679	27.4885	29.1942	28.9816	29.9143	14	13	78.2	74.5	18.012	0	323.31	97258000000	281	12	12	12	12	11	11	11	13	12	12
O00231	O00231	26S proteasome non-ATPase regulatory subunit 11	PSMD11	2.8234	0.268956	24.6586	24.9026	24.7941	24.7357	24.6413	24.531	24.8475	24.864	24.826	24.6599	24.9254	24.7384	24.8817	24.2837	24.6179	24.3766	23.9863	24.3193	24.4043	24.6062	24.4768	24.7697	24.7278	24.6428	24.7976	24	24	62.1	62.1	47.463	0	99.247	5184100000	227	18	15	20	17	15	18	16	17	19	17
P60228	P60228	Eukaryotic translation initiation factor 3 subunit E	EIF3E	2.81663	0.570049	24.0587	23.8867	24.2344	23.599	23.4666	23.5384	24.0841	23.8344	23.5209	23.2557	23.5908	24.1449	23.5279	22.5197	23.3171	22.8385	22.368	23.3184	23.2763	23.1384	23.5505	23.0981	23.2343	23.2914	24.2017	14	14	40.2	40.2	52.22	0	34.938	1546100000	87	10	11	10	8	8	9	10	10	9	7
Q9Y376	Q9Y376	Calcium-binding protein 39	CAB39	2.80629	0.638761	23.2833	23.237	22.6848	23.1621	23.1127	23.3072	23.2677	22.8165	22.7029	22.9806	23.0807	22.0205	22.3705	21.7381	22.0346	22.6417	22.1743	22.0534	21.5777	22.372	23.4074	21.9068	22.3792	22.4058	22.7453	7	5	21.7	17	39.869	0.00027367	8.6473	742320000	73	4	5	4	5	4	4	5	5	5	5
O94760	O94760	N(G),N(G)-dimethylarginine dimethylaminohydrolase 1	DDAH1	2.80237	0.65733	27.456	27.3431	26.7882	27.2896	26.5062	27.1497	26.9744	26.557	27.2986	26.6302	27.4949	26.649	26.9815	26.4911	26.4633	26.06	26.2243	25.9012	25.7421	26.1681	27.1557	25.5589	26.7677	26.2762	27.4128	20	19	71.6	68.8	31.121	0	290.3	11816000000	267	15	14	11	16	9	13	10	13	11	13
P10636	P10636	Microtubule-associated protein tau	MAPT	2.80211	0.84098	27.7443	29.3021	28.5911	28.8889	27.5075	28.9146	28.5127	27.2868	28.0284	28.716	29.0274	28.4852	28.9317	27.8954	27.8945	27.9483	28.1177	27.3892	26.448	28.1604	27.9309	27.9915	27.5528	27.1652	26.8945	26	26	35.8	35.8	78.927	0	323.31	30499000000	334	22	23	21	24	18	24	25	21	24	23
Q9BXS5;Q9Y6Q5	Q9BXS5	AP-1 complex subunit mu-1	AP1M1	2.79547	0.891062	25.2395	25.304	24.8881	25.2692	24.5312	24.7995	25.0564	25.0987	25.1611	24.3792	24.451	25.2256	24.8633	23.3321	24.5785	23.1937	23.1119	23.9688	23.4271	23.2321	25.3006	23.8081	24.8592	24.4413	25.377	20	20	54.4	54.4	48.586	0	32.625	3406600000	141	16	15	13	17	14	14	15	16	15	11
Q9NRZ7	Q9NRZ7	1-acyl-sn-glycerol-3-phosphate acyltransferase gamma	AGPAT3	2.79141	-0.633226	23.4042	23.627	NaN	22.4695	23.0551	22.8257	23.0455	23.0179	NaN	23.6469	NaN	NaN	NaN	23.9215	23.6065	23.9333	24.2733	23.2377	23.8521	23.7991	23.3135	23.9802	24.344	23.3957	23.5795	7	7	16.2	16.2	43.38	0.00025994	7.2781	688370000	32	3	5	1	6	3	3	3	5	1	5
Q9NR45	Q9NR45	Sialic acid synthase	NANS	2.78636	1.25483	25.539	25.1483	25.0093	25.4175	23.6466	25.2657	25.3815	25.4958	24.8597	24.0148	25.1227	25.051	24.8704	22.6958	23.9113	22.8294	23.0122	22.201	23.973	22.3521	25.0228	23.5658	25.2949	24.7899	25.1297	13	13	42.6	42.6	40.307	0	41.751	2751400000	115	9	8	6	10	6	10	10	8	9	6
P55036	P55036	26S proteasome non-ATPase regulatory subunit 4	PSMD4	2.78087	0.281724	24.0449	24.361	24.5112	24.5035	24.2485	24.2398	24.4327	24.3275	24.451	24.2297	24.3186	24.4931	24.2386	24.1013	24.1351	23.6695	23.6677	24.0662	24.1168	23.7762	24.1251	24.0075	24.4815	24.2507	24.2833	14	10	41.1	31.3	40.736	0	224.61	2915900000	168	8	8	8	9	9	9	7	7	2	9
Q7RTV0	Q7RTV0	PHD finger-like domain-containing protein 5A	PHF5A	2.77675	-0.598676	23.5753	23.5748	24.2349	23.7816	24.295	23.3306	23.3284	23.6649	23.8151	23.6561	24.2351	23.9953	24.3516	24.5433	24.1353	24.5931	24.4994	25.1598	24.9386	24.5818	NaN	24.7245	23.5878	24.0836	23.9095	5	5	53.6	53.6	12.405	0	38.224	982450000	39	3	4	3	2	3	3	4	4	3	4
P51452	P51452	Dual specificity protein phosphatase 3	DUSP3	2.76923	1.12724	25.3573	25.3471	24.9429	25.369	24.8404	25.4617	25.4026	25.423	25.3083	24.5927	24.527	24.9683	24.7939	23.167	25.0929	23.0268	23.5252	22.4668	23.8838	22.7267	25.3781	23.1969	24.9785	25.0975	25.1646	9	9	61.6	61.6	20.478	0	323.31	3134400000	113	7	9	7	7	5	8	8	7	7	8
Q9Y6B6	Q9Y6B6	GTP-binding protein SAR1b	SAR1B	2.7628	0.663481	24.2002	23.6823	23.9121	23.2356	23.5867	23.7245	23.9326	23.7321	23.4408	23.3561	23.6952	24.043	23.5347	22.4233	22.7585	21.9193	NaN	23.4442	NaN	22.7271	23.6132	22.9728	23.4013	23.2285	23.8583	10	6	58.1	43.9	22.41	0	47.996	839690000	70	4	4	3	4	4	3	4	4	4	5
O95563	O95563	Mitochondrial pyruvate carrier 2	MPC2	2.76018	1.1227	25.698	25.7724	23.4131	25.2876	25.2981	25.6585	25.3999	26.0723	24.1759	25.7914	23.741	NaN	NaN	22.888	24.3532	23.8392	24.4537	23.6082	23.5072	24.2199	24.2582	NaN	24.4296	24.1595	24.2417	7	7	51.2	51.2	14.279	0	16.298	1725100000	64	6	6	3	5	4	4	4	6	5	5
Q14151	Q14151	Scaffold attachment factor B2	SAFB2	2.76003	-0.704653	21.8195	21.8706	22.6588	21.7696	22.0133	21.8974	22.0386	22.2669	NaN	22.0762	NaN	22.2375	NaN	23.4233	NaN	23.5925	22.9248	23.0998	22.5834	22.4852	NaN	22.5055	NaN	22.3637	21.9471	14	5	18	6.7	107.47	0.00027315	8.5564	305030000	16	2	4	3	3	3	3	2	4	1	2
Q13501	Q13501	Sequestosome-1	SQSTM1	2.75347	0.601763	23.7998	24.7444	24.7771	24.6641	23.266	24.568	24.1926	23.4099	23.9598	24.7436	24.3606	24.4257	24.5862	24.0912	23.9772	24.1472	23.836	23.6523	23.5975	23.7776	23.5261	23.2667	23.4791	23.2832	23.3735	13	13	56.6	56.6	47.687	0	198.01	2766700000	178	10	11	8	11	9	11	9	11	10	11
P52788	P52788	Spermine synthase	SMS	2.75124	0.948475	24.8816	24.4314	23.5865	24.5083	23.8851	24.5262	24.595	24.8407	24.0364	23.8617	23.8123	23.9732	23.6253	22.1747	23.5971	22.0142	22.4388	NaN	23.3723	NaN	24.3248	22.9903	24.0976	23.8093	23.6683	12	12	45.4	45.4	41.268	0	284.85	1850900000	118	10	8	8	10	9	12	11	10	9	9
P14550	P14550	Alcohol dehydrogenase [NADP(+)]	AKR1A1	2.74751	1.27872	26.1997	25.8875	25.8698	26.2922	24.3621	25.6935	25.9537	25.8825	25.8941	24.6904	25.9676	25.9667	25.5876	23.6523	25.0274	22.9144	23.4411	23.3265	24.0896	23.2765	25.9568	24.1699	25.7931	25.3832	26.1607	22	22	66.5	66.5	36.573	0	323.31	10288000000	292	17	19	18	19	13	19	18	19	17	11
Q92783	Q92783	Signal transducing adapter molecule 1	STAM	2.73255	0.988349	24.4965	24.0506	23.8209	24.5102	23.1587	24.3111	24.5648	24.1579	24.0823	22.4002	23.817	23.9722	24.2329	22.5602	22.9811	22.6109	22.709	22.4169	22.0418	22.34	24.416	22.2294	23.7458	23.4658	24.2308	12	10	32	28.5	59.179	0	91.433	1812300000	114	9	9	4	8	6	9	9	8	6	4
O43164	O43164	E3 ubiquitin-protein ligase Praja-2	PJA2	2.73233	-0.424682	21.7725	22.1009	NaN	22.1016	22.1592	22.5011	22.1135	NaN	22.3325	NaN	NaN	21.8957	21.9225	22.4831	22.3972	22.4494	23.1058	22.069	22.3862	22.7883	22.4553	22.3985	23.0026	22.3474	22.4127	5	5	12.6	12.6	78.213	0.00026199	7.42	314920000	15	3	2	2	2	3	4	4	2	4	1
Q9UQ35	Q9UQ35	Serine/arginine repetitive matrix protein 2	SRRM2	2.73124	-0.898755	23.7816	23.6644	24.2378	23.1477	24.5594	23.6953	23.8602	23.9994	23.5577	23.5909	23.5901	24.0812	23.7106	25.42	24.3294	25.0018	24.7913	26.0761	24.3756	25.2088	NaN	24.8998	NaN	23.4936	23.4497	17	17	10	10	299.61	0	27.443	1265000000	44	5	7	9	7	12	3	6	7	6	6
P06744;Q8N196	P06744	Glucose-6-phosphate isomerase	GPI	2.72638	1.54878	28.8862	29.0043	28.3176	29.431	27.2636	28.9323	28.9411	28.3838	28.9729	27.163	28.9119	29.1085	29.1318	26.1749	27.8847	25.5458	26.4802	25.0253	26.7103	25.8263	29.0099	26.5346	28.8516	28.2314	28.938	28	23	53.6	44.1	63.146	0	323.31	78727000000	466	19	20	18	19	17	19	21	20	19	16
Q9BPU6	Q9BPU6	Dihydropyrimidinase-related protein 5	DPYSL5	2.72487	0.554811	24.3954	24.2025	23.2918	24.2418	24.2859	23.6196	24.5256	23.9019	23.9106	23.1305	24.6284	24.1127	23.9936	23.2657	23.5138	22.949	23.6338	23.2182	23.4563	23.3221	24.114	23.2957	23.8484	23.2138	23.7332	17	17	46.6	46.6	61.421	0	90.544	2092900000	176	13	14	10	11	12	11	11	13	13	10
Q9BYD6	Q9BYD6	39S ribosomal protein L1, mitochondrial	MRPL1	2.72403	-0.474553	22.7329	22.8055	23.0591	22.6191	23.5842	22.8143	22.9774	23.0175	23.1918	23.5112	23.5774	23.0931	23.1589	23.6967	23.5559	23.761	23.8927	22.9328	23.3776	24.1929	23.4238	23.6582	23.2343	23.8926	23.1307	10	10	40.6	40.6	36.908	0	131.47	1059300000	97	9	7	6	7	10	7	10	8	5	10
Q9Y5S2	Q9Y5S2	Serine/threonine-protein kinase MRCK beta	CDC42BPB	2.72023	-0.322536	23.7154	24.1014	23.9477	24.0244	23.9718	24.2588	24.0248	23.9629	24.3078	24.2514	24.663	24.1375	24.3929	24.643	24.2304	24.499	24.8836	24.4596	24.5933	24.4255	24.1752	24.6467	24.4107	24.4	24.1278	42	36	29	26	194.31	0	71.27	5213200000	321	21	26	20	25	26	27	21	26	25	30
Q07065	Q07065	Cytoskeleton-associated protein 4	CKAP4	2.71537	-0.597689	24.4234	24.218	25.0892	23.8983	24.9052	23.9644	24.11	24.8233	24.6879	24.6031	24.5276	24.6733	24.8346	25.1975	24.8801	25.4946	24.9077	25.9623	25.7124	25.1153	24.385	25.525	24.5588	24.9015	24.7707	33	31	57.3	56.1	66.022	0	232.96	8100600000	421	24	21	22	18	24	22	22	28	17	26
P36957	P36957	Dihydrolipoyllysine-residue succinyltransferase component of 2-oxoglutarate dehydrogenase complex, mitochondrial	DLST	2.71428	-0.436997	26.7256	27.0312	26.8779	27.3252	27.5883	27.4543	27.2512	27.073	27.3725	27.3828	27.6962	27.303	27.4149	27.7169	27.7037	28.0076	28.2026	27.1477	27.6388	27.7894	27.7872	27.8175	28.0145	27.6812	26.9638	17	17	40	40	48.755	0	323.31	29829000000	234	15	15	11	15	14	14	11	16	15	15
P23528	P23528	Cofilin-1	CFL1	2.71208	0.956012	29.5403	28.8639	28.5219	29.3736	27.6156	28.7153	28.7607	28.3149	28.7574	27.7579	29.1787	28.7697	28.9553	27.327	28.0684	26.9513	27.1486	26.9888	27.1531	27.3308	28.9203	27.2435	28.3703	28.1389	29.3102	19	15	86.1	65.1	18.502	0	323.31	40190000000	222	13	13	10	13	12	12	11	12	11	9
Q96QK1	Q96QK1	Vacuolar protein sorting-associated protein 35	VPS35	2.71026	1.07451	26.5772	26.7492	26.5126	26.8198	25.6799	26.7766	26.6476	26.5533	26.8087	25.9009	26.8348	26.9209	26.7722	24.8932	26.2147	24.1409	24.5255	24.599	25.2558	24.313	26.824	25.3008	26.7665	26.5448	26.7003	36	36	55.5	55.5	91.706	0	323.31	18422000000	486	30	32	23	28	25	32	27	31	27	26
P08238;Q58FF7	P08238	Heat shock protein HSP 90-beta	HSP90AB1	2.70457	0.794549	29.9777	29.6745	29.7027	30.3384	29.5732	30.054	30.1522	30.1716	29.5236	29.3295	30.0675	30.0808	30.0312	28.421	29.4549	28.128	28.484	28.1692	29.1946	28.3477	30.019	29.2355	30.1171	29.8665	29.8068	58	28	62.3	41	83.263	0	323.31	237740000000	1067	26	23	18	23	22	24	21	25	21	21
P78417	P78417	Glutathione S-transferase omega-1	GSTO1	2.70313	0.764422	25.2089	24.6124	24.1206	24.9924	23.9145	24.502	24.9399	24.6585	24.3358	23.7148	24.4209	24.6216	24.2699	23.6498	23.4825	23.2095	23.6404	23.154	23.1971	22.9366	24.528	23.6189	24.6694	23.5852	24.9824	11	11	46.1	46.1	27.566	0	22.942	2405900000	140	10	7	7	10	6	8	10	8	8	5
O75891;Q3SY69	O75891	Cytosolic 10-formyltetrahydrofolate dehydrogenase	ALDH1L1	2.70238	1.50994	25.7779	24.486	25.1143	26.4285	23.4625	25.7808	25.8469	25.6208	25.1638	23.3166	25.1676	25.0394	25.4697	23.2281	24.2273	22.6832	22.8171	22.4984	22.4948	22.0977	25.5596	23.2743	25.2075	23.801	25.5377	48	48	67.4	67.4	98.828	0	323.31	11319000000	459	39	36	33	37	22	42	38	42	34	26
Q04637	Q04637	Eukaryotic translation initiation factor 4 gamma 1	EIF4G1	2.70093	0.5267	24.3031	23.7281	23.9013	23.6782	23.7294	23.7537	23.8084	24.2219	23.7533	23.2377	24.2105	23.7477	24.2459	22.9124	23.5083	22.5758	23.0953	23.5106	22.7898	23.2621	23.8167	23.2707	23.9753	23.4966	23.9144	34	29	25.8	22.8	175.49	0	122.51	3384800000	222	21	18	15	19	21	20	22	21	20	12
Q9BXW6	Q9BXW6	Oxysterol-binding protein-related protein 1	OSBPL1A	2.69831	1.23174	23.849	24.0728	22.7935	24.3335	23.0547	24.3017	24.3015	23.8746	23.5714	23.3221	23.8778	23.4389	23.7101	22.103	23.3768	21.0283	21.4139	21.1108	21.9389	21.7607	24.3296	21.8659	23.5299	23.5997	23.932	16	16	18.4	18.4	108.47	0	52.981	1303800000	103	6	9	5	11	7	12	10	9	10	6
Q7L0Y3	Q7L0Y3	Mitochondrial ribonuclease P protein 1	TRMT10C	2.69793	-0.396269	21.8759	22.2582	NaN	22.3908	22.744	22.349	22.148	22.2975	22.6084	22.7578	22.6755	23.0437	22.2911	23.0977	22.8305	22.6701	23.2733	22.7283	22.7242	22.6519	22.694	NaN	22.7999	22.8764	22.999	7	7	25.3	25.3	47.346	0.00027609	8.9642	414120000	38	3	3	2	5	5	3	3	5	3	6
Q13451	Q13451	Peptidyl-prolyl cis-trans isomerase FKBP5;Peptidyl-prolyl cis-trans isomerase FKBP5, N-terminally processed	FKBP5	2.69582	1.35247	24.7614	23.7643	24.9715	24.0519	23.864	24.0349	24.6211	25.673	24.1245	21.5121	23.9151	24.0838	24.7688	22.2161	22.3572	22.6105	21.771	22.5747	22.3132	21.5986	24.3372	22.8962	23.1549	22.9978	24.9243	20	20	55.6	55.6	51.212	0	80.944	2528100000	120	15	9	13	11	11	12	11	16	10	5
Q9H0E2	Q9H0E2	Toll-interacting protein	TOLLIP	2.69001	0.599354	25.1505	25.3192	24.8027	25.7431	24.6489	25.4542	25.4745	25.0782	25.4331	24.6735	25.3972	25.0687	25.2332	24.2558	24.7271	24.726	24.3345	24.3174	23.5246	24.6489	25.4408	24.0872	25.0887	24.9146	25.0287	11	11	46.7	46.7	30.281	0	178.21	3486900000	134	8	8	9	8	9	9	9	10	8	7
Q9H444;P59074	Q9H444	Charged multivesicular body protein 4b	CHMP4B	2.68993	-0.494438	24.6642	25.1148	25.1798	25.0538	25.5429	25.0305	24.9039	25.0293	25.5705	25.7661	25.5342	25.1896	25.5081	26.0902	25.5462	25.8683	25.6856	25.692	NaN	26.2535	25.4427	26.0481	25.9315	25.5962	24.8971	8	8	45.5	45.5	24.95	0	232.44	3894100000	115	5	6	6	6	6	6	4	6	7	5
Q9H8Y8	Q9H8Y8	Golgi reassembly-stacking protein 2	GORASP2	2.689	0.483076	24.4992	24.4225	24.7701	24.5683	24.4606	24.5978	24.6	24.4987	24.7005	23.9581	24.9573	24.746	24.5641	23.4757	24.3142	23.4478	23.4669	24.2801	24.1327	24.045	24.5443	24.2249	23.8474	24.745	24.4575	8	8	29.6	29.6	47.145	0	85.247	1451900000	103	4	5	6	7	6	5	4	6	7	4
Q92522	Q92522	Histone H1x	H1FX	2.68795	-0.848911	25.6057	25.6843	26.4482	24.7754	25.4468	24.7222	24.9143	26.0317	25.4568	26.3413	25.7168	25.9437	26.0313	26.7032	26.8241	26.652	25.7681	27.377	27.3359	26.8622	26.1728	26.9484	25.3921	26.0241	25.621	9	9	37.1	37.1	22.487	0	75.522	5789600000	104	8	7	8	8	7	5	7	6	6	7
Q9HBH5	Q9HBH5	Retinol dehydrogenase 14	RDH14	2.68324	-0.215359	24.3598	24.4633	24.5961	24.6021	24.5599	24.4285	24.5318	24.3553	24.486	24.6159	24.5051	24.6358	24.5863	24.8458	24.6371	24.685	24.8828	24.5289	25.1895	24.4418	24.91	24.6185	24.7771	24.6356	24.6408	11	11	43.8	43.8	36.864	0	96.114	1854100000	175	8	7	6	9	7	10	9	7	6	7
P26639	P26639	Threonine--tRNA ligase, cytoplasmic	TARS	2.68083	0.475348	22.8588	22.4958	22.7844	22.4447	22.2796	22.6938	22.8756	22.5664	22.6526	22.6469	23.2764	22.1412	22.3708	21.9509	21.684	22.149	21.9131	21.9504	21.7347	22.3981	22.5895	NaN	22.4145	NaN	22.683	8	8	14	14	83.434	0	14.055	509750000	62	5	8	6	5	4	4	5	5	5	5
Q92905	Q92905	COP9 signalosome complex subunit 5	COPS5	2.67722	1.00531	24.9068	24.9979	23.954	25.1419	24.3272	24.9668	24.6629	24.2845	24.5502	24.211	24.8244	24.7196	24.7669	22.7962	23.7923	22.595	22.8574	22.2106	23.4878	22.944	25.0942	23.7037	24.6111	24.6449	24.8737	15	15	58.7	58.7	37.578	0	61.416	2346100000	154	11	14	7	13	11	13	12	12	11	11
Q3ZCQ8	Q3ZCQ8	Mitochondrial import inner membrane translocase subunit TIM50	TIMM50	2.66383	-0.412306	24.2932	24.6263	24.3659	24.7827	24.5954	24.9512	24.6311	24.4709	24.8503	24.752	25.0753	24.5025	24.6994	24.9881	24.927	25.303	25.7954	24.4875	24.7913	25.3157	24.8408	25.2088	25.4281	25.1194	24.6776	11	11	39.7	39.7	39.646	0	94.291	2995900000	141	8	8	5	9	8	10	7	7	8	7
P00167	P00167	Cytochrome b5	CYB5A	2.6595	-0.716575	24.254	23.9382	24.2422	23.7604	24.3596	24.2448	23.9933	24.2412	24.0507	24.8712	24.5088	24.7677	24.5243	25.1277	24.8138	24.915	24.7351	26.1083	26.1864	25.4956	24.1996	25.2505	24.4444	24.7228	24.067	5	5	49.3	49.3	15.33	0	25.295	1214000000	53	4	3	3	4	4	3	4	4	3	4
Q96N67	Q96N67	Dedicator of cytokinesis protein 7	DOCK7	2.65879	-0.551264	21.7503	NaN	22.0107	21.771	NaN	21.7955	22.3758	22.3862	22.0974	22.2687	22.4587	22.0999	NaN	22.0558	NaN	22.824	22.3529	23.2623	22.523	22.812	22.4842	22.9073	NaN	NaN	NaN	5	5	3.6	3.6	242.56	0.0025804	2.1994	283960000	21	3	3	4	4	2	4	2	4	4	4
Q92629	Q92629	Delta-sarcoglycan	SGCD	2.65722	-1.08088	22.0347	22.5963	23.2598	22.3295	23.4656	21.5489	21.8205	22.4575	22.4951	22.398	21.3623	22.7994	23.052	24.2091	23.6271	24.3177	23.881	24.8573	23.8246	24.3297	22.3258	23.6109	21.9669	22.7426	22.4652	10	10	43.9	43.9	32.071	0	24.006	1103700000	95	7	7	4	4	7	5	5	6	3	5
P47914	P47914	60S ribosomal protein L29	RPL29	2.65383	-0.652488	24.4135	24.5867	NaN	24.1787	25.2464	24.1691	24.4633	24.8713	25.0275	25.2664	NaN	25.018	25.1399	25.6226	25.1067	25.5512	25.1638	25.7858	25.8869	25.7684	24.6278	26.0295	NaN	24.8333	25.182	2	2	14.5	14.5	17.752	0.00043169	3.2025	1157100000	48	2	2	1	2	2	2	2	2	2	2
P15170	P15170	Eukaryotic peptide chain release factor GTP-binding subunit ERF3A	GSPT1	2.65291	0.779479	24.7535	24.5206	24.3854	24.7226	23.8022	24.6844	24.1743	24.671	24.5655	23.9722	24.5692	24.7788	24.6446	22.8087	23.9322	22.582	23.1709	22.9319	23.8768	23.12	24.6512	23.8667	24.6251	24.5452	24.2996	23	12	54.3	30.1	55.755	0	91.403	3009900000	139	9	11	9	9	5	9	8	10	9	7
Q12797	Q12797	Aspartyl/asparaginyl beta-hydroxylase	ASPH	2.64994	-0.402785	25.1425	25.347	25.9276	25.1928	25.6034	25.4187	25.1956	25.488	25.5362	25.4363	26.2081	25.5989	25.9311	26.1223	26.0019	26.1994	25.8322	26.1661	25.9175	26.2907	25.4996	26.0974	25.9208	25.801	25.4702	18	18	33.1	33.1	85.862	0	264.03	4948600000	240	13	14	12	12	13	12	12	11	10	12
Q969Q0;P83881	Q969Q0;P83881	60S ribosomal protein L36a-like;60S ribosomal protein L36a	RPL36AL;RPL36A	2.64498	-0.514038	24.0266	NaN	24.8608	23.6482	24.2626	24.2235	24.4486	24.8568	24.4329	24.7517	24.6333	24.56	24.4767	24.9347	24.9205	25.3047	25.23	25.0063	24.9277	24.5762	24.3252	25.7759	24.7221	24.6749	24.9521	3	3	25.5	25.5	12.469	0.00025934	7.2318	1157000000	33	3	1	3	3	3	3	2	3	2	2
Q9BPX5	Q9BPX5	Actin-related protein 2/3 complex subunit 5-like protein	ARPC5L	2.64438	0.417164	25.2932	25.1985	24.9541	24.9628	25.1351	25.3483	25.3793	25.3539	25.5527	24.9341	25.0254	24.8717	24.8577	24.6042	24.1929	24.5222	24.2769	24.9086	24.2971	24.5697	25.2401	24.954	25.2048	24.8145	25.1321	7	6	62.7	57.5	16.941	0	157.2	2290300000	87	5	4	3	5	4	5	5	5	4	5
A0AVT1	A0AVT1	Ubiquitin-like modifier-activating enzyme 6	UBA6	2.64022	0.653144	24.5859	24.6918	24.9649	24.7109	24.8214	24.7306	24.5287	24.9014	24.6521	24.4994	24.7	24.7496	24.7648	23.9186	24.4403	22.6487	23.3471	23.6063	24.6644	23.3789	24.6248	24.2882	24.5417	24.5954	24.6938	34	34	43.9	43.9	117.97	0	135.94	4432300000	317	23	29	21	22	24	24	22	24	22	24
P18621	P18621	60S ribosomal protein L17	RPL17	2.63777	-0.480421	24.8858	25.1242	25.3224	24.6353	25.0463	24.6771	24.5123	25.332	24.9323	25.2901	25.0765	25.2185	25.3915	25.6353	25.5361	25.7864	25.5988	26.2853	25.7878	25.5122	24.8514	25.7933	24.8827	25.2837	25.2222	8	8	46.7	46.7	21.397	0	59.298	3411000000	91	6	7	5	7	7	5	4	6	4	5
Q96HD1	Q96HD1	Cysteine-rich with EGF-like domain protein 1	CRELD1	2.63523	-0.550072	23.6894	23.818	23.9324	24.1143	24.4358	24.0224	24.1799	23.8923	24.3292	24.2119	24.8926	24.2648	24.2993	24.9412	24.7787	25.0606	25.3592	24.6046	24.6959	25.0667	24.1087	24.9084	24.4539	24.9636	23.5816	12	12	44	44	45.439	0	105.14	2546600000	146	9	9	7	8	9	10	11	11	7	9
Q13098	Q13098	COP9 signalosome complex subunit 1	GPS1	2.63215	0.765355	24.6957	24.5484	24.3606	24.9218	23.946	24.7362	24.5702	24.4507	24.7389	23.6968	25.0085	24.5225	24.8106	23.2345	23.9258	22.8137	23.3542	22.7232	23.8629	23.2379	24.3639	23.7978	24.7051	24.5032	24.7615	11	11	26.5	26.5	55.536	0	23.789	2488000000	98	9	10	7	8	9	10	9	10	8	9
P04350	P04350	Tubulin beta-4A chain	TUBB4A	2.62825	1.19406	29.681	29.781	28.4144	29.0379	29.5304	29.2677	29.1561	30.4168	28.4622	30.0246	28.1131	27.3718	28.8196	27.4063	27.6191	26.3074	27.0966	28.0741	30.0562	28.1559	28.0846	28.1885	28.4235	27.9455	27.3073	30	4	68.2	11.3	49.585	0	323.31	20919000000	133	3	2	2	4	4	3	3	3	3	3
Q9P015	Q9P015	39S ribosomal protein L15, mitochondrial	MRPL15	2.62627	-0.645746	22.0508	NaN	22.2908	22.3286	22.9608	22.1603	22.2118	21.8054	22.5476	22.8508	22.9973	NaN	21.9925	23.2932	NaN	23.1403	23.6316	23.0057	22.4976	23.3518	22.3459	22.8735	23.1056	NaN	NaN	3	3	15.5	15.5	33.419	0.00026015	7.3031	298000000	29	2	1	2	2	3	2	2	2	2	3
O14786	O14786	Neuropilin-1	NRP1	2.61829	-0.770836	NaN	21.7737	21.4795	21.5947	21.5826	21.8026	NaN	21.3704	21.4499	21.4791	21.8342	22.0801	21.7683	22.295	21.7213	22.271	22.5348	24.0788	22.2516	23.3464	21.9681	22.3046	NaN	21.6848	22.2379	7	7	13.8	13.8	103.13	0.00025138	6.4282	279900000	13	1	3	4	3	3	3	0	3	5	4
Q14240	Q14240	Eukaryotic initiation factor 4A-II;Eukaryotic initiation factor 4A-II, N-terminally processed	EIF4A2	2.61722	0.673479	27.3116	26.7819	26.8261	27.0356	26.9125	26.5094	27.2063	27.0692	26.5819	26.325	26.2926	26.9713	26.3501	25.8707	25.9545	25.038	25.3002	26.3304	26.1923	25.4675	26.7905	26.1999	26.8834	26.3187	26.963	26	14	70.5	43.2	46.402	0	323.31	18822000000	351	12	9	10	12	8	11	11	10	12	9
P13489	P13489	Ribonuclease inhibitor	RNH1	2.61686	1.05754	26.9792	26.4689	26.5858	26.7727	25.8666	26.4937	25.9819	26.4341	26.4464	25.8034	26.1555	26.3851	26.4352	24.4788	26.0184	24.1743	24.0984	24.5441	24.8783	24.3349	26.6179	24.9813	26.1471	26.4471	27.0274	26	26	81.3	81.3	49.973	0	323.31	20399000000	391	21	21	19	21	18	20	20	22	19	21
P63261	P63261	Actin, cytoplasmic 2;Actin, cytoplasmic 2, N-terminally processed	ACTG1	2.61634	-0.442715	27.5942	27.0831	27.0285	27.328	27.5389	27.842	27.2414	27.0092	27.2324	27.418	27.3717	27.6704	27.4969	28.3672	28.132	28.0594	28.0929	27.9346	NaN	27.4434	27.5153	NaN	27.6171	27.7828	27.2171	35	2	78.4	4.8	41.792	0	168.86	5730200000	84	2	2	2	2	1	1	1	1	2	2
P25098;P35626	P25098	Beta-adrenergic receptor kinase 1	ADRBK1	2.61511	0.611101	23.4743	23.3613	22.5128	23.9129	22.799	23.4336	23.4994	23.4701	23.5578	23.3189	23.9624	23.844	23.4162	22.6686	22.6581	22.2148	22.7305	22.6786	22.4876	22.0845	23.6491	22.7686	23.5986	22.9479	23.3147	15	15	26.1	26.1	79.573	0	30.014	1242800000	113	9	11	6	10	11	11	9	9	11	10
P18433	P18433	Receptor-type tyrosine-protein phosphatase alpha	PTPRA	2.61039	0.408292	23.3384	23.9215	23.896	23.8475	22.8201	23.8169	23.3298	23.2864	23.7746	23.3019	23.8021	23.0912	23.2282	22.9531	23.19	23.0234	23.307	23.2255	22.9261	22.8044	23.2673	22.8151	23.5091	22.9782	23.0594	20	18	32.3	30.2	90.718	0	36.393	1770900000	202	11	13	9	12	9	11	13	13	11	13
Q9NRX4	Q9NRX4	14 kDa phosphohistidine phosphatase	PHPT1	2.6099	0.959271	27.0755	27.6153	27.4183	27.286	26.3862	27.3216	26.7253	26.3654	27.1917	26.5379	27.9234	27.4003	27.8043	25.6563	27.1135	25.7054	25.6567	24.6374	26.626	26.0806	27.192	26.2225	27.2466	25.1645	27.0807	6	6	68.8	68.8	13.832	0	108.51	9378800000	90	6	6	4	6	6	6	5	6	6	6
O00299	O00299	Chloride intracellular channel protein 1	CLIC1	2.60002	1.66582	27.1357	25.0831	26.4528	25.654	24.8771	24.6097	25.4946	26.4665	25.2647	22.8586	24.412	26.471	26.3091	22.4322	24.0139	22.6538	21.6739	25.0398	23.8984	23.1778	25.0101	23.6144	24.0593	23.5014	26.5559	15	14	73	70.5	26.922	0	151.16	5272500000	140	12	8	11	9	9	7	7	12	8	4
Q8WWQ0;Q6RI45	Q8WWQ0	PH-interacting protein	PHIP	2.58896	-0.446055	22.7611	22.3831	23.406	22.5011	22.7078	22.4006	23.007	22.7928	23.0164	23.1851	23.0789	23.1767	22.8436	23.4391	23.4777	23.6189	23.1973	23.1715	NaN	23.8691	22.8775	23.356	NaN	23.1464	22.9689	8	8	6.6	6.6	206.69	0	13.683	421240000	50	4	3	5	4	3	3	3	5	3	4
P52565	P52565	Rho GDP-dissociation inhibitor 1	ARHGDIA	2.58819	1.27844	28.4889	27.8041	27.316	28.1825	26.3153	27.8463	27.8815	27.6977	27.8326	25.9591	26.8563	28.068	27.8541	25.9239	26.3734	24.9038	25.8299	25.6781	25.7171	25.1504	27.6812	25.6645	27.0497	26.3531	28.8897	10	10	68.1	68.1	23.207	0	239.4	17526000000	204	8	10	7	9	6	9	10	10	9	8
Q92882	Q92882	Osteoclast-stimulating factor 1	OSTF1	2.58578	0.412433	25.0263	24.6802	25.1602	24.7867	24.8468	24.6195	24.8606	24.8153	24.7966	24.6005	24.5937	24.9943	24.7644	23.8886	24.6614	23.9142	23.9	24.3776	24.6264	23.8935	24.5271	24.4889	24.6422	24.8538	25.0109	7	7	46.7	46.7	23.787	0	204.71	2497500000	100	6	6	6	6	6	4	5	5	6	6
Q13885	Q13885	Tubulin beta-2A chain	TUBB2A	2.5796	0.438793	32.0366	31.8399	31.0529	31.8264	31.689	32.0849	31.733	31.7041	32.0607	31.7376	31.8635	31.4941	31.4273	30.8242	31.4555	31.1364	31.2166	30.7619	31.4283	31.2027	31.9127	31.2469	30.9669	31.8531	31.5445	33	2	70.6	3.6	49.906	0	323.31	315540000000	1006	2	2	1	2	2	2	2	2	2	2
P31939	P31939	Bifunctional purine biosynthesis protein PURH;Phosphoribosylaminoimidazolecarboxamide formyltransferase;IMP cyclohydrolase	ATIC	2.57193	0.789696	25.2674	25.4026	25.6486	25.7283	25.003	25.5133	25.5581	25.1101	25.5847	25.3357	25.9025	25.3348	25.5155	24.1356	25.5865	23.6711	23.8376	23.5658	24.6278	24.0963	25.4396	24.4827	25.5916	25.6249	25.3147	33	33	72.3	72.3	64.615	0	323.31	11784000000	533	28	32	27	29	26	30	31	29	26	29
Q02790	Q02790	Peptidyl-prolyl cis-trans isomerase FKBP4;Peptidyl-prolyl cis-trans isomerase FKBP4, N-terminally processed	FKBP4	2.56907	1.87889	26.7995	25.5478	24.5344	26.8073	24.4315	25.7424	26.4288	26.4624	25.529	23.4596	25.6968	26.3114	25.7739	23.304	23.9603	22.3421	20.6907	22.9353	23.3098	23.1895	26.3513	22.4387	26.0254	24.6409	26.1344	31	31	73.2	73.2	51.804	0	267.11	9839500000	265	30	26	15	25	21	25	24	26	19	10
O00451	O00451	GDNF family receptor alpha-2	GFRA2	2.56508	-0.595198	22.3404	22.902	NaN	23.0594	22.9908	23.2845	22.9607	22.576	23.3617	22.9451	23.1075	22.5605	23.486	23.7344	23.8916	24.1663	24.6021	22.9234	23.0637	23.3692	23.3894	23.6305	23.5411	23.5636	22.8416	9	9	21.1	21.1	51.543	0.00029525	11.083	842020000	78	6	7	2	5	7	8	5	6	8	6
Q8TAT6	Q8TAT6	Nuclear protein localization protein 4 homolog	NPLOC4	2.5551	0.815139	25.7516	25.4797	25.2187	25.4243	24.7237	25.4333	25.3766	25.3864	25.3313	24.4466	25.4081	25.4512	25.4927	23.9193	24.8872	NaN	NaN	23.4406	24.3047	23.77	25.1402	23.5956	24.9756	25.152	25.682	13	13	33.1	33.1	68.119	0	45.019	2002200000	101	12	11	9	11	6	10	9	10	9	7
Q92598	Q92598	Heat shock protein 105 kDa	HSPH1	2.55356	0.842786	26.1613	24.8686	24.3865	26.007	24.6524	25.1539	26.1032	25.2219	24.647	24.0178	24.8467	25.3112	25.4142	24.2021	24.1385	24.2976	24.0291	23.7235	23.5702	24.0596	25.0326	23.8352	24.8352	24.2055	25.6112	39	33	55.9	49.2	96.864	0	323.31	9975000000	391	29	25	19	30	26	27	29	28	23	26
P13693;Q56UQ5	P13693	Translationally-controlled tumor protein	TPT1	2.54645	1.44891	27.1455	25.3736	25.3292	26.2903	24.3132	24.9057	25.8739	25.7582	25.021	23.9641	24.0155	24.7849	23.4301	22.2833	23.5093	22.211	23.2124	24.3392	23.2842	22.2049	25.0001	24.0518	23.8344	23.8362	25.9587	9	9	45.9	45.9	19.595	0	139.73	3363200000	71	9	7	6	6	7	7	8	8	7	9
O60664	O60664	Perilipin-3	PLIN3	2.54643	0.599626	22.9587	22.5197	23.4083	22.648	22.4908	22.4374	22.4633	22.4474	22.595	21.657	23.5452	22.55	23.1054	21.6872	22.1665	NaN	21.9035	21.8884	22.0074	22.509	22.8415	21.4937	22.1308	22.1309	22.1136	11	11	44.7	44.7	47.074	0	39.224	517910000	62	5	4	8	6	7	8	5	5	7	5
P50993;P20648	P50993	Sodium/potassium-transporting ATPase subunit alpha-2	ATP1A2	2.54493	-0.406062	29.7233	30.0794	29.8876	30.4671	30.5066	30.4332	30.5666	30.2327	30.3293	30.5238	30.8498	30.358	30.2682	30.9031	30.4878	31.1261	31.1066	30.1665	30.849	30.8536	30.6462	30.9015	30.7858	30.7501	30.1972	73	45	61.3	37.4	112.26	0	323.31	410730000000	1481	37	36	32	34	40	39	35	41	37	38
Q12849	Q12849	G-rich sequence factor 1	GRSF1	2.54403	-0.279317	22.7112	22.928	22.8682	22.7424	23.0705	NaN	22.9474	22.8087	23.0381	22.6155	23.3203	22.5912	22.9074	23.2648	22.9457	23.22	23.3475	23.2623	NaN	23.4227	23.1234	22.7889	23.1314	23.2558	22.9801	6	6	21.9	21.9	53.126	0	26.636	440480000	52	3	3	3	3	4	4	3	4	4	3
O43747	O43747	AP-1 complex subunit gamma-1	AP1G1	2.54308	0.501929	24.358	24.6434	24.1575	24.8214	24.24	24.6897	24.4798	24.3427	24.848	24.1715	24.5371	24.7265	24.5266	23.4463	24.2064	23.5401	23.8023	23.5885	23.8169	23.4377	24.7339	23.8804	24.7429	24.3235	24.4968	26	26	38.2	38.2	91.35	0	186.96	5021200000	323	22	21	18	20	23	23	21	20	21	21
Q9BT78	Q9BT78	COP9 signalosome complex subunit 4	COPS4	2.53945	1.03583	25.1143	24.9719	24.3669	25.0881	24.2511	25.0638	25.0444	24.7797	24.6193	23.9512	24.59	24.7734	24.2133	22.603	24.1964	22.9679	22.507	22.4365	23.6016	22.9192	25.0327	22.904	24.658	24.7756	25.1162	23	23	76.8	76.8	46.268	0	208.33	4775100000	181	20	19	13	16	15	20	16	16	16	15
P21266	P21266	Glutathione S-transferase Mu 3	GSTM3	2.53625	0.684579	28.2153	27.7482	26.6399	26.9708	26.9927	27.0606	27.801	27.0703	27.538	26.6606	27.6885	26.4359	27.4026	26.415	27.3924	25.9562	26.6851	26.1558	26.5551	25.7453	26.6402	27.0915	27.2147	26.3396	26.5706	25	23	87.6	80.4	26.559	0	323.31	27278000000	250	16	19	11	19	17	17	17	18	15	16
O60610	O60610	Protein diaphanous homolog 1	DIAPH1	2.53529	0.618867	23.3819	23.5745	22.9511	23.1636	22.2331	23.1405	22.9301	23.2416	22.9504	23.1257	22.8042	22.9829	23.5854	22.1182	22.8075	22.1845	22.507	21.5499	21.5619	22.3552	23.1915	22.51	22.5606	22.8521	23.3584	16	16	17.4	17.4	141.35	0	25.853	920920000	71	12	10	5	10	8	11	9	11	9	7
P62310	P62310	U6 snRNA-associated Sm-like protein LSm3	LSM3	2.5345	-0.413508	22.0947	21.9109	22.6067	22.2736	22.6248	22.2478	22.2926	21.954	22.4363	22.2012	22.5094	22.6089	22.6649	23.0684	22.7742	22.7973	22.6403	23.5237	23.047	22.8158	22.5385	22.7422	22.434	22.5772	22.0888	2	2	32.4	32.4	11.845	0	16.44	256140000	58	2	2	2	2	2	2	2	2	2	2
Q96PE3	Q96PE3	Type I inositol 3,4-bisphosphate 4-phosphatase	INPP4A	2.53281	1.15102	23.5005	24.2458	22.8922	23.9808	22.9593	24.1084	23.9784	23.5091	23.8559	23.4937	24.1141	23.2816	23.5989	21.5175	23.6799	21.1694	22.1839	20.8655	22.1533	22.2425	24.1176	21.3283	23.601	23.9044	23.2879	23	23	31.4	31.4	109.95	0	52.97	2014600000	202	15	19	11	18	14	17	14	15	15	16
Q12768	Q12768	WASH complex subunit strumpellin	KIAA0196	2.53237	0.412629	24.6716	24.6471	24.4727	24.6544	24.3186	24.4343	24.2757	24.7133	24.5472	24.5095	24.7838	24.2017	24.4777	23.4347	24.2378	23.8231	23.4056	24.142	24.4042	23.691	24.4421	24.2683	24.5274	24.4323	24.4316	21	21	23.3	23.3	134.28	0	35.901	1665400000	160	13	15	10	17	12	14	10	14	11	13
P11413	P11413	Glucose-6-phosphate 1-dehydrogenase	G6PD	2.5318	0.419373	25.1185	24.8508	24.88	25.219	24.7797	25.2434	25.3157	24.8946	24.8073	24.473	25.2715	24.9178	25.5675	24.3626	24.893	24.6175	24.5272	24.5116	23.9763	24.5972	25.3426	24.5	24.8098	24.3426	24.8	13	13	29.9	29.9	59.256	0	33.004	1785600000	98	7	8	8	8	8	9	8	9	7	8
Q9Y2J8	Q9Y2J8	Protein-arginine deiminase type-2	PADI2	2.53086	0.442658	25.714	25.6063	26.1272	26.1991	25.9438	25.64	25.8363	25.4001	25.2007	25.7818	26.3883	25.4709	25.3957	25.6826	24.9017	25.1639	25.0327	24.6765	25.5119	25.3974	25.4963	25.5833	25.655	25.2659	25.2787	29	29	47.1	47.1	75.563	0	149.22	9842800000	310	20	21	18	22	19	19	20	23	18	22
O76003	O76003	Glutaredoxin-3	GLRX3	2.53059	0.535915	29.0534	28.6888	29.1001	28.6065	28.5285	28.6711	28.5831	28.7558	28.7134	28.1678	29.1439	28.6943	28.9556	28.0999	28.1837	28.041	27.9344	27.9286	28.3802	26.9776	28.5909	28.056	28.7526	28.6535	28.8897	13	13	44.5	44.5	37.432	0	34.931	13751000000	88	10	13	9	10	11	11	9	10	8	10
Q9UBE0	Q9UBE0	SUMO-activating enzyme subunit 1;SUMO-activating enzyme subunit 1, N-terminally processed	SAE1	2.52954	0.693524	24.5264	24.0197	24.7116	23.6232	23.9304	23.7022	24.284	24.4904	24.2801	24.0155	24.5874	24.5941	24.5009	22.9053	24.0513	22.6933	22.7509	23.7047	22.951	23.0776	24.0833	23.7143	23.8396	24.4314	24.4899	15	15	53.5	53.5	38.449	0	171.46	1951300000	139	10	10	13	10	9	9	9	12	11	11
Q16555	Q16555	Dihydropyrimidinase-related protein 2	DPYSL2	2.52794	0.47897	29.5625	29.5172	28.9721	29.4254	29.0163	29.4669	29.5979	28.9735	29.3575	28.7311	29.468	29.096	29.0035	28.8102	28.9696	28.5528	28.9467	28.5293	28.0378	28.504	29.3441	28.2177	29.1959	28.6943	29.3927	32	27	74.3	63.1	62.293	0	323.31	147020000000	884	25	24	18	20	21	22	21	24	19	21
P01111	P01111	GTPase NRas	NRAS	2.52698	0.474204	23.1056	23.1947	NaN	23.3204	23.1372	23.5482	23.2302	22.9918	22.9639	23.3437	22.587	22.6045	NaN	22.9862	22.6276	22.4472	22.8203	22.7696	NaN	21.8846	22.7092	22.2285	22.9394	NaN	22.7792	9	2	52.9	12.7	21.229	0.00044683	3.8445	359650000	48	2	2	1	2	2	2	2	2	2	2
P50402	P50402	Emerin	EMD	2.51947	-0.385037	24.98	25.1325	25.624	24.9279	25.2939	24.8128	25.0207	25.0419	25.1292	25.5838	25.1924	25.3925	25.3367	25.9752	25.8411	25.1798	25.5204	26.1321	25.5742	25.7408	25.1479	25.8586	25.3461	25.3336	25.2492	11	11	52.8	52.8	28.994	0	183.32	6138600000	218	8	8	9	10	9	11	10	9	8	10
Q07699	Q07699	Sodium channel subunit beta-1	SCN1B	2.51816	0.881309	24.1367	24.2962	NaN	24.8226	24.3222	24.966	25.0041	24.7037	NaN	24.62	24.7177	23.3791	NaN	NaN	23.1745	23.4471	23.6711	22.212	23.9334	23.3551	23.9482	NaN	24.699	23.6852	24.0298	6	6	32.1	32.1	24.707	0.00029129	10.629	898630000	48	3	5	1	4	3	4	4	4	2	5
Q96SB3	Q96SB3	Neurabin-2	PPP1R9B	2.51696	-0.442669	23.575	24.4218	23.6084	24.3972	24.0414	24.0938	24.1753	23.6367	24.1421	24.2426	22.9489	23.8953	23.9167	24.0674	24.1993	24.6874	24.6688	24.1797	24.4539	24.5865	24.4879	24.2997	24.5591	24.254	24.0332	15	14	26.2	25	89.333	0	60.419	1840100000	128	7	12	4	8	8	11	10	9	9	12
Q5JTJ3	Q5JTJ3	Cytochrome c oxidase assembly factor 6 homolog	COA6	2.51661	-0.723876	22.2607	22.3577	22.2802	NaN	22.587	22.7406	22.4893	NaN	22.7123	22.4522	23.1342	22.4396	22.7842	23.9097	22.6287	23.5187	24.4966	23.089	NaN	23.284	23.1736	23.9542	23.2467	22.7327	22.1666	5	5	38.4	38.4	14.116	0.00024839	6.0727	523780000	31	2	5	2	1	4	4	3	1	3	5
Q14974	Q14974	Importin subunit beta-1	KPNB1	2.51187	0.320881	25.7992	26.0845	25.8488	25.9603	25.6842	25.9067	25.8181	25.685	26.002	25.4919	26.0226	26.0379	26.0502	25.3182	25.6768	24.9297	25.3393	25.7232	25.5871	25.2442	25.969	25.5277	25.7202	25.7583	25.8709	31	31	47	47	97.169	0	323.31	14899000000	449	25	25	22	24	21	24	22	26	26	21
P62750	P62750	60S ribosomal protein L23a	RPL23A	2.51012	-0.515288	25.1829	25.6477	26.4028	25.0083	25.739	25.0912	25.1935	25.3537	25.6429	25.7258	25.858	25.6538	25.8019	26.1304	25.8624	26.3361	26.2327	26.6728	26.4935	26.2089	25.4845	26.3975	25.401	25.7983	25.9052	11	11	51.3	51.3	17.695	0	30.351	3623400000	126	7	6	6	7	8	8	6	8	6	8
O15400	O15400	Syntaxin-7	STX7	2.50813	-0.319984	25.6368	25.9043	26.0096	25.744	25.746	26.0647	25.7124	25.3874	25.8522	25.8011	25.7744	26.1258	26.2196	26.0703	26.1383	26.404	26.5082	26.1594	26.1787	26.5669	26.0052	26.2936	26.1681	25.7055	25.7755	9	9	41.8	41.8	29.815	0	319.76	6068200000	190	8	9	7	8	8	8	7	8	7	6
P07737	P07737	Profilin-1	PFN1	2.50783	1.21065	28.3973	26.576	26.9468	27.7676	25.9634	26.3704	27.138	27.4118	26.1686	25.5471	26.6016	27.4891	26.869	25.3297	25.2075	23.9968	24.9494	25.3244	25.2284	25.258	26.7732	25.7267	26.3671	25.5598	28.1328	14	8	91.4	58.6	15.054	0	323.31	11384000000	249	7	7	7	7	5	6	7	6	6	6
Q13561	Q13561	Dynactin subunit 2	DCTN2	2.50103	0.530014	26.1031	26.4112	26.3998	26.4964	25.8212	26.4864	26.3798	26.0973	26.4381	25.9801	26.571	26.4815	26.5209	25.347	26.0534	25.2199	25.4807	25.3344	25.5972	25.162	26.4972	25.5884	26.4961	26.319	26.4093	19	19	52.9	52.9	44.23	0	294.96	16430000000	307	18	19	15	17	19	19	18	17	16	16
Q9BU61	Q9BU61	NADH dehydrogenase [ubiquinone] 1 alpha subcomplex assembly factor 3	NDUFAF3	2.49798	-0.596884	22.758	23.1999	23.2172	23.8107	24.079	23.6353	23.5657	23.0118	23.5206	23.5881	24.1416	23.9546	24.0355	24.205	24.0008	24.6516	24.5387	23.0574	24.1124	24.1233	24.4732	24.4118	24.8126	24.0403	23.6751	6	6	48.9	48.9	20.35	0.00027533	8.8537	954910000	43	5	5	3	2	6	5	5	4	4	3
Q9UBQ0	Q9UBQ0	Vacuolar protein sorting-associated protein 29	VPS29	2.49674	0.763842	26.1148	26.3558	26.0344	26.4247	25.353	26.3591	26.3048	26.2235	26.4186	25.5675	26.1118	26.2447	26.4049	24.6194	25.9058	24.5466	24.8065	24.4089	25.2602	24.7303	26.4455	25.3335	25.9916	26.3643	26.1913	7	7	39.6	39.6	20.505	0	97.111	5225600000	85	5	5	5	5	5	6	5	5	5	4
P38159;Q8N7X1	P38159	RNA-binding motif protein, X chromosome;RNA-binding motif protein, X chromosome, N-terminally processed	RBMX	2.49348	-0.648955	26.0107	26.1368	26.8661	25.9335	26.9256	26.1603	26.5008	26.4406	26.2842	26.2462	26.0255	26.126	26.2814	27.76	26.8252	27.3549	26.9786	27.5387	27.4543	27.2324	25.7712	27.4749	26.3579	26.6169	26.0573	20	4	47.8	8.2	42.331	0	63.559	11541000000	212	3	4	4	3	4	4	4	4	4	3
P49411	P49411	Elongation factor Tu, mitochondrial	TUFM	2.49138	-0.278803	27.5893	27.6591	27.3287	27.7676	27.936	27.7953	27.7945	27.5424	27.8006	27.9764	28.0154	27.7005	27.6851	27.9661	27.8896	28.0557	28.4031	27.5782	28.2062	28.0886	27.9953	28.0181	28.2832	28.0629	27.6519	32	32	73.2	73.2	49.541	0	323.31	55891000000	651	28	28	25	28	31	30	29	31	28	29
Q9NRN7	Q9NRN7	L-aminoadipate-semialdehyde dehydrogenase-phosphopantetheinyl transferase	AASDHPPT	2.48985	0.788772	24.1494	23.8494	23.1014	24.4394	23.6655	23.9685	24.5172	24.2823	23.9489	23.7133	24.1185	24.1749	23.6286	22.5262	23.2164	NaN	22.4973	22.0472	22.8839	NaN	24.2259	22.9986	23.675	23.406	24.2954	7	7	26.9	26.9	35.776	0	16.447	763360000	69	7	7	2	6	4	6	7	6	3	6
O14976	O14976	Cyclin-G-associated kinase	GAK	2.48945	-0.270594	23.4022	23.6421	23.1224	23.5075	23.5321	23.762	23.7289	23.5418	23.6702	23.9293	23.9796	23.6649	23.9652	23.8562	23.8822	24.0889	23.8899	23.6896	23.9697	24.0973	23.8506	23.8223	24.2709	23.7997	23.8283	20	19	18.8	18.4	143.19	0	24.63	1677500000	121	8	12	8	10	10	13	15	14	12	11
Q8N118	Q8N118	Cytochrome P450 4X1	CYP4X1	2.48713	-0.688601	22.0831	22.3797	23.4026	22.3728	22.0792	22.2218	NaN	22.5742	22.9037	22.9237	NaN	23.2035	NaN	23.4025	23.2822	23.2123	NaN	24.1443	23.3995	NaN	23.3063	NaN	23.0043	23.3441	22.6317	6	6	11	11	58.875	0.00027064	8.2969	408380000	23	3	5	3	4	5	3	3	4	4	4
Q6WCQ1	Q6WCQ1	Myosin phosphatase Rho-interacting protein	MPRIP	2.48321	-0.497592	23.6276	23.8906	24.4666	23.6568	24.3531	23.3978	23.9949	23.9703	24.4561	24.24	24.29	24.6508	24.5377	24.6442	24.1441	24.5423	24.3876	25.3132	25.0206	24.7665	24.1007	25.0112	24.4275	24.6031	24.4244	35	34	45	44.1	116.53	0	151.35	4294900000	252	15	19	24	20	21	15	18	21	26	22
P49674	P49674	Casein kinase I isoform epsilon	CSNK1E	2.47972	0.35866	23.4959	23.5763	22.9778	23.6348	23.3003	23.6901	23.8491	23.4952	23.5002	23.4762	23.4727	23.6422	22.8265	23.1249	22.8726	22.6294	23.1855	23.0065	23.1096	22.6399	23.3479	23.2771	23.3693	23.2029	23.4112	10	3	28.6	9.9	47.315	0.0003124	13.227	1031000000	89	3	3	2	2	1	3	3	2	1	1
P10768	P10768	S-formylglutathione hydrolase	ESD	2.47608	0.424195	23.9568	24.2176	24.204	23.4176	23.4476	23.8361	23.8139	23.406	24.2758	23.7796	24.3751	23.8824	24.0027	23.7968	23.7062	23.4575	23.2307	23.3005	NaN	23.8662	23.7144	23.4401	22.8185	23.4433	23.388	9	9	57.4	57.4	31.462	0	179.39	1496100000	133	8	7	6	7	6	7	8	8	5	7
P48426;Q5FVE4	P48426	Phosphatidylinositol 5-phosphate 4-kinase type-2 alpha	PIP4K2A	2.47311	0.952413	26.748	26.1599	24.9838	26.198	26.1839	26.8559	26.1926	25.8436	25.238	26.0538	25.6418	24.7444	25.8662	25.0739	24.7975	24.2991	24.4381	24.643	NaN	23.9911	25.3097	NaN	25.8946	26.0881	NaN	16	9	35.2	23.6	46.224	0	70.131	2863700000	76	5	6	5	6	5	5	6	3	5	5
Q9H479	Q9H479	Fructosamine-3-kinase	FN3K	2.47132	0.729307	25.2379	24.1914	24.3299	25.1386	24.6192	24.5623	24.9954	24.5819	24.6962	24.4882	24.8609	24.7172	24.4668	24.0521	23.5637	24.2828	23.2623	23.2093	22.9352	23.9914	24.8922	23.1787	24.775	24.1331	25.1749	9	9	34.3	34.3	35.171	0	19.815	2626800000	112	8	8	7	8	7	7	8	8	7	7
P42025	P42025	Beta-centractin	ACTR1B	2.46622	0.62468	26.13	26.1013	26.0227	25.961	25.5324	26.0955	26.035	25.8107	26.113	25.7794	26.3759	25.5598	26.3316	24.6701	25.6733	25.1821	25.0062	25.1885	24.7009	25.1444	26.3217	24.4205	26.1072	25.7527	26.1961	21	10	62	35.9	42.293	0	323.31	5775000000	182	8	7	7	7	8	9	6	8	9	7
Q05682;REV__Q13136	Q05682	Caldesmon	CALD1	2.45887	-0.846999	25.2696	24.4383	26.4209	24.7038	25.4107	23.9808	24.8317	25.0855	25.2095	25.0816	24.5866	26.2086	26.0055	26.1539	25.7249	26.2104	25.2633	26.9195	26.3165	26.1232	25.395	26.7175	25.1904	25.6253	26.5853	26	25	33.5	32.7	93.23	0	136.64	7702700000	270	15	13	17	16	19	15	15	16	16	17
Q7Z7K0	Q7Z7K0	COX assembly mitochondrial protein homolog	CMC1	2.45864	-0.575388	NaN	22.556	23.044	22.8535	22.9675	NaN	NaN	22.698	23.0572	23.212	23.2092	23.4215	23.5724	23.731	23.0626	23.9379	23.9066	24.0884	23.7558	23.9927	22.8206	23.86	23.1899	NaN	NaN	4	4	35.8	35.8	12.49	0.00026274	7.4548	385900000	17	0	2	2	3	3	1	1	2	2	3
P11274	P11274	Breakpoint cluster region protein	BCR	2.45627	-0.314435	22.6873	23.1684	22.9075	22.9394	22.8341	23.0959	22.6853	22.5462	23.0318	23.0626	23.3086	22.815	22.8014	23.4679	23.1037	23.4297	23.8153	22.9242	23.0403	23.383	23.0293	23.2677	23.2991	23.0744	22.9079	24	20	25.3	23.3	142.82	0	48.074	1566500000	142	13	16	13	14	13	17	13	11	10	13
Q9NR50	Q9NR50	Translation initiation factor eIF-2B subunit gamma	EIF2B3	2.45441	0.352357	22.5221	22.7223	22.8445	22.6042	22.9826	22.5166	22.7679	22.5991	22.6978	23.15	22.3989	22.3138	NaN	22.6757	22.3059	22.2076	22.1307	22.9491	22.4426	22.1772	21.9857	21.9818	22.1278	22.4182	22.4892	9	9	27.7	27.7	50.24	0	13.921	536930000	83	6	8	5	7	7	8	6	5	7	6
P51553	P51553	Isocitrate dehydrogenase [NAD] subunit gamma, mitochondrial	IDH3G	2.45439	0.558828	26.8727	27.0136	26.2353	27.2295	27.2339	27.4276	26.8817	27.0628	27.2406	26.7607	26.8644	25.9372	26.2163	26.0677	25.5903	26.4175	26.24	25.8791	25.7543	26.9638	26.7436	26.4428	26.4442	26.4564	26.4263	16	16	50.1	50.1	42.794	0	241.9	13040000000	253	14	14	10	14	12	15	11	15	12	10
Q9UNN5	Q9UNN5	FAS-associated factor 1	FAF1	2.45315	0.678488	23.763	23.9572	23.6233	24.0835	23.2809	23.9914	23.5855	23.6674	24.3393	23.8742	24.5029	23.807	23.7376	22.8963	23.9814	22.1977	22.2485	22.6241	23.148	22.7487	24.0451	22.9445	23.9167	23.7175	23.7405	11	11	23.2	23.2	73.953	0	27.274	980730000	101	8	9	5	7	6	6	6	8	8	10
Q96HE7;Q86YB8	Q96HE7	ERO1-like protein alpha	ERO1L	2.45232	-0.318174	24.0815	23.9922	24.2526	23.7911	24.2135	24.26	24.2235	24.0428	24.3545	23.9626	24.3853	24.324	24.5328	24.6488	24.2556	24.8391	24.8095	24.384	24.5083	24.4543	24.2636	24.9731	24.5479	24.3936	23.9711	18	18	54.9	54.9	54.392	0	95.832	2933100000	201	15	13	10	17	13	16	12	15	13	16
P54577	P54577	Tyrosine--tRNA ligase, cytoplasmic;Tyrosine--tRNA ligase, cytoplasmic, N-terminally processed	YARS	2.449	0.803659	24.3894	24.1967	23.7791	24.7678	23.4112	24.1512	24.4894	23.8074	24.6039	23.2521	24.5429	24.766	24.8373	22.7974	23.6759	22.3168	23.3176	22.7699	22.8036	23.3192	24.3685	23.6374	24.5733	23.2775	24.263	29	29	52.8	52.8	59.143	0	43.917	3540600000	163	17	21	13	21	20	19	16	19	20	14
Q4J6C6	Q4J6C6	Prolyl endopeptidase-like	PREPL	2.44878	1.83988	25.0283	24.7087	23.6708	25.6592	22.2624	24.298	24.9375	24.1189	23.5381	22.233	23.8374	23.8112	22.8941	21.1807	21.6627	NaN	20.4339	20.3966	21.2048	NaN	24.2213	20.4665	22.9037	23.7533	24.6065	27	27	48.7	48.7	83.926	0	93.244	3048000000	177	24	21	14	21	11	22	24	24	14	11
Q02252	Q02252	Methylmalonate-semialdehyde dehydrogenase [acylating], mitochondrial	ALDH6A1	2.44829	0.460911	26.8335	26.45	26.3432	27.1308	26.2452	26.7533	27.1758	26.6854	26.6629	26.0484	26.8979	27.024	26.7954	26.3092	25.9758	26.2687	26.5216	25.7051	26.0629	26.2162	27.0146	26.2219	26.6197	25.7263	26.1771	29	29	54.8	54.8	57.839	0	323.31	21710000000	454	29	27	20	25	21	22	25	29	24	25
Q9UBB6	Q9UBB6	Neurochondrin	NCDN	2.44372	1.14935	26.7849	26.732	25.8429	27.6382	25.293	26.8292	27.3287	26.7859	26.6158	25.2583	27.5461	26.7792	27.0178	24.8966	25.4342	24.7392	25.1694	23.8942	25.0385	24.679	27.3481	25.3586	26.6799	26.0527	26.7193	36	36	61.3	61.3	78.863	0	323.31	23780000000	395	32	31	23	29	27	32	27	30	26	25
P29401	P29401	Transketolase	TKT	2.44098	0.977639	27.1589	26.4179	26.6859	26.81	25.2733	26.2619	26.5863	26.1219	26.5866	25.7796	26.8754	26.4504	27.019	25.0418	25.648	24.5801	25.1306	24.3093	24.8095	24.8346	26.6175	24.832	26.5793	26.2451	27.2041	34	34	69.3	69.3	67.877	0	323.31	20723000000	427	29	26	22	27	20	27	26	29	25	23
P78344	P78344	Eukaryotic translation initiation factor 4 gamma 2	EIF4G2	2.43951	0.35855	25.1742	24.8423	25.1234	24.9792	25.1475	24.8481	25.1905	25.1227	24.7988	24.8926	24.9367	25.0196	25.0375	24.3633	24.7776	24.0032	23.9932	24.8786	24.8435	24.3712	24.7789	24.793	24.9843	24.9181	25.097	36	36	47.3	47.3	102.36	0	175.65	5748200000	383	31	29	22	26	29	27	30	30	27	27
Q12907	Q12907	Vesicular integral-membrane protein VIP36	LMAN2	2.43208	-0.395223	24.7118	24.6807	25.4623	24.3787	24.9915	24.6904	24.6418	24.9217	24.8442	24.8911	24.7079	24.6722	25.2955	25.3566	25.136	25.3651	25.1447	25.937	25.5564	25.3447	24.8522	25.3617	25.0426	24.8898	24.8077	13	13	45.8	45.8	40.228	0	40.624	2811100000	108	7	10	4	6	9	5	5	8	4	7
Q9NZN5	Q9NZN5	Rho guanine nucleotide exchange factor 12	ARHGEF12	2.42657	-0.378548	23.8238	24.1523	24.5826	24.0266	24.4481	23.9574	24.0019	23.8762	24.2291	24.3647	24.6308	24.4628	24.4543	24.526	24.4188	24.7472	24.3884	25.1958	25.0965	24.8687	24.1854	24.6435	24.3714	24.4812	24.3985	29	29	24.7	24.7	173.23	0	72.483	3628800000	197	17	22	17	15	21	19	18	16	17	20
P14415	P14415	Sodium/potassium-transporting ATPase subunit beta-2	ATP1B2	2.42359	-0.323696	27.2948	27.7793	27.5069	27.9497	27.814	27.8588	27.8178	27.6158	27.9025	27.9371	28.4925	28.004	27.7887	28.293	27.9307	28.4178	28.5186	27.9904	28.1715	28.1026	28.0366	28.2493	28.1399	28.2326	27.7355	17	17	55.5	55.5	33.367	0	179.19	29455000000	289	13	13	7	14	13	13	13	13	11	10
Q92499	Q92499	ATP-dependent RNA helicase DDX1	DDX1	2.41918	0.416902	26.0906	25.987	26.62	25.8694	25.8909	25.805	26.0351	25.9959	26.0076	25.8029	26.2218	25.9736	26.1462	25.3388	25.9446	24.9468	24.8925	25.5818	25.9446	25.3525	25.6892	25.6558	26.1104	26.0364	25.9154	40	40	62.6	62.6	82.431	0	323.31	12898000000	483	33	32	29	26	33	31	32	32	29	30
P09661	P09661	U2 small nuclear ribonucleoprotein A	SNRPA1	2.41674	-0.796451	21.8244	22.3134	23.5778	22.1083	22.7696	22.229	22.3181	22.4415	22.4918	22.8835	22.2857	22.6049	23.0383	23.8449	23.0709	23.9984	23.2792	24.4947	23.2464	23.9557	22.6096	24.1238	22.119	22.7741	22.3971	9	9	37.3	37.3	28.415	0	24.92	774260000	53	5	7	4	5	5	6	7	4	5	6
Q02108	Q02108	Guanylate cyclase soluble subunit alpha-3	GUCY1A3	2.41087	0.847622	23.3489	22.6509	22.5963	22.7421	21.607	22.6215	22.212	22.3606	22.0463	22.1144	21.5417	22.4512	22.8396	20.9079	21.3379	20.9916	20.8315	20.7731	21.0989	21.5264	22.0183	NaN	22.181	22.0332	23.3193	12	12	19.4	19.4	77.452	0.00025297	6.6223	703750000	62	10	10	8	9	6	9	8	10	8	10
P35268	P35268	60S ribosomal protein L22	RPL22	2.40912	-0.532366	24.6635	25.3081	25.8443	24.7347	25.4423	24.6607	24.7229	24.8823	24.9498	25.3105	25.1472	25.2256	25.304	25.9814	25.488	25.7957	25.7813	26.2438	25.9264	25.6425	24.7149	26.0601	24.7945	25.5885	25.4752	7	7	57.8	57.8	14.787	0.00027405	8.7082	2538900000	43	4	4	5	4	5	4	3	4	3	5
O75083	O75083	WD repeat-containing protein 1	WDR1	2.40848	0.716154	27.1432	27.1015	27.6254	26.9969	26.7036	27.0254	26.8638	27.2072	27.1404	26.6607	27.4427	27.204	27.465	25.6557	26.9779	25.4775	25.4272	25.8811	26.6659	25.5992	27.2442	26.4296	27.1418	27.0578	27.3065	36	36	73.1	73.1	66.193	0	323.31	40445000000	601	28	30	27	24	25	29	27	31	26	24
Q8TBC4	Q8TBC4	NEDD8-activating enzyme E1 catalytic subunit	UBA3	2.40838	0.978713	24.2355	23.3735	22.7649	23.7492	22.4316	23.2166	23.7349	23.3877	23.241	22.0237	23.4892	23.1612	23.2935	22.0999	21.4716	NaN	21.218	21.2395	NaN	22.168	23.3864	NaN	22.8353	22.6077	23.3129	12	12	42.3	42.3	51.852	0	54.939	832400000	68	8	8	6	9	5	8	7	9	8	4
Q15878	Q15878	Voltage-dependent R-type calcium channel subunit alpha-1E	CACNA1E	2.39971	0.621966	22.0091	22.7685	22.4258	22.294	NaN	23.0547	22.7087	22.3059	22.3946	NaN	23.2429	NaN	22.0541	22.201	NaN	22.0587	NaN	NaN	NaN	21.7055	21.7277	21.7524	NaN	21.9781	NaN	8	6	4.4	3.3	261.73	0.00026226	7.4316	173070000	27	3	2	3	4	1	4	3	3	3	3
Q7Z2W9	Q7Z2W9	39S ribosomal protein L21, mitochondrial	MRPL21	2.39682	-0.411877	21.1669	21.4924	21.8177	21.5493	22.1199	21.8628	21.4245	21.4213	21.8281	22.1164	21.9945	21.4326	21.526	21.9501	22.1821	21.9575	22.5204	21.845	21.4258	22.6377	22.0007	22.0832	21.9815	22.5419	21.8958	3	3	24.9	24.9	22.814	0.00046784	4.7195	221500000	47	2	3	3	2	3	2	2	3	3	3
P60842	P60842	Eukaryotic initiation factor 4A-I	EIF4A1	2.39351	0.507538	26.8788	26.9046	27.2152	26.5908	27.0082	26.603	26.1734	26.9952	26.5578	26.3824	26.6621	26.9274	26.8377	26.0846	26.1693	26.1746	25.7711	27.4185	25.717	25.8975	26.1619	26.5695	25.9822	26.0765	26.8742	25	13	59.9	32.5	46.153	0	78.369	6404800000	127	11	9	11	11	11	11	9	11	11	9
Q9BS26	Q9BS26	Endoplasmic reticulum resident protein 44	ERP44	2.39287	-0.326118	24.7607	24.8159	25.268	24.7709	24.9932	24.6358	24.8988	24.9884	24.9424	24.6664	25.1935	25.0999	25.4524	25.5022	24.9445	25.3336	25.4269	25.5303	25.7191	25.3428	25.0988	25.5338	24.8992	25.0177	25.0903	12	12	34	34	46.971	0	161.05	4287800000	127	9	9	6	10	8	10	8	10	6	8
P51665	P51665	26S proteasome non-ATPase regulatory subunit 7	PSMD7	2.39148	0.319216	25.0337	25.0747	24.8751	24.3728	24.66	24.6609	25.0403	24.9936	24.8082	24.9132	24.7658	24.8639	24.5299	24.2256	24.0729	24.1423	24.3875	24.1831	24.9638	24.6971	24.5862	24.7239	24.5915	24.6253	24.7471	11	11	38.9	38.9	37.025	0	36.672	2640600000	129	9	10	7	11	10	10	10	11	8	11
Q14192	Q14192	Four and a half LIM domains protein 2	FHL2	2.38351	-0.52404	22.7806	23.0665	23.615	22.8131	23.3343	22.3752	22.5844	23.3986	23.7153	23.0408	23.3098	23.6886	23.8114	24.1657	23.3817	23.7922	23.5823	24.3051	23.7844	23.7094	23.5034	24.0935	23.5437	23.7086	23.0574	9	9	49.1	49.1	32.193	0	38.243	1325000000	83	7	6	6	5	7	6	5	8	8	6
P49840	P49840	Glycogen synthase kinase-3 alpha	GSK3A	2.37883	0.614147	24.2399	23.87	23.6561	24.6639	23.5013	23.9142	24.6721	24.2207	24.2886	23.4868	24.2832	24.3043	24.3008	23.0408	23.5701	22.615	23.267	23.2413	22.9231	23.8364	24.47	23.3019	24.2528	23.3083	24.0976	13	6	34.6	22.6	50.98	0	145.82	1469700000	119	6	5	4	5	5	5	4	5	5	5
P17858	P17858	ATP-dependent 6-phosphofructokinase, liver type	PFKL	2.37716	0.518024	26.4	26.3762	26.4561	26.2874	26.2222	26.2517	26.1562	26.1365	26.4518	26.4544	25.1834	26.439	25.8743	25.5397	26.223	24.8799	25.5278	25.5141	25.79	25.0476	25.9509	25.449	25.9378	25.9037	26.5026	35	29	53.7	46	85.018	0	323.31	14241000000	378	23	22	20	21	24	24	22	23	22	23
Q15370	Q15370	Transcription elongation factor B polypeptide 2	TCEB2	2.37379	0.376176	24.7601	24.8852	24.9148	24.8606	25.1273	25.3538	25.2931	25.2901	25.4707	25.0502	25.2255	25.3348	24.9666	24.6044	25.0485	24.4064	24.6392	24.3358	24.1388	24.5606	25.0584	25.2124	25.2155	24.975	24.7058	8	8	84.7	84.7	13.133	0	43.396	3343000000	146	8	7	6	7	7	6	7	6	6	6
Q13242	Q13242	Serine/arginine-rich splicing factor 9	SRSF9	2.37345	-0.702377	23.0526	23.3309	24.2735	22.9155	23.787	22.7396	23.4202	23.3275	23.4964	23.8667	24.0144	23.4961	24.0584	24.4383	24.1838	24.7562	24.5623	24.9861	24.1422	24.9538	22.9188	24.6863	23.8818	23.7438	23.4322	6	6	26.7	26.7	25.542	0.00026448	7.6305	1159400000	68	5	6	6	4	5	5	4	5	4	4
P04275	P04275	von Willebrand factor;von Willebrand antigen 2	VWF	2.37244	-1.11588	26.1278	25.3929	25.493	24.2945	25.6902	24.421	24.5084	25.4117	26.5286	26.1491	25.9157	25.5757	25.5325	26.7604	27.128	26.3808	25.4587	27.9301	27.8152	27.7812	25.0723	27.4092	25.2018	25.755	26.2742	116	116	50.3	50.3	309.26	0	323.31	35856000000	1214	80	72	69	48	76	55	45	75	90	72
Q07954;O75197	Q07954	Prolow-density lipoprotein receptor-related protein 1;Low-density lipoprotein receptor-related protein 1 85 kDa subunit;Low-density lipoprotein receptor-related protein 1 515 kDa subunit;Low-density lipoprotein receptor-related protein 1 intracellular domain	LRP1	2.37153	-0.390047	24.4811	24.9941	25.3508	24.666	24.9023	24.5926	24.7191	24.6604	25.1148	25.2535	25.269	25.1312	25.191	25.4471	25.0889	25.469	25.5341	25.6678	25.6794	25.6853	24.816	25.5276	25.069	25.2492	24.825	125	121	38.2	37.5	504.6	0	323.31	26437000000	1535	84	96	84	83	83	89	78	91	87	98
P61011	P61011	Signal recognition particle 54 kDa protein	SRP54	2.36581	0.445548	22.6471	22.685	22.9524	22.7914	22.1192	22.3291	22.5821	22.6599	22.4471	22.0902	22.5774	22.7326	22.6489	21.7946	22.2098	21.5306	21.7452	21.5242	22.4267	21.873	22.4782	21.9222	22.8143	22.5445	22.4939	14	14	40.3	40.3	55.704	0	47.722	775050000	97	8	9	10	9	6	8	8	9	9	9
O43493	O43493	Trans-Golgi network integral membrane protein 2	TGOLN2	2.36362	-0.586004	23.523	23.41	24.4141	22.8925	23.7033	23.1053	23.2757	23.5578	22.9952	23.5745	23.1393	23.5122	24.1567	24.3564	23.8703	24.5784	24.2329	24.2426	24.8742	24.1598	23.1162	24.3115	23.8946	23.3843	23.7889	6	6	18.5	18.5	45.879	0	57.598	1176100000	96	5	5	5	3	4	3	4	5	4	4
Q16401	Q16401	26S proteasome non-ATPase regulatory subunit 5	PSMD5	2.36348	0.545782	23.9092	23.5523	24.3496	23.5304	23.7945	23.7423	23.4835	23.6644	23.831	23.4142	23.5236	23.6792	23.8163	22.5703	23.6391	22.3218	22.4184	23.4385	23.2005	22.7535	23.3907	23.1359	23.1522	24.0538	23.9516	18	18	48.8	48.8	56.195	0	94.735	2039400000	198	12	14	12	12	14	10	14	16	13	13
Q99733	Q99733	Nucleosome assembly protein 1-like 4	NAP1L4	2.36202	0.542299	26.1683	25.9912	26.0463	25.928	25.1684	25.8297	25.9114	26.0283	25.8549	25.1368	25.9789	25.8111	25.9552	24.9726	25.6303	24.9292	24.8511	24.4253	25.351	24.7941	26.0311	25.109	25.5235	25.7909	26.0611	13	12	43.5	40.8	42.823	0	323.31	8079100000	178	8	7	8	10	8	9	9	8	9	9
O60256	O60256	Phosphoribosyl pyrophosphate synthase-associated protein 2	PRPSAP2	2.3516	0.820825	22.3438	21.6737	21.7059	20.8315	21.8018	21.8684	22.0893	22.1197	21.4009	22.4436	NaN	21.4712	22.1227	20.4577	20.8283	21.6297	NaN	NaN	19.7036	NaN	21.839	21.1821	21.3831	NaN	20.9916	4	4	14.1	14.1	40.925	0.0002767	8.9947	185210000	32	3	3	2	2	3	3	3	3	2	3
O95831	O95831	Apoptosis-inducing factor 1, mitochondrial	AIFM1	2.35114	-0.372814	24.9745	25.1436	24.8918	25.3997	25.6908	25.4187	25.7275	25.1914	25.2441	25.5697	25.7597	25.2968	25.2763	25.8618	25.6774	25.9701	26.1252	25.228	25.9926	25.7028	25.6693	25.7926	25.913	25.7432	25.0298	21	21	47.6	47.6	66.9	0	260.93	9384600000	318	16	17	13	17	16	17	12	16	14	19
Q15428	Q15428	Splicing factor 3A subunit 2	SF3A2	2.3493	-0.972075	23.0999	23.129	23.0976	22.0443	23.2555	22.4962	22.3301	23.5806	22.7198	23.1743	23.2597	23.6361	22.152	24.6331	NaN	23.8965	24.282	25.1507	25.0007	23.6901	22.2713	23.3817	22.7292	NaN	23.8972	7	7	20.3	20.3	49.255	0	13.986	660110000	31	4	3	4	5	4	5	3	4	3	5
Q16658	Q16658	Fascin	FSCN1	2.34603	0.974818	27.7827	26.8736	26.8484	27.4012	25.9903	26.8985	27.217	26.9547	26.631	25.918	26.6119	27.0399	27.0789	25.2591	25.9112	24.6649	25.2591	24.7502	25.8353	25.0446	26.985	25.6278	26.8675	26.7558	27.7226	33	33	71.6	71.6	54.529	0	323.31	31209000000	472	30	26	25	28	22	27	27	28	24	26
O60826	O60826	Coiled-coil domain-containing protein 22	CCDC22	2.34462	0.55991	23.4376	23.4672	23.6921	23.5244	22.9794	23.5198	23.4354	23.4317	23.6085	23.2339	23.8183	23.5118	23.7222	21.9914	23.5409	22.5261	22.105	22.4607	22.6678	22.7635	23.6061	22.9333	23.3692	23.694	23.5146	19	19	40.4	40.4	70.755	0	42.079	1462100000	193	13	10	12	13	12	11	13	13	12	10
Q02153	Q02153	Guanylate cyclase soluble subunit beta-1	GUCY1B3	2.34404	0.416051	23.8832	23.8264	23.6007	24.0758	23.4005	24.0459	23.6891	23.4687	23.8028	23.9434	23.8708	24.0722	24.0509	23.247	23.4819	23.2974	23.5144	22.6611	23.0025	22.8657	23.9076	23.4723	23.8354	23.649	23.9782	20	20	35.4	35.4	70.514	0	62.231	2679100000	226	14	16	15	16	15	16	16	15	18	14
P63167	P63167	Dynein light chain 1, cytoplasmic	DYNLL1	2.34247	-0.370508	26.9963	27.5652	27.5026	27.4071	27.1864	27.2837	27.5073	27.1548	27.7545	27.3383	27.9767	27.8976	27.7188	27.9032	27.8923	27.9101	28.0076	28.2387	28.2006	27.9314	27.6998	27.8941	27.8731	27.5777	27.123	7	3	64	33.7	10.366	0	323.31	13335000000	157	2	2	2	2	3	3	3	2	3	3
Q2M389	Q2M389	WASH complex subunit 7	KIAA1033	2.3378	0.47869	23.1291	23.0871	23.0569	22.5873	23.0357	22.9073	23.0252	23.1424	22.4626	23.2771	22.3568	23.2161	22.8187	22.5851	22.8053	21.9693	21.5419	22.0184	22.6263	22.3523	22.772	22.5507	22.2204	22.7392	23.246	16	16	17.8	17.8	136.4	0	60.466	740270000	98	7	7	8	10	11	9	7	11	8	8
Q8N6H7	Q8N6H7	ADP-ribosylation factor GTPase-activating protein 2	ARFGAP2	2.33755	-0.411996	22.8956	23.303	23.4352	23.4368	23.5046	23.7885	23.2463	23.1349	23.8517	24.138	24.0415	23.5091	23.8267	24.0212	24.1246	23.9824	24.3701	23.7023	23.78	24.267	23.8224	24.0591	24.2113	23.818	23.3502	12	12	30.3	30.3	56.72	0	41.127	1454200000	109	6	7	6	7	9	7	6	8	9	7
P49207	P49207	60S ribosomal protein L34	RPL34	2.33082	-0.539322	NaN	26.467	26.7292	26.3933	27.121	25.9867	26.7685	NaN	26.523	26.652	27.2821	26.734	26.7357	27.4931	27.1069	27.5722	26.7381	27.1668	27.6787	26.9546	NaN	27.7254	NaN	27.2518	26.4261	7	7	38.5	38.5	13.293	0.0003076	12.565	3458700000	43	1	2	2	2	2	2	2	1	2	3
Q99961	Q99961	Endophilin-A2	SH3GL1	2.32727	1.05084	25.0115	24.4134	23.7039	25.4167	23.3259	24.3755	25.2282	24.6796	24.5192	23.409	24.3987	24.4173	24.0992	22.946	23.1354	22.9807	23.0844	23.5092	22.6215	NaN	24.8702	21.434	24.1913	23.1219	24.7755	17	8	40.2	24.5	41.489	0	70.913	2092700000	73	8	7	5	8	5	7	7	6	7	4
O43736	O43736	Integral membrane protein 2A	ITM2A	2.32601	-0.673547	23.7567	22.7191	23.4879	22.8854	23.7146	22.7653	22.622	23.6521	23.6757	23.3439	22.8461	24.3075	23.6013	24.0829	23.4863	23.585	NaN	25.2173	24.4748	23.9064	23.3511	24.2253	23.6637	23.9255	24.1948	8	8	33.5	33.5	29.741	0.00046806	4.7218	735770000	29	4	3	5	4	2	3	2	4	2	4
P49327	P49327	Fatty acid synthase;[Acyl-carrier-protein] S-acetyltransferase;[Acyl-carrier-protein] S-malonyltransferase;3-oxoacyl-[acyl-carrier-protein] synthase;3-oxoacyl-[acyl-carrier-protein] reductase;3-hydroxyacyl-[acyl-carrier-protein] dehydratase;Enoyl-[acyl-carrier-protein] reductase;Oleoyl-[acyl-carrier-protein] hydrolase	FASN	2.32476	0.957181	25.7831	26.0249	25.5334	26.4066	25.4392	26.309	26.1991	25.8243	26.3443	25.8672	26.7951	26.254	26.4586	24.6912	25.9229	24.1387	24.4827	23.246	25.3082	24.0922	26.1883	25.0326	26.5003	26.2652	25.7892	92	92	49.7	49.7	273.42	0	323.31	28041000000	951	67	70	59	77	63	76	67	70	71	71
Q8WZA2	Q8WZA2	Rap guanine nucleotide exchange factor 4	RAPGEF4	2.32468	-0.464903	23.2942	24.0181	22.6665	24.0098	23.9145	23.7985	24.1692	24.047	24.1375	24.2574	24.1622	23.9991	23.6538	24.3211	24.1993	24.3913	24.8774	23.8787	24.2998	24.4113	24.3917	24.5435	24.4782	24.2194	23.8391	14	12	17.2	15.4	115.52	0	21.709	1662700000	129	7	7	3	7	7	8	9	9	7	8
O95865	O95865	N(G),N(G)-dimethylarginine dimethylaminohydrolase 2	DDAH2	2.32354	0.968538	25.2273	23.8517	25.0341	24.3201	23.2771	23.5644	23.7811	24.0191	24.0075	22.5114	23.5643	24.4574	24.5562	22.7026	22.9488	22.7666	22.1415	23.1709	22.1294	22.7796	23.6468	NaN	23.1864	23.0364	24.9825	12	11	53.3	50.5	29.644	0	58.967	1908300000	120	9	8	6	8	7	9	8	8	5	6
Q9HB71	Q9HB71	Calcyclin-binding protein	CACYBP	2.31815	0.865483	25.7106	24.7065	24.8153	25.8327	24.1065	24.6656	25.57	25.6959	24.3136	23.8112	25.2367	25.1906	25.3069	23.6867	23.8654	23.1771	23.7155	23.9246	23.4937	23.494	25.3375	24.0732	25.0014	24.5106	25.2994	17	16	68.9	68.9	26.21	0	47.269	3907600000	141	13	12	10	13	9	11	12	11	10	10
P15121;C9JRZ8	P15121	Aldose reductase	AKR1B1	2.31653	0.955259	25.8528	24.0723	24.2219	25.0798	23.3399	23.9572	24.7285	24.4169	23.7171	22.9293	23.8446	24.0331	24.8089	22.6	22.7529	22.6541	23.3889	22.7438	23.2322	22.8221	24.0637	23.2148	23.164	23.3487	25.3231	16	16	61.4	61.4	35.853	0	73.109	3029600000	81	13	7	11	11	7	8	11	10	7	8
Q14914	Q14914	Prostaglandin reductase 1	PTGR1	2.31416	1.12719	24.8836	22.8586	23.3362	23.7839	22.4823	22.8909	24.3996	23.6678	22.8238	22.3651	23.3207	23.8071	23.9489	NaN	21.8059	21.5457	22.1589	20.8373	NaN	21.7336	23.6243	22.0835	22.6531	22.4557	24.1135	12	12	49.5	49.5	35.869	0	30.503	894060000	73	9	8	4	9	6	7	10	9	4	7
P63241;Q6IS14	P63241;Q6IS14	Eukaryotic translation initiation factor 5A-1;Eukaryotic translation initiation factor 5A-1-like	EIF5A;EIF5AL1	2.31347	0.771026	26.6845	26.1922	26.3604	26.3823	25.763	26.2636	26.3913	26.0771	26.4271	25.4891	26.4793	26.799	26.8497	25.1933	25.9254	24.5513	24.9329	25.0485	25.3366	24.2044	26.5992	25.6799	26.4214	26.1048	26.5886	13	6	72.7	42.9	16.832	0	319.48	8072500000	170	5	5	5	4	5	5	5	5	4	5
Q9NVI7	Q9NVI7	ATPase family AAA domain-containing protein 3A	ATAD3A	2.31261	-0.332148	24.2116	24.4806	24.4329	24.6174	24.7062	24.897	24.9085	24.4234	24.7068	24.7069	24.9878	24.7144	24.6178	24.9726	24.911	25.2666	25.4504	24.5808	24.9752	24.8998	24.8529	25.1261	25.2907	25.101	24.323	19	6	33.8	12.1	71.368	0	38.892	4740500000	214	3	4	3	4	4	4	3	3	2	2
Q9UPX0	Q9UPX0	Protein turtle homolog B	IGSF9B	2.31016	-0.478656	23.2033	23.5737	NaN	23.7692	23.0428	23.7146	23.9793	23.4539	23.449	23.3597	24.137	23.4162	22.9701	23.7422	23.791	24.0996	24.5278	NaN	23.5967	24.1413	24.3905	23.9074	24.3708	24.0009	23.26	12	12	13	13	147.09	0	49.351	1288400000	76	8	8	2	8	5	10	7	9	7	6
P48506	P48506	Glutamate--cysteine ligase catalytic subunit	GCLC	2.30898	1.14724	25.2947	24.8967	25.1764	24.8813	23.7381	24.8715	24.7688	24.5943	24.9251	24.2433	25.0231	25.1368	24.5292	22.1762	24.4295	22.2787	22.5652	24.0538	23.6711	21.6065	25.1317	23.0077	24.8572	24.6393	25.12	27	26	49.6	48.5	72.765	0	149.18	4255900000	231	19	21	17	18	15	21	17	17	17	16
O95741	O95741	Copine-6	CPNE6	2.30271	0.733164	24.8987	25.9007	25.3516	25.7779	24.3074	25.8439	25.1963	24.5901	25.6188	25.2009	26.6091	25.2687	25.4946	24.8913	25.0412	24.6243	24.9548	23.4955	23.6256	24.6202	25.3413	24.6754	25.3041	24.431	24.8669	27	26	62.3	60.7	61.99	0	323.31	6183100000	267	17	20	16	21	10	20	15	13	16	14
Q8NBM8	Q8NBM8	Prenylcysteine oxidase-like	PCYOX1L	2.30111	-0.918902	NaN	23.8652	23.8624	24.2045	24.5269	24.0862	24.0949	23.7497	24.5341	24.3925	NaN	24.0444	24.2716	24.7826	24.3996	25.0853	24.9172	26.6574	24.7356	24.6419	24.4262	24.5902	25.4977	27.1196	23.9542	2	2	3.8	3.8	54.646	0.00083143	2.68	903460000	45	1	2	2	2	2	2	2	2	2	2
Q53GS9	Q53GS9	U4/U6.U5 tri-snRNP-associated protein 2	USP39	2.30078	-1.25385	21.4111	NaN	21.0511	20.4084	21.1361	NaN	NaN	NaN	NaN	20.9899	NaN	20.5705	20.5651	22.2224	21.1874	21.601	21.1075	23.5871	NaN	23.1724	NaN	22.5636	NaN	NaN	21.5976	7	7	17.9	17.9	65.38	0.00025907	7.1743	181870000	19	3	2	5	3	4	1	1	1	2	3
Q15349	Q15349	Ribosomal protein S6 kinase alpha-2	RPS6KA2	2.29977	0.466033	24.0604	24.4802	24.3086	24.6064	23.8819	24.7128	24.4046	24.1981	24.6244	24.1759	25.0222	24.2751	24.2209	23.9609	24.4799	23.5043	23.6373	23.1525	24.0161	23.2718	24.2509	24.1088	24.4899	24.1847	23.9394	21	14	36	25.6	83.238	0	38.082	2667500000	156	6	12	6	12	6	9	8	8	11	12
O43464	O43464	Serine protease HTRA2, mitochondrial	HTRA2	2.29947	-0.530343	22.6894	22.8237	23.1438	22.7538	23.2686	22.6241	23.2495	23.1952	23.0352	23.855	23.0233	23.0511	22.86	23.9351	23.4532	23.9842	23.6402	24.0817	23.4676	24.2252	23.2522	23.9336	23.0658	23.4757	22.3782	6	5	17.9	15.1	48.84	0	40.21	894720000	81	3	4	5	5	4	3	5	5	5	5
Q8N3F0	Q8N3F0	Maturin	MTURN	2.29561	0.770735	23.3601	23.4687	NaN	NaN	22.4984	23.8808	23.861	23.2792	23.1881	23.2391	23.3498	22.8836	23.004	NaN	22.5568	NaN	21.9095	NaN	21.8374	NaN	NaN	22.5271	NaN	22.8505	23.3377	2	2	19.1	19.1	14.925	0.00028169	9.4817	338920000	27	2	2	1	1	2	2	2	2	2	2
O60784	O60784	Target of Myb protein 1	TOM1	2.29243	0.704812	24.4945	24.6166	23.5799	24.956	23.7263	24.8955	24.6545	24.7229	24.6281	23.9078	24.6519	24.4418	24.5384	23.388	24.0937	23.1171	23.317	22.5902	23.5077	23.3113	24.4901	23.3969	24.797	24.4866	24.4135	14	14	42.5	42.5	53.818	0	98.4	2584400000	169	12	12	6	11	12	12	10	12	12	10
Q4VC31	Q4VC31	Coiled-coil domain-containing protein 58	CCDC58	2.28684	-0.610035	21.3204	NaN	21.7798	NaN	22.018	NaN	22.0961	21.9772	21.8368	22.0237	22.194	21.9388	NaN	22.8249	22.0915	23.2895	22.5433	23.0803	22.1907	23.1178	NaN	22.544	22.4177	22.0123	21.6022	3	3	27.8	27.8	16.62	0.00027762	9.0518	220010000	12	3	1	3	1	2	1	3	2	3	2
P05388;Q8NHW5	P05388;Q8NHW5	60S acidic ribosomal protein P0;60S acidic ribosomal protein P0-like	RPLP0;RPLP0P6	2.27188	-0.433695	25.7007	25.7934	26.646	25.6089	26.2387	25.5323	25.4039	25.8487	25.7889	26.0192	25.9977	25.8526	26.139	26.3756	26.2091	26.6539	26.3488	26.9923	26.5679	26.6572	25.7322	26.4654	25.7644	26.0923	26.0253	21	21	70.3	70.3	34.273	0	208.88	10363000000	260	15	14	16	15	13	15	14	16	14	17
P05455	P05455	Lupus La protein	SSB	2.27176	0.742592	25.2046	24.5611	25.2822	24.0306	24.214	24.0922	24.7248	24.6794	24.3928	23.2299	24.4234	24.8086	24.8737	23.2753	23.8986	22.7075	22.8307	23.651	23.7953	23.2893	23.9902	24.0561	24.2408	24.3014	25.0689	14	14	38	38	46.836	0	67.115	2676500000	116	11	9	11	10	8	11	10	12	8	9
Q08170	Q08170	Serine/arginine-rich splicing factor 4	SRSF4	2.26319	-0.795114	24.2992	23.6119	23.5845	22.7343	23.9749	22.6609	23.4654	23.1742	22.6535	23.9211	23.3164	23.8146	24.1401	24.6323	23.5893	25.0258	24.1384	25.2051	23.2214	24.9785	23.3664	25.2513	23.5861	24.1152	24.294	9	5	16.2	10.5	56.678	0	31.191	1314200000	61	3	2	2	4	3	3	1	2	1	4
O95299	O95299	NADH dehydrogenase [ubiquinone] 1 alpha subcomplex subunit 10, mitochondrial	NDUFA10	2.26222	-0.457847	26.6547	26.9753	26.2619	27.3431	27.0694	26.9987	27.0896	26.8869	27.0812	27.1973	27.5147	26.9016	27.0457	27.4901	27.2274	27.5029	27.9857	26.3661	27.4544	27.6545	27.5767	27.4407	27.9179	27.8211	27.0753	17	17	46.2	46.2	40.75	0	205.52	21097000000	264	14	14	12	16	15	14	14	14	13	14
P62328	P62328	Thymosin beta-4;Hematopoietic system regulatory peptide	TMSB4X	2.25907	-0.732244	NaN	25.2958	NaN	24.9017	23.9009	25.2749	24.5731	24.1126	25.2309	24.103	25.6981	25.2033	25.6046	26.2592	25.3885	25.6213	26.3154	NaN	25.4929	25.508	25.5966	26.1735	25.5848	25.1917	24.8215	6	6	77.3	77.3	5.0526	0.00027601	8.9381	2201000000	19	3	4	3	5	4	6	6	5	5	6
Q13190	Q13190	Syntaxin-5	STX5	2.2568	-0.250253	22.8947	22.8137	23.4197	22.655	22.8197	22.9745	22.8635	22.6161	22.834	22.9548	22.7425	22.6306	23.2413	22.9786	22.9487	23.4917	23.003	23.3098	23.0528	23.0183	23.0306	23.3346	23.1851	23.0805	23.1478	8	8	24.2	24.2	39.672	0	32.8	541800000	73	3	4	4	2	5	5	4	2	4	6
P61081	P61081	NEDD8-conjugating enzyme Ubc12	UBE2M	2.25473	0.96829	25.6026	24.8436	24.5082	25.7652	23.7337	24.908	25.5345	25.0061	24.7476	23.7401	25.4754	25.3198	25.455	23.5801	24.0341	23.3003	23.7094	22.8749	23.8144	22.838	25.4717	23.7162	25.0107	24.1492	25.549	9	9	45.4	45.4	20.9	0	79.799	3181000000	120	9	8	7	9	8	8	9	8	8	3
Q9Y4P3	Q9Y4P3	Transducin beta-like protein 2	TBL2	2.25107	-0.662547	21.944	21.6803	23.0939	21.5673	22.0944	21.7238	21.5124	22.0634	22.278	22.0839	NaN	22.0123	22.6158	22.6714	NaN	22.6161	22.6395	23.8469	NaN	23.1475	22.2535	22.7622	NaN	22.422	22.1059	5	5	14.5	14.5	49.797	0.00025674	6.9537	304100000	27	3	4	4	4	3	3	2	4	4	3
P51572	P51572	B-cell receptor-associated protein 31	BCAP31	2.24959	-0.474781	26.7327	26.6356	27.6781	26.5915	27.2707	26.641	27.1521	27.1458	27.2874	27.1501	27.3244	27.3001	27.6768	27.5917	27.6246	28.0087	27.6558	28.0386	27.805	27.9868	26.9064	28.019	27.0294	27.1039	27.3916	15	15	36.2	36.2	27.991	0	178.37	20347000000	230	11	12	11	9	11	10	8	9	8	10
Q13838	Q13838	Spliceosome RNA helicase DDX39B	DDX39B	2.24818	0.558019	26.4947	25.6261	26.1389	25.4157	25.4288	25.4749	25.6709	26.0361	25.4416	25.5651	25.3729	25.9797	25.6737	24.8372	25.0915	24.2094	24.2829	25.576	25.4987	24.6494	25.4104	25.3186	25.5416	25.4883	26.0019	23	12	61	32.9	48.991	0	78.647	7451000000	245	9	9	9	9	9	10	10	10	7	9
P08962	P08962	CD63 antigen	CD63	2.24364	-0.564039	25.5658	25.7094	26.3883	25.5706	25.7906	25.5308	25.2302	25.4428	25.9287	26.0644	25.5083	26.3089	26.5717	26.6492	26.1157	26.9687	26.6737	26.8959	26.3024	27.0518	25.559	26.7257	26.0394	25.7592	25.822	5	5	20.2	20.2	25.636	0	59.095	3958300000	91	5	5	4	4	4	4	4	4	4	5
P35573	P35573	Glycogen debranching enzyme;4-alpha-glucanotransferase;Amylo-alpha-1,6-glucosidase	AGL	2.24295	0.963547	24.3188	23.3499	22.6811	23.286	22.8618	23.1592	23.6317	23.1239	22.699	22.2274	23.273	23.1016	23.1732	21.601	23.0528	20.673	21.2936	21.1516	21.8389	22.107	23.2567	21.7138	23.7013	22.0977	23.6915	27	27	22.5	22.5	174.76	0	56.504	1294300000	144	22	17	9	17	16	18	22	20	10	9
Q99848	Q99848	Probable rRNA-processing protein EBP2	EBNA1BP2	2.23455	-0.619816	21.4231	NaN	21.7021	NaN	21.7875	20.8706	20.8094	21.3642	20.9886	21.2275	21.2468	21.39	NaN	22.2339	22.0896	21.9569	21.4976	22.8141	21.7283	22.2062	NaN	22.2219	NaN	21.2336	21.0259	3	3	14.4	14.4	34.852	0.00027278	8.5189	150770000	31	2	1	3	0	3	2	2	3	2	3
Q9H9A6	Q9H9A6	Leucine-rich repeat-containing protein 40	LRRC40	2.23163	0.517757	22.8627	23.0739	22.7823	23.2437	22.4871	23.0854	23.0395	23.0701	23.0575	23.1071	23.3009	22.8823	22.8101	22.2674	22.8659	NaN	22.0214	21.5229	22.2416	22.0463	22.9826	21.9754	23.106	23.2716	22.8366	15	15	35.9	35.9	68.249	0	23.539	997910000	91	10	13	9	10	8	11	9	9	11	10
Q8IYB5	Q8IYB5	Stromal membrane-associated protein 1	SMAP1	2.23029	0.506695	24.2867	24.5268	23.6351	24.7617	24.0391	24.8531	24.6233	24.1284	24.7699	24.5138	24.5919	24.2208	24.2024	23.602	24.1968	23.4735	23.5598	23.1671	23.8672	23.3506	24.7449	24.0424	24.112	23.9996	24.5605	6	5	17.6	15.8	50.386	0	47.765	1383900000	60	5	4	3	4	4	4	4	5	4	3
Q9NR28	Q9NR28	Diablo homolog, mitochondrial	DIABLO	2.22894	-0.647021	23.006	23.1748	23.4432	22.9297	23.8266	23.4472	23.2826	23.5586	23.3399	24.0556	23.5504	23.022	23.3593	24.3475	23.7913	24.5774	24.2653	24.5914	24.2896	24.4429	23.9393	24.4685	23.6593	23.9397	22.0636	8	8	36.8	36.8	27.131	0	21.206	939350000	78	5	5	6	4	7	4	3	5	6	6
Q8NFX7	Q8NFX7	Syntaxin-binding protein 6	STXBP6	2.22457	-0.411142	23.6804	24.3596	23.9946	24.4078	24.1845	24.3836	24.3109	23.7337	24.4244	24.4637	24.6302	24.6465	24.8524	24.7951	25.1604	24.9784	25.1137	24.1299	24.4773	24.7403	24.8104	24.866	24.918	24.5342	24.1689	8	8	43.8	43.8	23.554	0	45.589	2189500000	124	6	6	5	6	7	6	6	6	5	6
Q9BTZ2;Q6PKH6;P0CG22	Q9BTZ2;Q6PKH6	Dehydrogenase/reductase SDR family member 4;Dehydrogenase/reductase SDR family member 4-like 2	DHRS4;DHRS4L2	2.2228	-0.431784	22.5336	22.4647	22.8852	22.2462	22.8377	NaN	NaN	22.3225	NaN	22.2718	22.3899	22.9456	22.8262	22.9539	22.6641	23.1618	NaN	23.5707	23.1549	23.3005	22.5192	23.2689	NaN	22.6366	22.8106	6	6	36.7	36.7	29.537	0.00027012	8.2311	356010000	57	4	4	6	2	6	0	1	4	2	2
O00429	O00429	Dynamin-1-like protein	DNM1L	2.2221	0.803477	26.3667	26.3856	25.5517	26.8119	25.8015	26.5432	26.8375	26.4194	26.569	25.2361	26.562	26.5377	26.4563	24.9546	25.6772	24.4901	25.0771	24.4831	25.176	25.0582	26.823	25.1421	26.5799	26.2096	26.4524	45	45	73.2	73.2	81.876	0	323.31	26320000000	761	38	38	33	38	37	39	40	41	36	33
P62854;Q5JNZ5	P62854;Q5JNZ5	40S ribosomal protein S26;Putative 40S ribosomal protein S26-like 1	RPS26;RPS26P11	2.22007	-0.724631	NaN	24.7196	NaN	24.4549	24.8596	24.6347	24.6305	24.8846	NaN	24.8233	NaN	24.7931	NaN	25.3416	25.3257	NaN	25.1385	25.6211	26.8965	25.6144	24.6887	25.4861	NaN	NaN	24.9343	4	4	37.4	37.4	13.015	0	20.491	1522900000	38	1	3	1	2	4	2	2	3	2	3
Q16891	Q16891	MICOS complex subunit MIC60	IMMT	2.21796	-0.362649	26.6996	27.0373	26.8288	27.3454	27.2462	27.2768	27.2803	27.0493	27.3382	27.3073	27.5659	27.2299	27.3015	27.6756	27.5906	27.9247	28.0853	26.9339	27.4523	27.5403	27.547	27.7475	27.8007	27.5107	26.8566	55	55	72.6	72.6	83.677	0	323.31	64355000000	964	43	46	36	44	46	45	41	46	42	47
Q96KP4	Q96KP4	Cytosolic non-specific dipeptidase	CNDP2	2.21749	1.19799	28.1697	27.0598	27.5688	27.0222	25.4131	26.9916	26.2631	27.0841	26.9933	25.9901	26.694	26.7857	27.4196	25.0011	25.8012	24.6259	24.7007	24.5296	24.9977	24.6457	27.1464	24.8793	27.113	26.8271	27.9306	30	30	75.6	75.6	52.878	0	323.31	27890000000	447	25	24	22	22	21	22	22	24	22	22
P55011;Q13621	P55011	Solute carrier family 12 member 2	SLC12A2	2.21547	-0.266638	25.3763	25.315	25.4893	25.4725	25.8972	25.194	25.6572	25.1011	25.5597	25.7164	25.4793	25.5873	25.4982	25.8488	25.3069	25.648	25.6733	25.9531	25.9905	25.8766	25.4589	25.9132	25.9716	25.9004	25.5139	31	31	32.3	32.3	131.45	0	129.78	8576300000	318	25	24	19	19	22	22	23	23	17	24
Q6IBS0	Q6IBS0	Twinfilin-2	TWF2	2.21251	0.671594	25.082	25.0996	25.1011	25.5021	24.8596	25.1665	25.0868	25.0341	25.2133	24.6093	24.7732	25.1496	25.215	23.5321	24.8352	23.3736	23.3522	23.9806	24.2388	24.0044	25.3345	24.3577	25.1867	25.2302	25.3385	15	12	54.2	48.1	39.548	0	157.67	4534700000	206	9	10	8	10	9	11	9	10	10	10
Q14165	Q14165	Malectin	MLEC	2.21198	-0.390569	24.7786	24.8822	25.4898	24.5424	25.5297	24.8217	24.7061	25.0299	24.9768	25.0261	25.1175	25.2125	25.2521	25.5128	25.3967	25.9344	25.8238	25.8065	25.4713	25.5491	24.7197	25.4167	25.0142	25.1088	25.2701	13	13	50.3	50.3	32.233	0	56.282	3375400000	130	9	10	8	11	10	11	8	10	9	9
Q9Y2K2	Q9Y2K2	Serine/threonine-protein kinase SIK3	SIK3	2.21154	-0.511319	25.9274	25.9627	26.5535	26.2019	26.4777	26.5578	26.649	26.4619	26.3703	27.0297	26.6202	26.4687	26.2052	26.9442	26.8955	27.0083	27.7763	25.8077	26.7053	27.1374	26.8253	27.049	27.7059	27.0118	26.3332	12	12	12.1	12.1	144.85	0	31.124	4604600000	41	3	7	3	8	5	7	9	7	7	8
O75689	O75689	Arf-GAP with dual PH domain-containing protein 1	ADAP1	2.21034	0.938285	23.6651	24.1554	21.527	24.267	23.5821	24.1052	23.7889	23.6616	22.8752	23.626	22.1517	22.6937	22.7583	22.1171	23.0588	NaN	22.2618	21.76	21.9673	21.062	23.4485	22.4317	22.8377	22.6662	22.3316	11	10	35.6	32.9	43.395	0	17.438	934950000	82	7	9	2	7	6	7	7	7	7	5
Q9H845	Q9H845	Acyl-CoA dehydrogenase family member 9, mitochondrial	ACAD9	2.20761	-0.45583	23.2075	23.699	23.9875	23.2981	23.7258	23.1125	23.7225	23.0654	23.2999	23.9958	24.3097	23.8101	23.9923	24.1813	23.4188	24.2681	24.5011	23.6454	24.0161	24.3129	23.9379	24.482	24.5022	24.0707	23.7268	20	20	39.1	39.1	68.76	0	67.001	2644300000	155	14	11	12	10	14	10	13	12	12	14
Q96F85	Q96F85	CB1 cannabinoid receptor-interacting protein 1	CNRIP1	2.20659	0.974722	25.9958	25.3336	24.8619	26.3026	24.4653	25.4859	26.2453	26.0549	25.6676	24.5081	26.3199	25.9679	26.338	23.6891	24.7628	24.3135	24.8283	24.1568	23.5745	23.8889	26.1373	24.044	25.9773	24.7225	26.0977	10	10	75	75	18.648	0	134.4	3988900000	121	10	10	8	10	7	9	5	8	9	6
Q96JJ7	Q96JJ7	Protein disulfide-isomerase TMX3	TMX3	2.20233	-0.415732	24.2293	24.3993	24.3766	24.5078	24.6269	23.9668	24.4772	23.9577	24.7531	24.4098	24.6724	24.6762	25.015	25.1069	24.817	25.2019	25.4205	24.875	24.8231	24.6658	24.4185	24.9381	25.3779	24.9017	24.0436	10	10	25.8	25.8	51.871	0	74.836	2427000000	118	7	8	6	8	9	9	5	6	8	7
Q12904	Q12904	Aminoacyl tRNA synthase complex-interacting multifunctional protein 1;Endothelial monocyte-activating polypeptide 2	AIMP1	2.20201	0.541578	23.957	23.7146	24.5155	23.2386	23.7771	23.4378	23.5148	23.4865	23.6427	23.5932	23.2475	23.719	23.4273	22.5376	22.89	22.3029	22.4309	24.1526	NaN	23.3452	23.1356	23.3362	23.2214	23.1578	23.5316	11	11	59.3	59.3	34.352	0	31.069	1218100000	62	10	10	4	8	6	8	9	10	4	6
P26196	P26196	Probable ATP-dependent RNA helicase DDX6	DDX6	2.20068	0.557539	24.3207	23.576	23.9711	23.7476	23.3074	23.3641	24.2867	24.1973	23.6914	23.1	23.4499	23.8364	23.1801	23.1574	22.9297	22.4114	22.8806	23.8133	23.2477	22.6283	23.7247	22.4431	23.3504	23.1114	23.9456	16	16	43.7	43.7	54.416	0	45.896	2409900000	224	11	13	11	11	11	13	15	11	9	12
O43157	O43157	Plexin-B1	PLXNB1	2.19471	0.466076	23.2191	23.7024	23.3052	23.7927	22.9681	23.6193	23.2055	23.3301	23.4794	23.285	24.1654	23.0365	23.2439	23.213	23.0823	23.5395	23.3211	22.301	22.3886	22.307	23.444	22.7213	23.2751	22.8297	22.9252	24	22	18.6	17.8	232.3	0	56.614	2040600000	171	15	14	15	17	13	17	14	15	14	15
O60831	O60831	PRA1 family protein 2	PRAF2	2.19464	-0.346117	24.6855	25.0387	24.7968	NaN	25.1958	25.0871	25.0982	24.888	25.3497	25.3253	25.0838	25.3086	25.4418	25.8549	25.5547	25.6298	25.9165	25.5233	25.5019	24.9915	25.2647	25.4091	25.4501	NaN	24.902	3	3	22.5	22.5	19.258	0.00030358	12.225	1822400000	58	3	3	2	1	2	3	2	3	2	2
Q96PB7	Q96PB7	Noelin-3	OLFM3	2.19435	-0.651512	21.6697	22.6726	NaN	22.6448	21.9081	22.7277	22.3139	21.5827	22.583	22.3357	22.4355	22.0911	22.0827	22.9629	23.3156	23.375	23.739	21.3478	NaN	22.7352	23.1173	22.7089	23.1098	23.0943	22.4543	7	7	17.6	17.6	54.929	0.00028653	10.039	610170000	70	4	6	0	6	6	6	4	4	4	5
Q15019	Q15019	Septin-2	2002-09-01	2.1894	0.478514	27.2712	26.7939	27.2517	26.6103	26.6033	26.4598	26.3878	26.4828	26.4656	26.1941	26.746	26.4639	26.6644	26.1821	26.2539	26.1819	25.6089	26.6223	25.1091	26.3425	26.6106	25.7971	26.1846	26.2763	26.8377	19	18	73.1	68.7	41.487	0	323.31	15884000000	251	18	15	13	15	16	16	15	15	13	15
Q15366	Q15366	Poly(rC)-binding protein 2	PCBP2	2.18787	0.238867	26.3798	26.2489	26.042	26.3316	26.378	26.3752	26.5494	26.6285	26.2445	26.2172	26.2981	26.2707	26.1033	25.6957	26.132	25.6344	25.9327	26.1547	26.3773	26.0802	26.371	26.3114	26.1073	26.01	26.0814	14	9	55.1	38.4	38.58	0	152.34	6287500000	158	7	7	6	7	6	6	6	7	6	6
O75874	O75874	Isocitrate dehydrogenase [NADP] cytoplasmic	IDH1	2.18563	0.450726	23.2798	23.3878	22.6877	22.3454	22.109	22.4062	22.5626	22.6303	22.3823	22.1866	22.7475	22.3478	22.9134	21.9191	21.7718	22.1972	21.749	21.8049	22.2516	22.146	22.5235	21.8494	22.43	22.429	22.8918	11	10	29.7	27.5	46.659	0.00028694	10.093	554450000	53	8	9	4	5	6	6	6	5	5	6
P23508	P23508	Colorectal mutant cancer protein	MCC	2.18224	-0.839543	24.1905	23.9855	25.5652	23.8347	24.1159	23.2947	23.1401	22.9626	24.6064	23.4377	24.6411	24.1119	24.1514	24.328	24.6119	25.7349	24.9475	25.7686	24.6537	25.8427	24.1409	25.1483	23.6231	24.3406	24.9693	13	13	22.1	22.1	93.026	0	16.414	1186100000	71	5	5	7	4	8	5	5	4	6	6
Q9Y3D9	Q9Y3D9	28S ribosomal protein S23, mitochondrial	MRPS23	2.18108	-0.419524	NaN	21.6793	NaN	NaN	21.8067	21.8168	21.7581	NaN	21.5602	22.0604	NaN	NaN	NaN	22.1191	NaN	NaN	22.4312	22.0333	22.3657	NaN	NaN	22.1349	22.543	NaN	21.7712	3	3	15.8	15.8	21.77	0.0027564	2.1213	130350000	12	0	2	0	2	3	3	2	1	2	2
Q96KG9	Q96KG9	N-terminal kinase-like protein	SCYL1	2.18047	0.389372	23.0688	23.3562	23.2565	23.462	23.2218	23.6805	23.5432	23.2213	23.695	23.3444	23.7289	23.4052	23.632	22.6746	23.3754	22.4912	23.0427	22.4408	23.2506	22.4899	23.468	23.0074	23.4903	23.4821	23.2981	17	17	26.5	26.5	89.63	0	22.199	1568200000	127	13	12	11	9	11	10	10	14	10	13
Q9Y2Z0	Q9Y2Z0	Suppressor of G2 allele of SKP1 homolog	SUGT1	2.17755	0.583789	24.8489	24.4147	24.6127	24.9167	24.3888	24.7204	24.8034	24.6439	24.3819	24.048	24.8683	25.0729	25.1651	23.728	24.3104	23.0219	23.5706	23.3091	24.0852	23.8003	24.9834	24.3501	24.6377	24.4485	24.9516	18	18	61.4	61.4	41.024	0	87.003	3104000000	167	14	10	10	12	10	12	11	11	11	8
Q9Y5L3	Q9Y5L3	Ectonucleoside triphosphate diphosphohydrolase 2	ENTPD2	2.17746	1.19746	23.5951	24.632	22.7107	23.8591	NaN	23.9152	NaN	21.441	22.9727	23.1178	22.9808	22.5714	NaN	22.7549	21.6679	22.2386	21.0611	21.5788	NaN	NaN	22.2751	NaN	NaN	NaN	22.2984	7	7	18.8	18.8	53.665	0	92.236	586340000	35	4	5	4	5	1	4	1	2	4	2
Q6NYC1	Q6NYC1	Bifunctional arginine demethylase and lysyl-hydroxylase JMJD6	JMJD6	2.17714	0.43799	21.1144	21.0621	21.4353	21.1125	21.8979	21.1866	21.2971	21.653	20.6457	21.0284	20.7063	20.6983	20.6546	21.0253	20.6331	20.4468	NaN	21.0447	NaN	20.4476	20.6901	20.4912	NaN	20.6518	20.6608	3	3	11.7	11.7	46.461	0.00030921	12.777	131780000	16	2	3	3	2	3	3	3	3	2	3
Q12851	Q12851	Mitogen-activated protein kinase kinase kinase kinase 2	MAP4K2	2.17662	-0.42868	22.4593	22.0344	22.8906	22.2831	22.5223	22.092	22.165	22.3553	21.8755	22.1876	22.7426	22.3715	22.4399	22.6034	22.8649	22.5622	22.671	23.6077	NaN	23.2132	22.5964	23.0786	22.2375	22.8263	22.1935	11	9	24	20.7	91.555	0	27.01	613830000	87	5	6	5	3	7	5	6	6	2	6
O00629	O00629	Importin subunit alpha-3	KPNA4	2.17465	0.349954	24.4031	24.3575	24.572	24.2069	24.3211	24.325	24.1115	24.2874	24.3787	23.9492	24.3629	24.3167	24.5786	23.8905	24.3119	23.2263	23.3965	24.0222	23.7622	23.706	24.1885	24.2511	24.1316	24.266	24.4977	14	10	38.2	30.1	57.886	0	109.27	2475600000	127	7	6	7	6	5	7	5	6	8	5
P12004	P12004	Proliferating cell nuclear antigen	PCNA	2.17414	0.741942	24.1047	22.9086	24.2283	23.494	23.0242	22.7339	23.6012	23.9742	23.3549	22.6213	22.897	23.821	23.8717	22.2753	22.5912	22.6696	21.5976	23.0751	21.4452	22.614	23.2224	22.7062	22.9713	23.1859	23.9444	10	10	50.2	50.2	28.768	0	110.79	1119600000	92	8	7	9	7	7	7	6	8	8	7
P42858	P42858	Huntingtin	HTT	2.17122	0.586015	23.6237	23.7538	23.4439	23.8176	23.5787	23.968	23.6777	23.5931	23.8805	23.629	24.1899	23.7031	23.9523	22.4714	23.8129	22.286	22.7936	22.178	22.6656	23.0465	24.0623	23.4293	23.8852	23.8749	23.5186	49	49	20.7	20.7	347.6	0	153.78	3688600000	360	35	35	27	35	32	39	32	34	35	32
Q9BWD1	Q9BWD1	Acetyl-CoA acetyltransferase, cytosolic	ACAT2	2.17103	0.833363	23.8141	23.9128	23.8146	23.4003	22.7733	23.5723	23.6449	23.3612	23.9051	22.9813	24.7083	23.4895	24.8154	22.2475	23.1686	22.6009	22.2292	21.4983	NaN	22.4729	23.6041	22.6967	23.1062	24.0798	23.9077	12	11	51.6	50.1	41.35	0	60.188	1254800000	81	4	6	7	8	5	6	5	6	6	7
Q16698	Q16698	2,4-dienoyl-CoA reductase, mitochondrial	DECR1	2.1692	-0.399434	25.3716	25.7312	26.0479	25.7802	26.1866	26.1663	25.9217	26.2448	25.8448	26.1118	26.0802	25.8138	25.8937	26.4107	26.0702	26.6562	26.532	26.5819	26.144	26.861	26.2196	26.5701	26.5621	26.1875	25.2544	18	18	56.7	56.7	36.067	0	323.31	7538600000	222	13	15	13	14	14	13	13	14	11	14
O43676	O43676	NADH dehydrogenase [ubiquinone] 1 beta subcomplex subunit 3	NDUFB3	2.16877	-0.529109	26.1485	26.5268	25.8569	26.9464	26.9552	26.6483	26.903	26.645	26.9103	26.9671	27.1787	26.8987	26.7971	27.4477	26.9242	27.2628	27.915	25.8957	27.3336	27.6826	27.298	27.4502	27.6129	27.313	26.874	5	5	36.7	36.7	11.402	0	27.123	7537800000	62	5	4	5	5	3	5	5	5	5	5
Q9BVV7	Q9BVV7	Mitochondrial import inner membrane translocase subunit Tim21	TIMM21	2.16663	-0.419677	NaN	22.6585	22.68	22.9406	23.0052	NaN	22.8037	22.326	22.9378	22.8649	23.0844	23.1431	NaN	23.377	23.2402	23.7779	23.4594	22.7442	23.5163	23.2075	23.3701	22.6436	23.6901	23.4482	22.6948	3	3	10.9	10.9	28.202	0.0038625	1.8815	423360000	23	2	3	2	3	3	2	3	3	3	3
Q14203	Q14203	Dynactin subunit 1	DCTN1	2.16654	0.50129	25.8262	25.9566	25.9049	26.1098	25.3797	26.0037	25.8899	25.4965	26.1434	25.5474	26.1752	26.0569	26.3385	24.9314	25.8987	24.8504	24.986	24.7667	25.2626	24.9521	26.0365	25.2059	26.0127	25.9301	26.0701	62	62	59.3	59.3	141.69	0	323.31	27884000000	953	51	53	44	52	52	54	51	54	52	53
Q10713	Q10713	Mitochondrial-processing peptidase subunit alpha	PMPCA	2.16551	-0.379411	22.752	23.107	22.7158	23.3564	23.2777	23.3191	23.2121	22.7815	23.1368	23.0671	23.7491	23.2022	23.4145	23.6784	23.2915	23.8431	23.991	22.7979	23.4583	23.3903	23.3099	23.9921	23.8455	23.4653	23.42	13	13	27.6	27.6	58.252	0.00030497	12.353	1115000000	72	7	10	6	6	9	9	7	10	9	10
Q9H2M9	Q9H2M9	Rab3 GTPase-activating protein non-catalytic subunit	RAB3GAP2	2.16473	-0.357181	23.5499	23.6205	23.5168	23.8672	23.8514	24.0808	23.9362	23.6141	24.0327	24.0529	24.3939	24.1572	24.2909	24.5045	24.2672	24.6073	24.7791	23.7338	24.1766	24.3962	24.1112	24.3492	24.42	24.2778	23.7078	34	34	30.7	30.7	155.98	0	214.87	4357500000	305	26	25	19	24	26	24	23	26	22	28
Q969V3	Q969V3	Nicalin	NCLN	2.16228	-0.429842	22.9342	22.7786	23.7539	22.7801	23.25	22.6002	22.8567	22.9813	22.9934	23.36	22.9697	23.2402	23.2464	23.6059	22.9954	23.7838	23.6377	24.1246	23.7435	23.849	22.6503	23.7087	23.2265	23.2636	23.2568	14	14	29.3	29.3	62.974	0	46.078	1377000000	138	7	7	9	6	11	6	8	10	10	11
P09960	P09960	Leukotriene A-4 hydrolase	LTA4H	2.15552	1.40085	25.8477	23.5925	23.7045	24.364	21.7761	23.0209	24.1692	23.3661	22.4722	21.7826	23.7757	23.9772	23.8565	21.8541	22.3223	21.2399	21.1586	21.0543	21.1388	21.2556	23.1189	21.5434	22.5588	22.6644	25.4701	19	19	40.9	40.9	69.284	0	230.59	2177700000	139	17	10	10	14	9	11	13	13	11	9
Q9UKA9	Q9UKA9	Polypyrimidine tract-binding protein 2	PTBP2	2.14928	0.404107	22.8616	23.0624	23.4136	22.8291	23.1465	23.3279	23.6543	23.473	23.2608	22.9357	23.8876	22.6882	22.7293	23.0648	22.7464	22.8408	22.6517	22.4387	22.2642	23.0124	22.8976	22.9403	23.0673	23.083	22.2387	7	6	22	20.9	57.49	0	25.346	714000000	84	4	6	5	5	5	6	6	5	2	5
P35080	P35080	Profilin-2	PFN2	2.14822	0.670119	28.515	27.701	26.7576	28.5254	27.2533	27.6075	28.2488	27.543	27.6265	26.9035	27.7315	27.4449	27.0198	26.7296	26.7506	26.3171	26.6269	26.3734	26.272	26.9311	27.411	27.1127	27.679	26.8919	28.1352	8	8	62.9	62.9	15.046	0	169.84	13142000000	119	7	4	5	7	6	5	7	7	5	7
Q12765;Q0VDG4	Q12765	Secernin-1	SCRN1	2.14755	1.30261	27.9375	27.8287	27.5225	28.0816	25.7117	27.7091	27.6108	27.5494	26.8547	25.9183	27.9877	27.6982	27.9851	25.3274	26.6433	24.9384	25.1882	24.3569	25.441	24.826	28.0267	25.3888	27.7443	27.3807	28.0873	29	29	80.4	80.4	46.382	0	323.31	39867000000	523	25	26	23	24	20	25	24	24	22	26
O75436	O75436	Vacuolar protein sorting-associated protein 26A	VPS26A	2.14324	0.87892	25.0298	24.7311	24.9229	25.0125	23.4403	24.736	24.6132	24.5419	24.6351	23.7477	24.7023	24.7115	24.6614	22.0114	24.1437	23.0087	23.0168	22.8036	23.6738	22.9534	24.7064	23.6169	24.8334	24.59	25.0047	10	9	38.2	36.1	38.169	0	63.075	2118800000	118	7	7	7	8	5	7	6	7	7	7
Q13155	Q13155	Aminoacyl tRNA synthase complex-interacting multifunctional protein 2	AIMP2	2.1407	0.460342	24.6196	24.3613	24.9757	24.1317	24.8726	24.3664	24.4311	24.8398	24.3401	24.8596	23.6987	24.1348	24.1122	23.8145	24.0275	23.4028	23.6144	24.8507	24.1419	23.6939	23.5318	24.3641	23.9749	24.1567	24.2045	10	10	48.1	48.1	35.348	0	23.806	1719200000	102	8	7	8	6	7	8	8	9	4	8
P07237	P07237	Protein disulfide-isomerase	P4HB	2.13772	-0.346137	26.8916	26.6674	27.3823	26.3957	26.8904	26.5845	26.5692	26.5641	26.7526	26.5739	26.7357	26.993	27.0082	27.1657	26.8003	27.3449	27.1976	27.5538	27.4338	27.0145	26.5609	27.5555	26.7546	26.8555	27.1554	33	33	56.3	56.3	57.116	0	323.31	21910000000	432	21	25	24	26	25	23	23	24	23	25
O75368	O75368	SH3 domain-binding glutamic acid-rich-like protein	SH3BGRL	2.13452	0.487966	23.6662	23.6581	23.1445	22.6072	23.1027	23.0681	23.0928	22.5519	22.9184	22.7979	23.5387	22.9818	22.806	NaN	22.3606	23.0523	22.3435	NaN	21.8142	22.4806	23.3715	22.3969	22.6013	22.763	22.6551	5	5	69.3	69.3	12.774	0.00027255	8.5076	475810000	30	3	3	3	2	4	2	3	3	3	2
Q9H492	Q9H492	Microtubule-associated proteins 1A/1B light chain 3A	MAP1LC3A	2.13295	0.48782	25.7917	25.4173	25.1658	25.7524	25.2559	25.5313	25.0792	25.4038	25.4616	24.7329	25.386	NaN	NaN	NaN	24.7766	NaN	24.8467	25.4547	NaN	25.0037	NaN	24.548	NaN	24.6134	NaN	3	2	22.3	16.5	14.272	0.00043735	3.4205	1643300000	17	1	1	1	2	1	1	1	2	1	1
Q15393	Q15393	Splicing factor 3B subunit 3	SF3B3	2.13276	-0.429798	24.5604	24.2953	25.1794	24.0491	24.6787	24.008	24.18	24.2649	24.4306	24.4496	24.6498	24.5575	24.8597	25.2066	24.7088	24.9655	24.9234	25.6156	25.1678	25.2787	24.2161	25.1269	24.4901	24.6444	24.5027	36	36	37.8	37.8	135.58	0	76.447	4409700000	253	27	20	21	23	28	21	16	25	18	27
O00410	O00410	Importin-5	IPO5	2.12907	0.719593	25.0462	24.6851	24.4578	25.029	23.6898	24.6839	24.7783	24.5267	24.5727	23.7841	24.7397	24.7233	24.9897	23.2228	23.9589	23.362	23.4998	23.1663	23.1389	23.2355	24.9507	23.4699	24.7402	24.5819	25.1513	35	33	43.9	42.2	123.63	0	175.95	7379800000	347	30	27	23	30	21	29	24	29	22	26
Q9UHQ9	Q9UHQ9	NADH-cytochrome b5 reductase 1	CYB5R1	2.12738	-0.366484	24.9145	25.3682	25.6565	24.9242	25.4281	24.8568	24.785	25.1911	25.2942	25.6101	24.9201	25.4597	25.5391	25.781	25.3955	25.8202	25.8622	25.9548	25.6904	25.8511	25.0728	25.8575	25.2166	25.4192	25.1975	15	15	53.4	53.4	34.094	0	119.43	5503300000	187	11	11	13	8	11	11	9	12	11	13
Q9Y266	Q9Y266	Nuclear migration protein nudC	NUDC	2.12665	0.802644	28.8676	28.5974	28.2524	28.8391	27.2867	28.841	28.4982	28.5378	28.3122	27.7447	28.6062	28.6751	28.895	26.9039	28.1523	26.6498	27.1877	26.9215	27.5013	26.7607	28.7902	27.052	28.8119	28.5972	28.535	22	22	57.1	57.1	38.242	0	87.357	13499000000	139	18	17	12	18	15	18	18	19	14	15
O43776	O43776	Asparagine--tRNA ligase, cytoplasmic	NARS	2.12624	0.994772	25.4128	24.3906	24.4868	25.293	23.0469	23.9075	24.5592	24.3164	24.0438	22.6967	24.3928	24.3452	23.969	22.5605	23.2646	22.2796	22.5287	23.2151	22.3821	22.9005	24.4993	22.4479	23.8388	23.4424	25.3438	24	24	45.1	45.1	62.942	0	111.21	3325100000	170	19	16	11	17	10	13	16	14	10	13
P13987	P13987	CD59 glycoprotein	CD59	2.12344	-0.353009	28.422	28.4903	28.2394	28.5774	28.5113	28.4514	28.3399	28.4535	28.4383	28.6174	28.4936	28.4829	28.1528	29.0384	28.5586	29.3632	29.2701	29.1149	28.7912	28.0809	28.2415	29.1689	28.5382	28.4806	28.8235	8	8	40.6	40.6	14.177	0	56.13	33206000000	66	7	5	5	7	7	7	5	8	7	6
Q14185	Q14185	Dedicator of cytokinesis protein 1	DOCK1	2.1229	0.857434	25.7408	24.4969	25.3303	24.4496	24.1947	23.6592	23.5664	24.3881	24.6799	24.1149	24.6657	24.7847	25.0508	22.8733	24.5594	22.5743	22.4837	24.3146	23.1319	24.078	24.1846	23.4913	23.1123	24.6538	24.8277	27	25	20.6	19.4	215.34	0	37.261	1744100000	107	15	12	18	11	11	11	11	13	14	11
O15173	O15173	Membrane-associated progesterone receptor component 2	PGRMC2	2.12	-0.311214	24.9642	25.0485	25.5096	24.8264	25.267	24.7549	24.7676	24.7389	25.1042	25.2911	25.1665	25.1924	25.4501	25.4848	25.4226	25.6332	25.5305	25.846	25.3538	25.6275	25.0938	25.4652	24.8655	25.1289	25.281	11	10	43	39	23.818	0	43.297	4552900000	139	9	9	7	7	8	9	10	9	6	10
P49407	P49407	Beta-arrestin-1	ARRB1	2.11937	0.726716	23.7994	23.6783	22.9125	22.9693	22.3427	22.7676	23.3072	23.2434	22.6324	22.9334	23.938	23.2641	23.8004	22.1303	22.3252	21.8009	22.1368	21.9676	21.7761	22.0028	23.9375	22.2461	23.0797	22.5043	23.7612	8	7	27.3	25.6	47.065	0	50.896	882930000	68	7	5	6	5	5	5	4	6	3	4
O95169	O95169	NADH dehydrogenase [ubiquinone] 1 beta subcomplex subunit 8, mitochondrial	NDUFB8	2.11574	-0.553592	25.8976	26.1564	25.614	26.9363	26.5873	26.5792	26.6792	26.3782	26.597	26.6029	27.1215	26.5322	26.3276	27.2081	26.8492	27.3637	27.6574	25.8291	27.1242	27.0901	27.1705	26.7159	27.586	27.3714	26.2248	6	6	36	36	21.766	0	111.93	10889000000	144	6	6	4	5	5	5	5	4	5	4
Q9Y4P1	Q9Y4P1	Cysteine protease ATG4B	ATG4B	2.11503	0.676598	23.8139	23.8074	23.1977	24.2152	23.8748	24.5107	24.1174	23.9559	24.1284	23.783	23.9577	23.5431	24.3264	22.9681	23.911	22.3261	22.3663	22.1451	23.2727	22.7884	24.138	23.3295	24.1794	24.2531	23.4937	11	11	45.3	45.3	44.294	0	163.11	1658000000	162	9	9	8	10	9	10	9	9	9	6
Q7KZF4	Q7KZF4	Staphylococcal nuclease domain-containing protein 1	SND1	2.11486	0.466179	24.7873	24.7008	25.0569	24.5171	24.1289	24.5463	25.096	24.7333	24.6261	23.7419	24.9643	24.9495	25.2398	23.6524	24.3766	23.9999	23.6823	24.415	23.8591	24.2915	24.6116	24.0943	24.726	24.2774	24.809	35	35	50.1	50.1	102	0	143.68	5495400000	328	24	20	24	24	23	23	19	23	22	17
P55010	P55010	Eukaryotic translation initiation factor 5	EIF5	2.1143	0.76095	24.9282	25.0117	24.7079	24.9685	24.7681	24.8464	24.8959	24.8624	24.7713	24.7243	24.6754	24.8351	24.6108	23.9312	24.6323	21.7179	24.0135	23.8171	24.6261	22.8538	24.6808	24.0812	24.7742	24.8461	24.6844	15	15	38.5	38.5	49.222	0	61.905	3876800000	163	13	12	9	11	12	11	12	10	9	12
P12956;P51449	P12956	X-ray repair cross-complementing protein 6	XRCC6	2.11001	0.704031	25.8639	25.6858	26.7356	25.3017	25.6094	25.2206	25.586	25.7177	25.8308	24.8508	25.3911	25.9238	25.895	24.9015	25.3288	23.6798	23.8502	25.2273	25.4634	23.9794	25.1984	24.8916	25.4192	25.654	25.9077	34	34	58	58	69.842	0	323.31	14562000000	451	28	29	23	22	25	27	28	29	24	26
O15533	O15533	Tapasin	TAPBP	2.10997	-0.689095	24.5724	24.5488	25.7295	23.8849	24.8667	24.0483	24.3441	24.9627	24.7669	24.8114	24.0914	25.2242	25.3794	25.3789	25.4672	25.2214	25.0383	26.2881	26.2881	25.4022	24.8983	26.2558	24.1625	24.938	25.4511	6	6	13.4	13.4	47.625	0	27.913	2410500000	80	2	4	5	5	4	4	5	5	4	5
Q8NG11	Q8NG11	Tetraspanin-14	TSPAN14	2.10864	-0.607905	22.8764	23.1399	23.5585	22.4349	23.3467	22.4047	22.5114	23.8306	23.1227	22.7821	22.4894	23.0539	23.8511	23.6605	23.3431	24.0859	23.7323	24.0604	24.0929	23.6993	22.7122	24.149	NaN	22.7816	23.7102	5	5	23.3	23.3	30.69	0	22.227	583330000	46	4	4	4	4	4	4	2	3	5	3
P36969	P36969	Phospholipid hydroperoxide glutathione peroxidase, mitochondrial	GPX4	2.10835	-0.29623	24.723	24.7343	24.8343	24.8973	24.8984	24.5639	24.7977	24.4817	24.7695	24.7715	24.6176	24.6913	24.4862	24.8951	25.0423	25.2698	25.2506	24.332	24.8818	25.0846	25.3064	24.6536	25.5309	25.1837	24.6779	10	10	55.3	55.3	22.174	0	16.893	4454200000	122	9	9	9	9	9	9	9	9	8	8
Q9NP79	Q9NP79	Vacuolar protein sorting-associated protein VTA1 homolog	VTA1	2.10787	0.537848	25.144	25.3856	24.857	25.4999	24.896	25.5455	25.4451	25.4008	25.5692	25.2178	25.9263	25.2661	25.5113	24.5068	25.134	24.2911	24.5383	23.6734	24.8706	24.3305	25.6191	24.6944	25.658	25.3722	25.1635	11	11	41.7	41.7	33.879	0	244.61	3943300000	160	7	9	5	8	7	7	7	7	6	7
Q9NT99	Q9NT99	Leucine-rich repeat-containing protein 4B	LRRC4B	2.10774	-0.339758	NaN	22.4497	NaN	23.1486	NaN	22.7319	22.7586	22.4184	22.5835	22.9614	23.1167	22.7925	NaN	23.0213	22.9461	23.5072	22.9962	23.2539	23.1312	NaN	23.1784	22.7633	23.4901	23.1443	22.8134	4	2	6.3	3.4	76.433	0.0020121	2.3188	364720000	31	1	1	1	2	1	1	1	1	1	1
P60174	P60174	Triosephosphate isomerase	TPI1	2.10752	0.8071	29.4014	28.3347	27.7634	28.7195	27.5396	28.6013	28.4326	28.0091	28.142	27.2712	28.1709	28.0558	28.0892	27.023	27.1016	26.8406	27.1046	26.5978	26.667	27.022	28.3898	26.8992	27.8706	27.7407	29.3942	20	20	87.1	87.1	26.669	0	323.31	62844000000	360	19	18	15	17	15	19	18	20	16	17
P08758	P08758	Annexin A5	ANXA5	2.10576	0.703195	29.1621	27.722	27.9559	28.159	27.2112	26.9565	27.857	28.2051	27.0093	27.5327	27.0687	27.8579	27.4532	26.8011	26.4271	26.9503	26.4548	27.8891	27.2952	27.2937	26.9295	27.1363	26.4546	26.2222	28.1546	33	33	84.7	84.7	35.936	0	323.31	32343000000	329	26	24	19	25	25	22	22	25	20	22
P05067	P05067	Amyloid beta A4 protein;N-APP;Soluble APP-alpha;Soluble APP-beta;C99;Beta-amyloid protein 42;Beta-amyloid protein 40;C83;P3(42);P3(40);C80;Gamma-secretase C-terminal fragment 59;Gamma-secretase C-terminal fragment 57;Gamma-secretase C-terminal fragment 50;C31	APP	2.10431	-0.213682	27.5487	27.7234	27.6287	27.8006	27.7595	27.5012	27.418	27.4128	27.6194	27.8333	27.4895	27.7007	27.8458	27.7774	27.6617	28.22	27.9751	28.2311	27.7784	28.036	27.6894	27.6634	27.6871	27.7872	27.702	18	17	29.2	28.2	86.942	0	323.31	11092000000	246	15	15	14	14	14	15	14	14	15	16
Q8IXI1	Q8IXI1	Mitochondrial Rho GTPase 2	RHOT2	2.10059	-0.357221	NaN	23.4122	23.4712	23.0312	22.9529	23.2768	22.8441	23.12	23.4024	23.3664	23.2443	NaN	23.1115	23.9895	23.3605	23.7958	23.8873	23.1016	23.1306	23.8128	23.1031	23.4531	24.0846	23.5843	23.4192	9	8	21.7	19.9	68.117	0	23.59	797790000	67	1	7	4	7	5	5	6	8	7	7
Q00341	Q00341	Vigilin	HDLBP	2.09555	-0.292806	23.9308	23.9485	24.5797	23.8212	24.4431	23.9469	24.0277	24.2187	24.1337	24.279	24.4465	24.3838	24.4468	24.575	24.2389	24.5189	24.4473	25.0045	24.7724	24.6518	24.1366	24.6447	24.3462	24.4063	24.177	42	42	39.3	39.3	141.45	0	78.081	5159600000	365	25	22	25	26	30	26	27	31	27	31
P07384	P07384	Calpain-1 catalytic subunit	CAPN1	2.09276	0.204168	24.6337	24.5249	24.7597	24.4018	24.3657	24.1446	24.5383	24.4981	24.1994	24.4262	24.6246	24.4955	24.4323	24.0634	24.2648	24.3088	24.3738	24.3767	24.0237	23.9795	24.3476	24.4282	24.3755	24.0527	24.5352	32	32	53.2	53.2	81.889	0	83.895	4276500000	273	22	20	22	24	22	22	22	25	19	22
P47813;O14602	P47813;O14602	Eukaryotic translation initiation factor 1A, X-chromosomal;Eukaryotic translation initiation factor 1A, Y-chromosomal	EIF1AX;EIF1AY	2.08785	0.594693	24.5927	23.7233	24.5311	23.7697	23.631	23.6131	23.7211	24.6516	24.2255	23.6234	23.9914	24.1749	24.0674	22.558	23.1253	NaN	22.9332	23.8759	22.8897	NaN	23.7232	23.7186	23.3853	23.4805	24.6067	6	6	43.8	43.8	16.46	0	18.086	1191900000	59	5	6	4	4	4	5	4	5	4	5
P39023;Q92901	P39023	60S ribosomal protein L3	RPL3	2.08716	-0.475145	25.3268	25.5382	25.7859	24.8846	25.8265	24.9153	25.177	25.5383	25.3864	25.7224	25.2834	25.6095	25.7938	26.0187	25.7106	26.2907	25.7591	26.8131	26.123	26.0916	25.2476	26.4185	25.0121	25.7348	25.8248	19	19	45.7	45.7	46.108	0	81.295	7622400000	248	17	17	15	13	17	16	15	17	13	16
Q9HCJ6	Q9HCJ6	Synaptic vesicle membrane protein VAT-1 homolog-like	VAT1L	2.08396	0.751349	22.6186	23.0986	NaN	22.3185	21.7234	22.9245	22.4349	22.0709	22.9138	22.2661	23.6086	22.3667	23.6596	21.4216	22.0261	21.8759	NaN	21.5903	NaN	21.2295	23.0859	21.6184	22.0673	NaN	22.3262	8	8	29.8	29.8	45.899	0	16.419	498840000	58	5	8	1	6	5	5	3	5	5	2
Q6DKJ4	Q6DKJ4	Nucleoredoxin	NXN	2.08284	1.10852	23.7396	22.4277	23.3461	22.0121	22.601	22.1262	22.7964	23.2397	22.874	21.3489	20.9862	22.8159	22.7973	20.9603	22.0326	20.0675	NaN	22.549	20.0794	NaN	21.8162	21.5107	20.7387	21.2564	23.3741	9	9	33.6	33.6	48.392	0	53.225	654460000	82	5	7	7	6	5	6	7	9	8	3
P51513	P51513	RNA-binding protein Nova-1	NOVA1	2.08238	-0.533626	21.8985	22.0233	22.3797	22.2196	22.1627	22.6626	23.2946	22.0523	21.9982	22.3313	22.6603	21.9108	21.7425	23.6012	22.4207	22.4945	23.427	22.0817	22.6262	23.2323	22.3053	23.032	22.8101	22.6621	NaN	9	5	21.3	12	51.727	0.00029343	10.804	455800000	51	2	4	3	4	4	5	4	3	5	4
Q9BXP5;Q58EX7;REV__Q8IWL3	Q9BXP5	Serrate RNA effector molecule homolog	SRRT	2.08105	0.536992	23.9347	23.6199	24.8225	23.3233	23.5453	23.4505	23.5757	23.9204	23.7339	22.7766	23.8756	23.7062	24.2414	22.9597	22.9392	23.1247	22.3322	23.8946	23.0822	23.7444	22.9749	23.2284	22.8597	23.5256	23.6837	16	16	22.6	22.6	100.67	0	37.544	1589500000	131	13	12	13	10	13	9	11	13	13	10
P35232	P35232	Prohibitin	PHB	2.08045	-0.347486	26.8874	27.1027	27.124	27.6461	27.5474	27.4825	27.4633	27.3163	27.6534	27.5891	27.8956	27.5339	27.6766	27.9601	27.7809	28.0959	28.0859	27.4375	27.8792	27.9423	27.7708	27.9438	28.0924	27.6634	26.9803	17	17	65.4	65.4	29.804	0	323.31	39319000000	314	13	16	14	15	16	16	14	16	15	15
P54652	P54652	Heat shock-related 70 kDa protein 2	HSPA2	2.08017	0.33004	26.5615	25.8839	26.1761	26.1684	25.5907	26.0034	25.918	25.96	26.1096	25.8728	26.5455	26.3137	25.9431	26.0034	25.9249	25.659	25.987	25.5572	25.3232	25.5543	25.9212	25.6493	25.4692	25.5731	26.3839	37	21	59.2	39.4	70.02	0	323.31	14212000000	393	20	18	14	19	20	17	18	19	19	18
Q15771	Q15771	Ras-related protein Rab-30	RAB30	2.08012	-0.283448	22.2275	NaN	22.5202	22.3977	22.6167	22.5219	22.3088	22.2706	22.7012	22.5246	22.6105	22.7371	22.7185	22.608	22.616	NaN	23.1376	22.74	22.8777	NaN	22.4787	23.1592	NaN	23.0339	22.5165	7	6	43.8	39.9	23.058	0.00029472	11.027	411930000	29	4	2	3	4	4	4	4	4	4	4
Q96TA1	Q96TA1	Niban-like protein 1	FAM129B	2.07898	1.01023	25.2995	24.4561	25.5913	23.7534	24.1382	23.3684	24.144	25.2004	24.4775	23.6172	24.0132	25.2898	25.287	22.4224	23.4933	21.5936	23.2601	24.0902	23.5962	22.6364	24.1349	23.6136	23.3687	24.341	25.4523	27	27	50.3	50.3	84.137	0	287.63	4240900000	201	23	24	19	15	20	15	17	24	16	14
Q9Y696;P12273	Q9Y696	Chloride intracellular channel protein 4	CLIC4	2.07817	0.827571	27.4383	26.798	27.7364	27.0675	26.7623	26.4218	26.7507	27.014	26.924	26.0908	26.7794	27.4074	27.5548	25.3509	26.5786	24.9028	24.5253	26.4307	26.5606	25.2593	27.0443	26.166	26.8082	26.8644	27.343	20	19	83.4	81	28.772	0	323.31	20298000000	351	17	15	18	15	14	14	15	17	16	14
Q9NRR5	Q9NRR5	Ubiquilin-4	UBQLN4	2.07694	0.389382	22.2509	23.0051	22.227	22.1221	22.9837	23.0155	23.0456	23.031	22.8271	22.6103	22.1805	22.2515	NaN	22.2809	22.385	22.2592	22.2022	22.0587	NaN	22.1902	22.0454	22.3222	22.761	21.9535	22.1795	10	6	24	16.1	63.852	0	25.65	387820000	27	4	3	4	5	3	5	5	5	6	5
Q5BKZ1	Q5BKZ1	DBIRD complex subunit ZNF326	ZNF326	2.07411	-0.511815	22.3307	22.2738	22.959	22.3582	22.781	22.0876	22.3671	22.668	22.2384	22.6204	22.4848	22.1874	23.0274	23.3131	22.3075	23.2859	23.0342	23.9413	23.115	23.4709	NaN	23.2859	22.2818	22.7763	22.2195	8	8	17.9	17.9	65.653	0.00029326	10.772	674430000	40	6	4	3	2	6	7	6	5	5	6
P25054	P25054	Adenomatous polyposis coli protein	APC	2.07155	-0.195758	NaN	21.5457	NaN	21.6081	21.7551	21.8257	21.7149	21.5709	21.6925	21.8681	21.7321	21.6174	21.4812	NaN	21.9272	22.0151	21.9154	NaN	NaN	NaN	NaN	21.7737	NaN	21.9533	21.6325	2	2	1.1	1.1	311.64	0.00083316	2.6965	126950000	19	1	2	1	2	2	2	2	2	2	2
Q9UHD2;Q14164	Q9UHD2	Serine/threonine-protein kinase TBK1	TBK1	2.07068	-0.311675	22.7254	23.0376	23.2049	22.9943	23.127	23.2416	23.2849	22.9518	23.4897	23.6051	23.5022	23.1349	23.48	23.7745	23.6528	23.8132	24.0182	23.3681	23.231	23.4844	23.2525	23.5978	23.6632	23.4462	23.0039	16	16	31.6	31.6	83.641	0	33.614	1524600000	157	11	12	8	12	9	10	10	12	9	12
O60493	O60493	Sorting nexin-3	SNX3	2.07052	-0.212899	25.7467	25.8812	26.3458	25.9156	25.9222	25.9387	25.8416	25.7616	25.9118	25.9705	26.2447	26.0596	26.2725	26.0881	25.9677	26.1843	26.2655	26.1449	26.5714	26.2991	25.9901	26.3601	26.3101	26.2042	25.9961	12	10	77.8	73.5	18.762	0	64.168	6997200000	113	8	9	6	8	9	8	7	8	7	8
Q14195	Q14195	Dihydropyrimidinase-related protein 3	DPYSL3	2.07039	0.641008	24.8396	25.0296	24.9619	24.6866	23.3863	24.4089	23.865	24.1984	24.9299	24.0274	25.1995	24.6339	24.8021	24.2954	24.3469	23.9151	24.2263	23.8512	22.7765	23.5303	24.3698	23.2192	24.1743	23.2782	24.7577	22	17	56.3	46.1	61.963	0	151.65	4593000000	217	13	16	11	13	10	14	11	15	10	12
P61916	P61916	Epididymal secretory protein E1	NPC2	2.0695	-0.26828	22.9487	22.9676	NaN	NaN	23.0522	22.8394	23.0285	22.8888	NaN	22.8475	23.312	22.9442	23.3235	23.3184	23.0564	NaN	23.4091	NaN	23.5142	NaN	NaN	23.4511	23.1859	23.0494	NaN	3	3	31.8	31.8	16.57	0.0004345	3.3089	351650000	10	2	2	1	1	2	2	2	2	0	3
Q13443	Q13443	Disintegrin and metalloproteinase domain-containing protein 9	ADAM9	2.06597	-0.53378	21.707	21.7762	21.3874	21.5044	21.9817	22.1131	22.2913	22.2217	22.2415	21.7616	22.8265	NaN	22.4214	23.1204	22.296	23.4543	22.5863	21.9743	22.4362	23.286	22.2076	22.7059	22.249	22.2438	22.0791	5	5	8.8	8.8	90.555	0	25.285	366070000	41	4	3	3	3	2	2	3	4	4	3
Q9UNS2	Q9UNS2	COP9 signalosome complex subunit 3	COPS3	2.06543	0.841307	24.7019	24.4957	23.9353	24.7329	23.6686	24.4488	24.6306	24.0379	24.3925	23.7557	24.7188	24.6308	24.681	22.6467	23.8586	22.4066	23.0756	22.2842	23.162	22.8653	24.7303	23.1132	24.8348	24.6069	24.7792	14	14	40.9	40.9	47.873	0	59.344	2978300000	130	8	11	12	14	10	12	12	10	12	9
O00217	O00217	NADH dehydrogenase [ubiquinone] iron-sulfur protein 8, mitochondrial	NDUFS8	2.06333	-0.553497	26.7295	26.9036	26.3125	27.4946	27.2972	27.4088	27.5954	27.2226	27.2279	27.4948	27.9132	27.1292	27.3752	27.9317	27.5392	28.3351	28.3344	26.5995	27.7213	28.1859	27.4863	27.6867	28.4948	28.0437	27.1491	8	8	37.6	37.6	23.705	0	102.82	17473000000	160	7	7	5	6	7	8	8	8	7	7
Q9Y617	Q9Y617	Phosphoserine aminotransferase	PSAT1	2.06214	0.743415	32.515	32.8655	32.475	32.4308	31.2212	32.3402	32.118	31.9103	31.8537	31.3996	32.1793	31.8977	32.0276	30.9606	31.2942	29.6426	30.6713	30.9461	30.7041	31.9154	31.9978	31.6541	32.0896	31.772	32.57	18	18	50.3	50.3	40.422	0	90.319	117100000000	212	14	13	12	15	12	14	15	14	13	13
Q99805	Q99805	Transmembrane 9 superfamily member 2	TM9SF2	2.06208	-0.485163	23.6149	23.6665	24.7865	23.2733	23.8628	23.3242	23.6769	23.5019	23.8611	24.0157	23.7932	24.0226	24.3588	24.3805	24.3275	24.5969	24.4638	25.2643	24.0635	24.5299	23.5933	24.5246	23.8322	23.9351	24.2413	13	12	21.6	20.7	75.775	0	54.43	1743400000	108	7	8	7	6	8	7	7	8	6	7
P12081	P12081	Histidine--tRNA ligase, cytoplasmic	HARS	2.06085	0.864088	25.1265	24.8257	24.6613	25.6233	23.614	24.5886	24.8495	24.9098	24.81	23.605	24.9968	25.1857	24.9175	23.5039	24.0449	23.2454	23.5968	23.3776	22.6422	23.2697	25.4638	23.3272	24.7429	23.8315	25.5517	19	13	40.5	29.7	57.41	0	28.965	2973100000	130	11	9	8	10	6	10	10	10	9	5
O14733	O14733	Dual specificity mitogen-activated protein kinase kinase 7	MAP2K7	2.06068	-0.471765	22.0096	21.5447	21.6534	NaN	21.8423	22.0238	22.1622	22.0065	21.8429	21.9669	22.7593	21.4349	21.8287	22.2981	21.8623	23.1569	22.4777	NaN	22.1693	22.6569	22.577	22.4557	NaN	NaN	21.8983	4	4	13.4	13.4	47.484	0.00045382	4.1377	259660000	23	2	4	2	1	4	3	4	4	2	4
P04406;O14556	P04406	Glyceraldehyde-3-phosphate dehydrogenase	GAPDH	2.05736	0.376872	29.0568	29.5997	28.4305	28.7908	29.0045	29.2815	28.8073	28.626	28.9223	28.95	29.3418	28.6962	28.4004	28.6742	28.3289	28.4421	28.8455	28.1291	28.2275	28.2671	29.1808	28.4499	28.8332	28.5602	28.5307	23	23	75.5	75.5	36.053	0	323.31	66852000000	413	20	19	18	18	18	20	17	19	20	19
P24752	P24752	Acetyl-CoA acetyltransferase, mitochondrial	ACAT1	2.05555	-0.460327	26.696	27.0715	27.3956	26.9707	27.4865	27.5266	27.0508	27.0227	27.3495	27.4034	27.7334	27.112	27.4963	27.9136	27.2523	28.1831	28.0521	28.1373	27.8734	28.2874	27.39	27.9309	27.5617	27.4426	26.5594	28	28	71	71	45.199	0	323.31	37585000000	443	23	26	21	23	26	26	23	26	23	25
P04216	P04216	Thy-1 membrane glycoprotein	THY1	2.04891	1.00097	28.694	29.155	26.8513	29.3388	28.732	29.6812	28.1664	28.1546	29.0157	28.5704	NaN	NaN	NaN	27.3226	26.9383	NaN	NaN	27.6916	28.2817	NaN	28.0522	NaN	27.4616	NaN	27.6966	4	4	24.8	24.8	17.935	0	23.51	16346000000	45	3	4	3	3	3	3	3	3	3	3
P50583	P50583	Bis(5-nucleosyl)-tetraphosphatase [asymmetrical]	NUDT2	2.0442	0.497002	23.5104	23.7712	NaN	23.7959	22.9705	23.6217	23.3809	23.4803	22.8777	23.2045	23.7054	22.7685	NaN	22.3877	23.0025	NaN	22.6203	NaN	23.2648	NaN	22.816	NaN	23.1919	NaN	22.8385	7	7	60.5	60.5	16.829	0	17.515	778260000	28	4	6	2	6	5	4	4	6	4	5
P56589	P56589	Peroxisomal biogenesis factor 3	PEX3	2.04053	-0.377644	21.5914	22.2717	NaN	22.0735	21.8322	22.3359	21.9094	21.8544	21.7858	22.1512	22.9034	21.9288	22.0875	22.4325	22.7515	22.6991	22.5632	22.2296	NaN	22.8451	22.2381	22.3454	22.1181	22.6379	21.9583	5	5	20.6	20.6	42.139	0.00031095	13.024	345720000	59	4	4	1	5	4	4	2	4	3	3
P50416;Q92523	P50416	Carnitine O-palmitoyltransferase 1, liver isoform	CPT1A	2.03655	-0.513057	25.2963	25.0719	26.1975	24.8986	25.8159	24.8668	24.7895	24.9513	25.4038	25.4098	24.889	25.6243	25.9858	25.701	25.8432	25.986	25.7409	26.605	26.3535	26.085	25.3174	26.2226	25.4022	25.1907	25.5864	30	30	44.6	44.6	88.367	0	180.89	10135000000	397	24	27	21	25	27	26	24	25	22	27
O75431	O75431	Metaxin-2	MTX2	2.03623	-0.344822	24.7168	24.8776	24.5948	25.1518	25.0456	25.0869	25.1204	24.8728	25.3038	25.256	25.7703	25.1428	25.3006	25.5625	25.3638	25.4267	25.899	24.7213	25.3315	25.6755	25.4876	25.7112	25.5499	25.4862	25.0676	10	10	37.3	37.3	29.763	0	316.32	4486100000	129	7	8	6	7	9	7	8	9	5	9
O75131	O75131	Copine-3	CPNE3	2.0342	0.50307	24.7074	24.0453	24.6386	23.9417	23.7972	23.4396	24.0038	24.415	23.6555	23.677	24.0184	24.5285	24.281	23.4978	23.0857	23.4152	23.454	24.152	22.9319	23.4796	23.7934	23.836	23.3329	23.329	24.7163	16	15	41.2	39.5	60.13	0	234.1	2723400000	180	12	12	11	9	11	9	8	10	10	9
Q9UIA9	Q9UIA9	Exportin-7	XPO7	2.03188	0.633905	24.2708	24.0932	23.7677	24.3272	23.4684	24.2233	24.1517	24.1547	24.0891	23.3932	24.1499	24.3924	24.2157	23.2118	23.9631	22.6369	23.0134	22.8386	22.7024	22.3359	24.3425	23.3314	24.3657	24.0676	24.2277	29	29	36.6	36.6	123.91	0	301.79	3427100000	202	23	21	14	20	22	25	17	21	21	18
Q5W111	Q5W111	SPRY domain-containing protein 7	SPRYD7	2.03135	-0.52143	22.4208	22.7269	NaN	22.864	22.7972	22.9781	22.3955	21.8425	21.4795	22.1538	22.8848	22.8147	22.0317	22.9013	22.7558	22.7046	23.4775	23.3692	23.5387	NaN	22.5542	23.3163	22.691	22.5198	22.8476	5	5	33.2	33.2	21.666	0.00047562	5.0644	388550000	41	4	4	1	3	3	3	4	4	2	4
P30050	P30050	60S ribosomal protein L12	RPL12	2.02982	-0.479759	25.6955	25.8885	26.7661	25.6388	26.3086	25.3839	25.6627	25.8837	25.8091	26.1679	26.1969	26.3409	26.4599	26.4729	26.2905	26.9935	26.6483	27.0987	26.8599	25.9166	25.9	27.1764	26.1033	26.1914	26.2926	8	8	64.2	64.2	17.818	0	127.62	7718500000	135	8	8	6	7	8	8	8	8	7	8
P55786;A6NEC2	P55786	Puromycin-sensitive aminopeptidase	NPEPPS	2.02877	0.756178	28.5244	27.8035	27.5319	28.2573	26.7512	27.738	27.6774	27.2136	27.4326	26.715	27.743	27.4716	27.7253	26.6385	26.7938	26.3413	26.7787	25.9479	25.9859	26.0692	27.7051	26.2663	27.7318	27.1815	28.4872	41	41	56	56	103.28	0	300.83	13389000000	416	31	30	22	31	23	25	30	30	32	28
Q9UQ03	Q9UQ03	Coronin-2B	CORO2B	2.02665	0.498031	25.5373	26.0718	24.7104	26.018	25.6269	25.9586	25.6904	25.8815	25.7447	25.51	25.9161	25.4137	24.6597	24.7559	25.4284	24.8684	24.8639	24.6668	24.8313	24.7831	25.733	24.6501	25.2623	25.7578	25.5663	17	17	38.8	38.8	54.953	0	131.19	6211000000	194	11	14	7	13	10	11	12	12	12	12
Q15005	Q15005	Signal peptidase complex subunit 2	SPCS2	2.02637	-0.440124	25.1549	25.2745	26.2033	24.7718	25.4488	24.9275	25.0017	25.2736	25.4147	25.3386	25.6014	25.5392	25.4825	25.8911	25.4069	25.9344	25.9024	26.5694	26.0508	25.9611	25.029	26.1271	25.414	25.7315	25.3552	9	9	45.1	45.1	25.003	0	45.266	2090400000	94	6	7	5	5	5	4	6	7	4	6
Q9NR19	Q9NR19	Acetyl-coenzyme A synthetase, cytoplasmic	ACSS2	2.02592	0.566126	22.5374	22.8333	22.8767	22.9737	22.6498	23.177	22.6156	22.4762	22.4508	22.5903	23.4191	22.8968	23.0562	21.6989	22.6823	21.2413	21.4344	NaN	22.4428	21.6803	23.0094	22.2253	23.0926	22.8154	22.3795	11	11	18.8	18.8	78.579	0.0002713	8.3749	639640000	64	4	6	4	6	5	6	4	5	4	7
Q14019	Q14019	Coactosin-like protein	COTL1	2.02266	0.797977	24.9958	24.7598	23.8497	24.6905	23.6698	23.9596	23.385	23.6684	23.45	23.4025	24.1433	22.9617	23.2418	22.9059	22.5686	22.4077	22.8928	22.6696	NaN	NaN	23.7242	NaN	23.3232	22.622	24.4425	9	9	53.5	53.5	15.945	0	34.16	824210000	43	6	5	4	5	4	5	3	5	5	5
O60613	O60613	15 kDa selenoprotein	2015-09-01	2.02001	-0.320692	23.6007	23.8145	24.2333	23.6435	23.8518	23.4882	23.7214	23.6312	23.9801	23.7403	23.816	24.1846	24.0214	24.2669	24.0335	24.4533	24.3655	24.7659	23.7985	24.4143	23.7016	24.3044	23.7281	24.061	23.8573	5	5	32.1	32.1	18.092	0	36.529	1064100000	63	4	5	4	4	4	5	4	5	4	5
P04439	P04439	HLA class I histocompatibility antigen, A-3 alpha chain	HLA-A	2.01953	-0.73495	27.102	27.3166	28.2195	26.477	27.6832	26.704	26.9936	27.8796	27.5043	27.4492	27.0107	27.9127	28.0462	28.2401	27.9295	28.3112	27.7646	29.5168	29.146	28.5191	27.2837	28.6802	26.868	27.812	27.6392	22	13	57.5	35.9	40.84	0	323.31	20795000000	223	11	6	11	3	11	5	5	11	9	7
Q9NQ50	Q9NQ50	39S ribosomal protein L40, mitochondrial	MRPL40	2.01295	-0.440124	NaN	23.0121	23.5664	22.9577	23.5663	23.4782	NaN	NaN	23.6039	23.6552	23.9931	22.8976	23.2234	23.671	23.4841	23.9499	23.9579	23.9608	NaN	24.3811	NaN	23.789	NaN	23.9238	23.4021	2	2	17	17	24.49	0.00029586	11.146	343990000	35	0	2	2	2	2	2	1	1	2	2
P30153;P30154	P30153	Serine/threonine-protein phosphatase 2A 65 kDa regulatory subunit A alpha isoform	PPP2R1A	2.01218	0.555527	27.3196	27.3699	26.8699	27.6653	26.9107	27.5082	27.4435	27.1605	27.4632	26.8658	27.631	27.3755	27.5003	26.3796	27.2121	26.1483	26.3663	25.5398	26.4703	26.4108	27.6333	26.6917	27.4559	27.4592	27.3356	33	33	63	63	65.308	0	323.31	40163000000	519	29	29	26	24	27	29	28	30	26	27
Q08174	Q08174	Protocadherin-1	PCDH1	2.00708	-0.322315	24.0646	23.8368	23.4554	24.3249	23.8633	23.8378	24.1218	23.8609	24.3569	23.8961	23.6431	24.5966	24.5733	24.5298	24.3211	24.439	24.486	24.5238	24.1105	24.2932	24.3198	24.6653	24.2872	23.9259	24.3644	16	16	21.3	21.3	114.74	0	47.26	3295800000	209	12	12	9	13	10	11	13	13	11	10
Q9BZ29;Q5JSL3	Q9BZ29	Dedicator of cytokinesis protein 9	DOCK9	2.00622	0.616012	24.4445	23.4437	24.4665	23.4438	23.3644	23.1808	23.4397	23.7569	23.1788	22.8831	22.8847	23.9631	24.1065	23.0437	23.0064	22.5467	22.1808	23.26	23.0215	21.9247	23.1681	22.6989	23.1812	23.6091	23.942	45	44	27.9	27.4	236.44	0	115.75	3548000000	222	38	28	32	29	24	29	27	28	19	23
Q92673	Q92673	Sortilin-related receptor	SORL1	2.00264	-0.581425	23.1059	23.5873	22.8608	22.986	23.0635	23.2845	23.3229	23.1124	23.4429	23.5718	23.7894	23.1768	22.8563	24.9225	23.8123	23.5519	23.9615	22.7568	23.4432	24.1316	23.3713	25.1694	24.0132	23.4656	23.2953	15	15	9.7	9.7	248.42	0.00030713	12.527	746400000	44	3	6	9	7	10	5	6	9	10	10
P11310	P11310	Medium-chain specific acyl-CoA dehydrogenase, mitochondrial	ACADM	1.99619	-0.608736	22.7601	24.0916	24.4116	23.3597	24.4786	24.0771	22.8615	23.462	23.7747	24.0146	22.904	22.8742	24.2302	24.3825	23.5587	24.4794	24.3915	24.8883	24.6936	24.4139	23.9528	24.4596	24.2842	23.9255	23.5364	17	17	41.6	41.6	46.588	0	130.88	2937200000	173	9	15	13	13	13	14	10	14	12	14
Q9UJU6	Q9UJU6	Drebrin-like protein	DBNL	1.99616	0.577272	25.9229	26.0374	25.9565	25.9755	25.5616	25.9369	25.7827	25.7712	25.9425	25.2454	25.776	25.8617	26.1283	24.7326	25.775	24.2707	24.7893	24.78	24.7874	24.3581	26.0166	25.5105	26.0326	26.0235	26.0567	19	19	53.3	53.3	48.207	0	323.31	10230000000	267	16	17	16	17	16	16	16	17	16	15
P10606	P10606	Cytochrome c oxidase subunit 5B, mitochondrial	COX5B	1.99535	-0.62301	27.8192	27.9442	26.9875	28.5641	28.2893	28.4211	28.5788	28.0734	28.2816	28.3266	29.1603	28.5103	28.3352	28.709	28.7536	29.1618	29.5809	27.5219	29.3018	29.1467	29.025	28.8554	29.5077	29.0173	27.9335	10	10	55.8	55.8	13.696	0	102.05	34201000000	165	6	8	7	8	9	10	8	8	8	9
Q5JTV8	Q5JTV8	Torsin-1A-interacting protein 1	TOR1AIP1	1.99443	-0.600647	24.392	24.3179	25.4172	24.0555	25.06	23.893	24.02	24.3863	24.6661	24.8035	24.805	24.7401	25.1736	25.3957	25.1129	25.4191	24.9428	26.3249	25.7847	25.753	24.4917	25.4901	24.4151	24.6262	24.5873	22	21	50.3	48.5	66.248	0	154.7	3885600000	194	12	15	18	9	10	11	9	10	12	12
P04040	P04040	Catalase	CAT	1.99287	-0.549253	23.8256	24.2575	23.5886	23.4419	23.975	23.5892	22.8139	23.727	23.3661	23.9718	24.0277	23.9188	23.5739	24.5769	24.2771	24.4244	24.5498	25.1967	24.628	24.2934	23.9435	24.5934	24.1458	23.3484	22.9924	17	17	38.1	38.1	59.755	0	29.832	2049300000	125	11	12	8	10	13	12	8	10	10	14
Q8NBJ7	Q8NBJ7	Sulfatase-modifying factor 2	SUMF2	1.99256	-0.524537	21.8152	22.3505	23.3872	22.0049	22.7863	22.2618	22.2801	22.8339	22.4004	22.8502	22.888	22.8911	NaN	22.985	22.8005	22.7943	22.5661	24.0533	23.3703	23.8239	23.0129	23.3225	22.6915	22.7455	22.8781	6	6	26.6	26.6	33.843	0.0002686	8.074	644230000	37	3	4	5	4	4	4	3	5	5	5
P21953	P21953	2-oxoisovalerate dehydrogenase subunit beta, mitochondrial	BCKDHB	1.9913	0.565446	24.2124	24.1865	23.6643	23.6625	23.9887	24.339	23.6999	24.4017	24.0566	24.4755	23.1989	23.6734	22.5154	23.6643	23.5553	23.2052	22.7	23.4289	22.4905	23.4026	23.7951	23.0255	23.0424	24.0718	23.0558	8	8	25	25	43.122	0	49.801	1320400000	73	8	8	6	8	7	8	6	7	8	7
P22102	P22102	Trifunctional purine biosynthetic protein adenosine-3;Phosphoribosylamine--glycine ligase;Phosphoribosylformylglycinamidine cyclo-ligase;Phosphoribosylglycinamide formyltransferase	GART	1.99096	0.413946	23.6923	24.0098	24.1733	23.6334	23.3932	23.4697	23.7246	23.9809	23.9465	23.7869	24.0803	24.0372	23.9972	23.2497	23.7288	22.8619	22.4112	23.2644	23.3582	23.2308	23.9051	23.4459	23.8456	23.8067	24.0094	23	23	32	32	107.77	0	58.859	2116400000	171	17	19	16	19	14	12	18	18	16	16
P61619	P61619	Protein transport protein Sec61 subunit alpha isoform 1	SEC61A1	1.98877	-0.628121	23.2683	23.2814	24.0761	23.113	23.9356	22.4802	NaN	23.567	23.7425	22.9093	23.2177	23.3054	24.4538	24.0153	23.7157	24.5867	23.4854	24.486	24.555	24.5062	23.4108	24.4133	NaN	NaN	23.5652	7	4	19.1	13.4	52.264	0	16.013	874940000	57	2	1	2	0	2	1	0	2	2	1
Q6UXV4	Q6UXV4	MICOS complex subunit MIC27	APOOL	1.9874	-0.320225	23.6824	24.3492	24.1292	23.7758	24.1139	24.1102	23.7799	23.7018	24.4179	24.1121	24.1695	24.1994	24.2741	24.713	24.4614	24.3857	24.5529	24.6965	24.2382	24.6848	24.2904	24.6742	24.1348	24.1466	23.6167	12	12	67.9	67.9	29.159	0	52.924	2291900000	187	10	12	9	10	10	12	9	11	10	11
Q13509	Q13509	Tubulin beta-3 chain	TUBB3	1.98724	0.498451	29.0518	28.6808	28.2806	28.4385	28.2779	28.5336	28.2581	28.4073	28.6344	28.4045	29.0736	27.9682	28.8334	27.4857	28.0454	27.8746	27.6455	27.2701	27.6839	27.7844	28.9425	27.7147	28.4071	28.805	28.676	31	11	65.3	37.1	50.432	0	323.31	38399000000	372	10	8	7	9	9	10	9	10	8	9
Q13564	Q13564	NEDD8-activating enzyme E1 regulatory subunit	NAE1	1.98526	1.02756	23.433	23.2038	22.7722	23.858	22.4287	22.956	23.7964	23.214	22.9831	21.8065	23.8792	23.4282	23.2514	NaN	22.0163	20.7223	21.6401	20.677	NaN	21.4486	23.5757	21.4561	23.124	22.7872	23.8238	12	12	30.9	30.9	60.246	0	79.803	1123300000	108	9	10	8	10	6	10	11	11	9	4
Q13232	Q13232	Nucleoside diphosphate kinase 3	NME3	1.98229	-0.278136	23.8873	23.7355	23.5886	23.8123	24.0496	23.557	24.1779	24.2179	23.5512	24.0196	24.1356	24.3007	24.251	24.1998	24.0811	24.0809	23.9656	24.3998	24.6745	24.2098	23.925	24.4556	24.1981	24.3861	24.1006	9	9	65.7	65.7	19.015	0	22.256	1955800000	105	8	8	2	5	9	8	8	8	6	9
O60749	O60749	Sorting nexin-2	SNX2	1.9812	0.815342	24.4595	24.16	24.9191	24.3011	23.0922	24.0019	24.1391	24.215	24.3443	23.2275	24.3275	24.5248	24.6529	22.6327	23.8785	22.1783	22.6453	22.7261	23.3754	22.5576	24.3268	22.6855	24.395	24.1051	24.8923	18	16	39.9	35.8	58.47	0	49.99	2892200000	152	12	10	12	12	9	10	14	10	9	10
Q9Y5X3	Q9Y5X3	Sorting nexin-5	SNX5	1.98036	0.595871	24.3487	24.2136	24.1671	24.2474	23.6663	23.9923	24.1297	24.3606	24.1717	23.7333	24.589	24.2807	24.5583	23.0299	24.2247	22.9598	22.1639	23.4444	22.8262	23.6096	24.2827	23.8411	24.0709	24.1931	24.473	20	18	50.2	50.2	46.816	0	153.37	2546500000	193	11	13	8	11	13	12	13	13	10	12
Q86VN1	Q86VN1	Vacuolar protein-sorting-associated protein 36	VPS36	1.97578	0.341129	22.9089	22.573	22.4797	NaN	22.6283	NaN	NaN	22.463	22.7534	22.5284	22.6238	22.3216	22.323	21.9168	22.128	21.8247	21.5737	22.6164	22.4034	22.0373	22.5864	22.2348	22.6812	22.1814	22.4462	4	4	15	15	43.816	0.00025407	6.738	262350000	31	3	2	2	1	3	2	1	2	3	2
Q8N1F7	Q8N1F7	Nuclear pore complex protein Nup93	NUP93	1.97465	-0.491556	23.1795	22.9666	23.9113	22.3232	23.4749	22.6884	22.7971	23.0072	23.1113	23.099	23.0586	23.2372	23.2153	23.8018	23.4764	23.9239	23.4486	24.392	23.8223	24.0744	22.744	23.936	23.267	22.9848	23.0147	20	20	35.4	35.4	93.487	0	28.655	1562500000	104	14	12	17	11	16	13	14	11	12	14
Q13636	Q13636	Ras-related protein Rab-31	RAB31	1.9735	0.506407	23.6561	24.0986	23.3137	24.2276	23.5922	23.986	23.7997	24.0337	23.7548	24.1736	23.7527	22.8416	22.8487	23.4655	23.2701	23.4969	23.37	23.0362	23.8542	22.7419	23.6269	22.1034	23.1393	23.0993	23.1	6	4	38.7	27.3	21.569	0	100.68	943410000	62	2	4	3	4	3	3	4	4	3	4
Q96LW7	Q96LW7	Bcl10-interacting CARD protein	C9orf89	1.97285	-0.49374	22.1013	22.1126	22.4007	NaN	22.4929	NaN	NaN	NaN	NaN	22.2396	NaN	22.2914	NaN	NaN	22.5424	NaN	22.6363	23.2838	23.1894	NaN	NaN	22.8824	22.5302	NaN	22.3034	5	5	20.6	20.6	25.589	0.00063038	2.7898	243280000	10	3	4	4	0	3	2	2	1	2	3
P05090	P05090	Apolipoprotein D	APOD	1.97062	-0.497544	26.3379	26.3159	27.5785	26.6351	26.865	27.0826	26.4461	26.4167	27.119	26.3988	26.9722	26.9134	27.6562	27.7232	27.2017	28.176	27.45	26.8385	26.9142	27.5138	27.0752	27.7926	27.501	26.7599	26.936	9	8	38.1	34.9	21.275	0	253.47	19958000000	160	6	7	8	8	7	7	8	8	8	8
P54136	P54136	Arginine--tRNA ligase, cytoplasmic	RARS	1.96979	0.238431	24.5919	24.5309	25.0528	24.2354	24.5567	24.42	24.5112	24.4649	24.3471	24.3945	24.5326	24.4997	24.6762	23.8847	24.3499	24.0493	24.1077	24.4321	24.3086	24.1249	24.3195	24.1131	24.63	24.4881	24.6208	31	31	53.8	53.8	75.378	0	119.4	5200500000	329	23	25	25	28	25	23	24	22	26	26
Q9NZN3	Q9NZN3	EH domain-containing protein 3	EHD3	1.95565	0.454278	26.243	26.5537	26.0947	26.5473	26.2313	26.6971	26.526	26.0889	26.6984	26.3146	26.2453	26.4147	26.6656	25.6014	26.4957	25.3045	25.5663	25.2884	26.0034	25.3315	26.611	25.7333	26.7279	26.3771	26.4194	33	19	60.7	38.7	60.886	0	323.31	18647000000	472	15	17	16	18	17	18	18	14	17	17
A8K0Z3;C4AMC7;Q6VEQ5;A8MWX3	A8K0Z3;C4AMC7;Q6VEQ5;A8MWX3	WAS protein family homolog 1;Putative WAS protein family homolog 3;WAS protein family homolog 2;Putative WAS protein family homolog 4	WASH1;WASH3P;WASH2P;WASH4P	1.95461	0.702491	23.5048	NaN	23.6983	23.5881	23.437	NaN	NaN	NaN	23.1854	NaN	23.4831	22.3612	23.3031	NaN	23.0371	22.2264	22.2196	22.7253	21.9259	NaN	NaN	NaN	23.2918	NaN	22.8974	6	2	17.8	7.1	50.327	0.00030175	12.096	275520000	35	1	0	0	1	1	0	0	0	2	0
P52630	P52630	Signal transducer and activator of transcription 2	STAT2	1.95351	-0.627854	22.6007	21.7885	22.7052	21.8195	22.4736	22.0149	NaN	22.0877	22.5164	23.2074	22.0715	22.3329	22.2115	22.4793	NaN	23.3235	NaN	24.1363	23.1719	23.3708	22.5201	22.5724	NaN	22.8396	22.1092	11	11	18.3	18.3	97.915	0.00028555	9.8992	423960000	35	2	4	4	3	5	2	1	6	4	5
P21397	P21397	Amine oxidase [flavin-containing] A	MAOA	1.94933	-0.28582	26.0335	25.7553	26.4214	25.65	26.1673	26.108	26.3636	26.431	26.2919	26.1085	26.1151	26.2188	26.4539	26.6196	26.5978	26.7407	26.4564	26.922	26.3022	26.3787	26.242	26.6234	25.9535	26.1344	26.4147	23	21	50.9	48.6	59.681	0	208.98	16024000000	395	16	16	15	16	16	17	15	16	15	17
P25685	P25685	DnaJ homolog subfamily B member 1	DNAJB1	1.94797	0.302888	25.2285	25.047	24.8104	25.5125	25.1709	25.0269	25.4068	25.1036	25.1438	24.8574	25.3011	25.4815	25.3069	24.7932	24.949	24.6713	25.1316	24.1814	24.8413	24.6823	25.0766	24.7307	25.5317	24.9892	25.0001	15	15	40	40	38.044	0	117.14	3556800000	141	13	11	7	12	9	11	11	10	12	7
Q13485	Q13485	Mothers against decapentaplegic homolog 4	SMAD4	1.94656	0.362969	23.4182	22.9891	23.4823	NaN	22.9228	22.6587	22.719	22.9363	22.7028	22.7124	22.596	23.1803	23.1491	22.3666	23.1494	22.7349	22.2438	22.715	NaN	22.9914	22.3715	22.7155	22.0188	22.5329	22.6791	6	6	14.7	14.7	60.438	0	43.258	361620000	40	3	3	4	1	2	4	3	4	2	2
Q9BRA2	Q9BRA2	Thioredoxin domain-containing protein 17	TXNDC17	1.94392	1.01084	24.7829	23.6122	22.446	23.9213	22.9614	22.7539	24.645	24.4013	22.977	22.2983	22.709	24.3024	23.7595	22.3303	22.2579	21.405	21.9209	21.4521	22.2353	NaN	23.5933	22.0993	23.0933	22.5301	24.5225	5	5	53.7	53.7	13.941	0	17.48	724910000	44	4	2	4	5	3	4	4	4	4	3
Q92552	Q92552	28S ribosomal protein S27, mitochondrial	MRPS27	1.94323	-0.558066	21.5708	22.8633	22.5796	21.7162	22.4737	22.3823	22.0035	21.2093	22.4387	22.9692	23.0568	22.5321	22.3173	22.6874	22.419	23.1983	23.6183	22.9166	22.6604	23.3086	22.4316	23.1034	23.0548	23.0972	21.9978	8	8	24.4	24.4	47.611	0	26.543	566450000	62	3	5	3	6	6	4	5	3	4	8
Q9Y224	Q9Y224	UPF0568 protein C14orf166	C14orf166	1.94181	0.368536	25.4008	25.2889	26.0332	25.3697	25.389	25.2611	25.3277	25.4201	25.4028	25.2284	25.8326	25.6323	25.6731	24.7266	25.2997	24.7099	24.2357	25.0071	25.4904	24.972	25.1202	25.3649	25.6975	25.5372	25.1943	16	15	73.4	73.4	28.068	0	82.055	5736700000	193	13	14	12	11	14	13	14	14	9	14
Q8IUD2	Q8IUD2	ELKS/Rab6-interacting/CAST family member 1	ERC1	1.93927	-0.261861	23.2814	23.4536	23.9154	23.5264	23.5358	23.1769	23.534	23.4434	23.656	23.4594	23.7026	23.7549	23.8742	23.8454	23.6853	23.9339	23.8165	24.5011	23.9304	23.9818	23.704	23.8005	23.5601	23.6295	23.5053	28	20	28.4	23	128.08	0	69.738	2716000000	219	15	14	12	9	14	12	9	11	11	13
Q99460	Q99460	26S proteasome non-ATPase regulatory subunit 1	PSMD1	1.93786	0.211854	24.4134	24.4271	24.6302	24.5392	24.5261	24.3422	24.6031	24.4273	24.7688	24.5003	24.9469	24.7839	24.7594	24.1272	24.4613	24.0645	24.1597	24.3247	24.2041	24.4861	24.4276	24.4137	24.7476	24.5734	24.546	36	36	50.2	50.2	105.84	0	254.03	8042000000	466	29	28	29	28	29	31	25	29	29	30
Q02750	Q02750	Dual specificity mitogen-activated protein kinase kinase 1	MAP2K1	1.936	0.700177	26.6498	27.127	26.1283	27.4006	26.4139	27.3916	27.3709	26.8838	27.3881	26.7191	27.6534	27.3471	27.5389	25.9775	26.9094	25.2966	25.9776	24.9801	26.4923	25.6868	27.2406	26.738	27.3126	27.0393	26.8817	23	16	66.2	47.8	43.439	0	323.31	16049000000	255	12	13	8	13	13	13	13	13	10	11
O75533	O75533	Splicing factor 3B subunit 1	SF3B1	1.93526	-0.512121	23.7595	23.7722	24.6591	23.1729	24.1479	23.5677	23.0855	23.4516	23.5527	24.0122	23.6004	23.8925	24.2043	24.8215	24.0541	24.5431	24.3462	25.1872	24.74	24.2957	23.3669	24.2508	23.7903	23.9664	23.9019	34	34	36	36	145.83	0	67.519	3228800000	168	22	20	20	11	22	17	14	19	14	25
P35637	P35637	RNA-binding protein FUS	FUS	1.9347	-0.496399	24.1398	24.6461	25.5275	24.0873	24.8077	24.1331	24.4057	24.8711	24.3208	24.8511	24.5926	24.7771	24.8516	24.9329	25.1837	25.5687	25.0865	26.1917	25.0453	25.5982	24.6021	25.2809	24.3973	24.8384	24.6263	11	9	22.8	22.8	53.425	0	59.469	3630500000	107	5	6	7	4	8	7	8	8	5	7
Q14678;Q6UXH0	Q14678	KN motif and ankyrin repeat domain-containing protein 1	KANK1	1.9344	-0.775609	23.3066	23.1953	24.5385	22.8202	24.3129	22.6837	23.4534	22.8516	23.6143	23.3218	23.3557	23.4298	23.4666	25.1528	24.6259	24.8066	23.4427	25.6717	23.5984	24.6842	23.2554	23.8521	NaN	23.1743	23.7948	18	17	22.3	21.1	147.29	0	58.225	1077600000	45	9	7	8	3	9	3	5	8	6	7
Q9NZ32	Q9NZ32	Actin-related protein 10	ACTR10	1.93113	0.325063	24.3689	24.2563	24.3365	24.4024	24.0375	24.5165	24.4342	24.277	24.4975	24.2348	24.5544	24.4351	24.5035	23.7456	24.5916	23.8338	23.5241	23.6933	23.7844	23.7169	24.577	23.8342	24.4539	24.3697	24.456	15	15	54	54	46.306	0	150.27	2913600000	239	11	11	11	12	10	10	10	10	10	12
P99999;CON__P62894	P99999	Cytochrome c	CYCS	1.93085	-0.468664	26.1664	26.4429	25.9572	25.8323	26.9382	26.4792	26.3078	26.3171	26.0245	26.4182	26.5246	25.7688	26.2145	27.0698	25.8779	26.5297	27.318	26.8813	27.2431	27.2138	26.8501	26.5833	26.8544	26.6899	25.6434	9	9	62.9	62.9	11.749	0	37.548	8151100000	155	8	9	6	8	7	8	7	8	7	8
P06454	P06454	Prothymosin alpha;Prothymosin alpha, N-terminally processed;Thymosin alpha-1	PTMA	1.92662	-0.577045	23.1163	23.1768	23.8775	23.5707	23.1781	23.1151	23.0382	22.7843	23.1055	NaN	23.6987	23.2505	23.5946	23.5914	NaN	23.9475	NaN	24.9579	NaN	23.8968	23.7693	23.9155	NaN	23.0061	NaN	3	3	33.3	33.3	12.203	0.00047699	5.1785	512880000	26	2	3	3	2	2	2	3	2	2	1
Q5SSJ5	Q5SSJ5	Heterochromatin protein 1-binding protein 3	HP1BP3	1.92593	-0.655692	25.2446	25.6388	26.663	24.7435	25.8604	24.5073	25.1904	25.391	25.6786	25.8617	25.7447	25.9158	26.0976	26.7336	25.9011	26.1701	26.3717	27.1751	26.6794	26.6954	25.2011	26.907	25.3454	25.9492	25.6967	25	25	40	40	61.206	0	54.909	12554000000	246	17	16	20	17	18	14	17	17	17	21
P29120	P29120	Neuroendocrine convertase 1	PCSK1	1.92523	-0.68161	23.3335	23.6598	NaN	24.4398	23.5753	24.5536	24.6455	23.8148	24.3292	24.1115	23.478	23.6974	23.4187	24.8364	24.0059	25.4493	25.5951	NaN	23.6042	24.0024	24.9142	24.6142	25.4756	23.928	24.2079	7	7	9.8	9.8	84.151	0.00026947	8.1512	790160000	48	5	6	0	4	4	6	5	5	3	4
P98175	P98175	RNA-binding protein 10	RBM10	1.92422	-0.556051	21.8231	21.9561	22.4215	21.7949	22.6084	NaN	21.7793	22.0379	21.7302	22.1304	NaN	22.2403	22.2687	22.9152	NaN	22.3295	22.1684	23.5179	22.1064	23.0927	NaN	22.2656	NaN	NaN	NaN	6	6	7.4	7.4	103.53	0.00024752	5.9909	396340000	12	3	3	5	3	4	2	4	5	4	5
O15354	O15354	Prosaposin receptor GPR37	GPR37	1.92317	-0.52226	23.4328	23.5365	NaN	24.0553	23.4109	23.8911	23.655	22.8932	23.2356	24.0051	24.4705	23.7755	23.0928	24.2727	23.9345	24.2971	25.0571	NaN	23.9648	23.9345	24.1286	24.3057	24.1956	24.3748	23.1127	4	4	7.3	7.3	67.113	0.00026233	7.434	736680000	57	3	4	1	4	4	4	4	4	3	3
Q8NC96	Q8NC96	Adaptin ear-binding coat-associated protein 1	NECAP1	1.92066	0.567448	25.013	24.8709	23.9712	25.3608	24.5367	25.2855	25.3132	25.0962	24.9223	24.3748	25.0007	24.8321	24.8625	24.1145	24.4033	24.6959	24.3401	23.7971	22.7855	24.6491	25.316	24.1955	24.4413	24.101	24.9111	9	9	44.7	44.7	29.737	0	198.52	2219400000	110	6	5	5	8	9	7	8	6	6	7
Q8N6N7	Q8N6N7	Acyl-CoA-binding domain-containing protein 7	ACBD7	1.91922	0.649154	23.9747	24.5195	NaN	24.7133	23.2577	24.1359	24.307	23.8784	24.6729	23.1751	NaN	24.143	NaN	22.8939	23.5414	22.8429	23.4668	22.6516	NaN	23.4831	24.4371	23.1037	24.0121	23.4298	23.8521	3	3	54.5	54.5	9.7902	0	13.673	685530000	47	3	3	1	2	2	3	3	3	2	2
P22105;Q16473;REV__Q96CG3	P22105	Tenascin-X	TNXB	1.91868	-0.701503	24.2652	24.1172	25.8777	24.219	24.6521	23.3906	23.7609	25.3221	24.4782	24.1058	23.7511	24.2955	25.2049	25.0103	24.5321	25.6787	24.8334	26.0367	25.6284	25.9135	24.5086	25.1804	24.2858	25.0693	24.7628	112	112	40.7	40.7	458.38	0	323.31	15598000000	826	60	60	79	67	71	43	53	86	65	57
Q9UNZ2	Q9UNZ2	NSFL1 cofactor p47	NSFL1C	1.91586	0.647278	29.1313	29.353	29.1548	29.2605	28.403	29.4489	29.1838	28.9976	29.4038	28.4783	29.2167	29.5934	29.7243	27.9869	29.1619	27.5853	27.889	27.5596	28.7125	27.735	29.2944	28.4042	29.5015	29.1098	29.4613	16	16	52.7	52.7	40.572	0	101.43	17450000000	195	11	9	10	14	11	11	9	10	10	9
P08174	P08174	Complement decay-accelerating factor	CD55	1.91542	-0.357449	22.9815	22.8117	22.9582	23.1678	23.0094	23.0678	22.9517	23.698	23.1167	22.9785	23.0073	23.585	23.3736	23.7941	23.4972	23.9118	24.1801	22.9849	23.0465	23.4452	23.3823	23.9116	23.4293	23.1965	23.0857	11	11	33.6	33.6	41.4	0.00030432	12.279	1277000000	81	5	8	7	8	7	9	7	10	6	7
Q9BX66	Q9BX66	Sorbin and SH3 domain-containing protein 1	SORBS1	1.91401	-0.297456	25.1596	25.1956	25.5953	24.9133	25.2196	25.0289	24.9292	25.0952	25.25	24.8464	25.4567	25.1545	25.5795	25.2859	25.5689	25.6787	25.4117	26.0221	25.5814	25.8688	25.3878	25.6773	25.037	25.0754	25.2118	39	38	38.6	37.8	142.51	0	251.79	12481000000	520	32	34	28	33	30	32	30	33	28	30
Q13586	Q13586	Stromal interaction molecule 1	STIM1	1.90989	-0.391101	22.9555	23.2202	23.5262	23.3449	23.3243	22.6262	23.2887	23.3609	23.6411	23.6618	23.9813	23.6147	23.7324	23.9374	23.8306	24.5525	24.1242	24.0567	23.5709	23.8181	23.6477	23.9668	23.4501	23.3878	23.2225	11	11	24.1	24.1	77.422	0	36.476	1408800000	89	8	9	8	8	10	4	9	9	10	9
Q15773	Q15773	Myeloid leukemia factor 2	MLF2	1.90983	0.657959	25.9648	26.1463	24.8114	25.6118	26.0714	26.4514	26.1701	26.1172	25.4799	26.6862	26.0548	24.4901	24.7666	24.8589	24.9214	24.9298	25.4133	24.5288	NaN	25.1585	25.5592	24.2357	25.6761	25.4764	25.3152	7	7	32.7	32.7	28.147	0	51.526	3144000000	120	5	5	5	5	5	5	5	5	5	6
Q8WY22	Q8WY22	BRI3-binding protein	BRI3BP	1.9084	-0.39866	23.2601	23.6437	23.7382	22.9888	23.9164	23.3878	23.7429	23.1569	23.4728	23.718	23.8108	22.8305	23.6025	23.6033	24.2831	24.2338	24.4024	23.8966	23.6114	23.9067	23.4874	NaN	24.1884	23.8943	23.1827	3	3	16.7	16.7	27.835	0	87.005	726890000	60	3	3	3	2	3	3	3	3	3	3
Q5TH69	Q5TH69	Brefeldin A-inhibited guanine nucleotide-exchange protein 3	ARFGEF3	1.90505	-0.43112	22.6662	23.3609	22.664	23.5285	23.4769	23.6079	23.2029	22.9599	23.6409	23.5698	23.6611	23.4215	23.4855	23.9908	23.8993	24.1903	24.3162	22.9869	23.1084	23.9637	23.7085	23.9757	24.0147	23.8163	23.1221	28	28	20.6	20.6	240.65	0	65.383	2702300000	250	19	23	10	20	22	22	20	20	21	23
Q04837	Q04837	Single-stranded DNA-binding protein, mitochondrial	SSBP1	1.90378	-0.349146	26.2369	26.4605	26.3581	26.3268	26.4942	26.7627	26.4929	26.4141	26.6724	26.6404	27.2123	26.6235	26.8346	27.0335	26.4413	27.2059	27.581	26.6505	26.8028	27.271	26.808	27.1366	27.2458	26.6589	26.3048	9	9	56.8	56.8	17.259	0	323.31	9220600000	177	8	9	6	8	9	9	7	8	9	8
P30049	P30049	ATP synthase subunit delta, mitochondrial	ATP5D	1.90345	-0.4704	27.5726	27.7138	27.5119	28.4042	28.3252	28.2741	28.742	28.0658	28.3247	28.3718	28.9006	28.2379	28.4914	29.1175	28.7087	28.9707	29.1337	27.7199	28.0912	29.0062	28.5708	28.9622	29.05	28.7278	28.2964	2	2	13.7	13.7	17.49	0	64.616	17142000000	19	2	2	2	2	2	2	2	2	2	2
P62841	P62841	40S ribosomal protein S15	RPS15	1.90333	-0.45009	24.8505	24.9322	25.5565	24.5616	24.9085	24.4292	24.5544	25.1872	24.7403	25.4465	24.694	24.9549	24.8602	25.4696	25.3358	25.8174	25.134	26.0003	25.3203	25.8497	24.8899	25.7656	24.2565	25.0775	25.2621	4	3	40.7	36.6	17.04	0	36.169	1701000000	57	2	2	2	2	3	2	2	3	2	3
Q9UPQ0	Q9UPQ0	LIM and calponin homology domains-containing protein 1	LIMCH1	1.90246	-0.231812	24.0579	24.132	24.3005	24.1273	23.9405	23.8237	23.8806	23.5014	24.2175	23.9205	24.0533	24.3795	24.3713	24.1524	24.3813	24.1677	24.3081	24.4145	24.4969	24.6135	24.0321	24.0818	24.3354	24.2389	24.2109	29	29	33.6	33.6	121.87	0	60.665	3711700000	234	19	18	18	18	22	18	19	17	18	20
Q6NV74	Q6NV74	Uncharacterized protein KIAA1211-like	KIAA1211L	1.90106	-0.439368	23.07	22.6865	NaN	23.2604	23.0335	23.66	23.4785	22.8782	23.2557	22.9982	23.1476	22.9046	23.0616	23.1727	23.5068	23.8283	23.662	NaN	NaN	23.6613	24.1622	23.245	24.0822	NaN	22.71	7	7	10.5	10.5	102.16	0	26.645	575370000	35	2	5	0	4	3	6	5	5	3	5
Q9Y281	Q9Y281	Cofilin-2	CFL2	1.90097	0.659645	26.0737	25.0695	25.2147	26.214	24.8274	25.3456	25.6481	25.3022	25.3497	24.5755	26.0372	25.7893	26.0145	24.3122	24.8416	24.8588	24.1363	23.7592	24.3001	25.0865	26.0849	24.4518	25.5827	24.8934	25.7411	11	7	77.1	52.4	18.736	0	165.99	3909700000	65	6	6	5	7	7	6	6	6	5	7
P49591	P49591	Serine--tRNA ligase, cytoplasmic	SARS	1.90088	0.73133	24.1134	23.2561	23.2314	23.274	22.8453	23.0431	22.9496	22.7215	22.4564	22.5241	22.7169	22.7888	23.1018	21.778	20.8976	22.3488	21.7121	22.4391	21.7077	22.3488	23.1088	NaN	22.679	21.8306	24.1238	15	15	37.4	37.4	58.777	0	19.222	982380000	84	11	10	10	10	10	10	8	8	10	8
Q14103	Q14103	Heterogeneous nuclear ribonucleoprotein D0	HNRNPD	1.8998	-0.361493	26.3418	26.1087	26.7095	25.8498	26.2923	26.3312	26.1114	26.2088	25.7366	26.45	26.376	25.6597	26.0347	26.8191	26.2316	26.6418	26.7387	27.2107	26.0299	26.8763	26.1215	26.731	26.0632	26.4939	26.4206	16	15	36.1	33.8	38.434	0	323.31	9617400000	199	12	11	10	11	12	12	13	14	7	13
Q13613	Q13613	Myotubularin-related protein 1	MTMR1	1.89836	0.519158	23.6465	23.9666	22.4532	24.0129	23.2196	24.1871	24.1102	23.7107	23.7408	24.0807	24.3471	23.2268	23.7177	23.1086	23.7489	23.4052	22.798	22.8569	22.5544	23.357	24.1208	22.9104	22.9079	23.2815	23.4158	13	12	30.4	28.4	74.677	0	25.096	1311700000	72	8	10	8	9	9	9	9	8	10	8
O75935	O75935	Dynactin subunit 3	DCTN3	1.89732	0.367459	25.282	25.2919	25.4972	25.4978	25.0866	25.5218	25.4253	24.9175	25.4396	25.1472	25.5249	25.554	25.5493	24.6741	25.1126	24.3862	24.8527	24.4516	24.7198	24.704	25.6552	24.9735	25.6597	25.4159	25.3562	10	9	58.6	55.4	21.119	0	135.48	5071600000	101	8	9	6	9	7	9	9	9	8	9
Q86VW0	Q86VW0	SEC14 domain and spectrin repeat-containing protein 1	SESTD1	1.89684	-0.284831	22.0098	22.453	NaN	22.2553	22.3918	22.3911	22.2624	22.3526	22.5312	22.055	22.9998	22.4713	NaN	22.9223	22.7968	22.6889	23.0449	22.4294	22.6633	22.7184	22.3947	22.8045	22.6856	22.6498	22.1722	6	6	10.8	10.8	79.347	0.00028736	10.11	363570000	47	3	2	1	3	4	4	5	5	3	4
P55884	P55884	Eukaryotic translation initiation factor 3 subunit B	EIF3B	1.89628	0.550273	24.1871	23.8156	24.0559	23.8677	23.025	23.3307	23.8178	23.5558	23.2671	22.7323	23.6733	23.934	23.8112	22.7639	23.3958	22.7126	22.2652	23.2264	23.3523	23.0902	23.6867	22.2728	23.6695	22.3966	24.0174	23	23	35.5	35.5	92.48	0	68.897	2361100000	211	18	17	13	19	12	14	14	17	14	9
O95757	O95757	Heat shock 70 kDa protein 4L	HSPA4L	1.8901	0.534903	26.6763	26.2292	25.5513	27.0129	26.6091	26.6115	27.1244	26.7556	26.4683	25.551	26.5846	26.5512	26.5012	25.7986	26.0175	25.4659	25.8779	24.8532	25.8125	25.6145	26.6629	25.8559	26.5351	26.1961	26.6384	44	39	65.8	58.6	94.511	0	323.31	18252000000	502	31	29	18	31	28	32	31	28	27	21
Q15691	Q15691	Microtubule-associated protein RP/EB family member 1	MAPRE1	1.88902	0.613771	25.4969	24.5393	25.0904	24.9223	24.3561	24.294	24.818	24.8547	24.5857	23.6282	24.2692	25.1526	24.998	23.9788	23.6521	23.4438	23.6831	24.9095	24.145	23.478	24.6516	23.7962	23.955	23.6824	25.572	14	11	59.3	56.7	29.999	0	158.47	2923800000	118	10	8	8	8	9	7	9	10	7	6
P08754	P08754	Guanine nucleotide-binding protein G(k) subunit alpha	GNAI3	1.88858	-0.240407	25.6411	25.8121	26.0516	25.7302	25.939	25.5517	25.5422	25.6943	25.8918	25.8462	26.0074	25.8639	26.0731	26.1541	25.9585	26.0744	26.2698	26.6253	26.1601	26.0455	25.8	26.2978	25.7457	25.7896	25.7898	19	8	54.8	29.9	40.532	0	177.95	5357000000	169	6	7	7	7	7	7	5	6	7	5
Q01081;P0DN76;Q8WU68	Q01081;P0DN76;Q8WU68	Splicing factor U2AF 35 kDa subunit;Splicing factor U2AF 26 kDa subunit	U2AF1;U2AF1L4	1.88699	-0.577184	24.1384	23.8284	25.0056	23.2676	24.438	23.4339	24.2689	24.2826	23.7403	24.3071	24.1781	24.0949	24.893	25.0905	24.3047	25.1442	24.7201	25.4488	24.891	25.2726	23.5369	25.2228	24.2014	24.6731	24.1524	8	8	39.2	39.2	27.872	0	46.414	1418000000	79	4	5	5	5	5	4	3	7	5	4
Q92896	Q92896	Golgi apparatus protein 1	GLG1	1.88682	-0.461513	23.285	23.7324	24.523	23.0611	23.8211	23.4187	23.5301	23.5645	23.7142	23.6872	23.8186	23.6948	24.2187	24.3431	23.9949	24.5383	24.6001	24.6434	24.5967	24.5608	23.2195	24.2908	23.6558	23.8523	23.6141	36	36	40.5	40.5	134.55	0	130.58	4058800000	293	22	25	27	22	27	23	17	24	25	28
P53582	P53582	Methionine aminopeptidase 1	METAP1	1.88586	0.277582	23.0326	22.7485	22.4094	22.4292	22.9783	22.9181	23.0991	23.214	22.7476	22.7038	22.8199	22.6936	22.8445	NaN	22.4292	NaN	NaN	22.3169	22.3787	NaN	22.6793	NaN	22.6049	22.6727	22.7036	5	5	22.3	22.3	43.215	0	14.697	422170000	35	5	3	2	3	4	5	4	5	4	3
P25786	P25786	Proteasome subunit alpha type-1	PSMA1	1.88233	0.177236	23.4655	23.764	23.7315	23.4625	23.7694	23.7648	23.6037	23.5731	23.7586	23.6441	24.1524	23.5863	23.6266	23.4977	23.4952	23.512	23.5643	23.5404	23.3757	23.539	23.3827	23.6819	23.7925	23.512	23.1975	8	8	33.8	33.8	29.555	0.00025394	6.707	1035900000	41	5	6	7	6	6	6	6	6	5	6
Q96PK6	Q96PK6	RNA-binding protein 14	RBM14	1.88129	-0.419099	24.0611	23.6574	24.8583	23.5608	24.3721	23.7641	24.1141	24.0454	24.1225	23.9585	24.1309	24.0988	24.414	24.8781	24.316	24.6764	24.3268	25.2343	24.9754	24.7648	23.6991	24.7311	24.1694	24.2497	24.077	21	21	37.4	37.4	69.491	0	50.982	4153700000	189	13	14	14	14	16	12	15	16	14	15
Q96EE3	Q96EE3	Nucleoporin SEH1	SEH1L	1.87883	-0.36523	22.9517	22.7662	23.1867	22.387	22.8539	22.7878	22.5602	22.7944	22.9041	22.7733	23.1228	22.9623	22.8722	23.547	22.8214	23.2246	23.599	23.6994	NaN	23.2932	22.6173	NaN	22.8415	NaN	NaN	6	6	28.3	28.3	39.648	0.00030075	11.921	524230000	49	4	6	3	3	5	4	4	4	3	5
P31948	P31948	Stress-induced-phosphoprotein 1	STIP1	1.87621	0.383223	24.9099	24.8328	24.3856	24.4727	24.425	24.6278	24.5961	24.6276	24.2329	24.4396	25.2876	24.1605	24.4182	24.2345	24.0997	24.4546	24.4563	23.7851	23.2945	24.5587	24.8086	24.015	24.4642	24.1944	23.8815	20	20	40.3	40.3	62.639	0	47.334	2568400000	128	15	18	11	15	12	15	10	13	9	15
O95571	O95571	Persulfide dioxygenase ETHE1, mitochondrial	ETHE1	1.8752	-0.500489	23.4439	23.351	23.6727	23.2262	23.9063	22.8823	23.7851	23.6839	23.9882	23.6358	24.1097	22.4452	23.7378	24.1469	23.3781	24.2394	24.1835	24.5762	24.8052	23.8496	24.1225	24.1631	24.1178	23.6145	23.1488	9	9	42.9	42.9	27.873	0.00027878	9.15	1162200000	55	3	5	5	8	6	7	4	5	3	8
Q9Y371	Q9Y371	Endophilin-B1	SH3GLB1	1.87287	0.383684	24.2979	24.147	24.6431	24.2141	23.8662	24.0279	23.9323	23.9636	24.2633	23.6169	24.3065	24.4018	24.5107	23.2957	24.1051	23.1052	23.4898	23.849	23.5289	23.6012	24.2399	23.5507	24.2021	23.9354	24.5154	9	8	26.3	24.1	40.796	0	27.065	2093100000	146	7	7	8	8	6	7	7	7	7	3
P49441	P49441	Inositol polyphosphate 1-phosphatase	INPP1	1.87264	0.618419	23.6608	22.707	22.5143	23.3619	21.9627	22.7369	23.4889	22.9482	23.0214	22.0738	23.0335	22.6672	22.7354	21.8368	22.4015	NaN	21.9904	21.2132	21.8857	21.8444	23.2302	22.104	22.4419	22.0982	23.3843	8	8	26.3	26.3	43.998	0	32.144	638780000	66	7	5	5	7	6	5	7	7	5	3
Q92542	Q92542	Nicastrin	NCSTN	1.86806	-0.2596	23.8934	24.1671	24.3943	24.3747	24.2421	24.3996	24.4591	24.0622	24.4897	24.5475	24.6694	24.545	24.6185	24.8015	24.6146	25.0083	24.8739	24.9331	24.2578	24.672	24.278	24.795	24.5396	24.5148	24.315	7	7	9.4	9.4	78.41	0.00026525	7.7213	1231300000	70	5	6	6	6	6	5	6	7	5	6
Q12840	Q12840	Kinesin heavy chain isoform 5A	KIF5A	1.86781	-0.436388	21.7055	22.5988	22.3649	22.1701	22.7465	22.8807	NaN	NaN	22.8276	23.2283	22.8025	22.1926	22.5387	22.8026	23.0545	22.7595	23.1913	NaN	NaN	23.1446	22.783	22.637	23.1314	23.3785	NaN	22	10	27.4	13.9	117.38	0.0002886	10.264	545410000	45	2	7	5	6	6	9	2	3	9	8
P0C0L4;CON__ENSEMBL:ENSBTAP00000007350	P0C0L4	Complement C4-A;Complement C4 beta chain;Complement C4-A alpha chain;C4a anaphylatoxin;C4b-A;C4d-A;Complement C4 gamma chain	C4A	1.86671	0.886687	25.8849	26.4358	28.2501	26.2414	26.6287	25.2446	25.9252	26.0659	26.3278	25.4941	26.7823	27.0127	27.1069	25.9997	26.7301	25.9546	25.9873	26.7462	25.0277	25.8955	25.4014	25.4052	24.6025	24.8736	23.7207	63	4	48.7	3.7	192.78	0	323.31	26309000000	380	1	1	3	2	2	1	1	1	2	1
P07741	P07741	Adenine phosphoribosyltransferase	APRT	1.86366	0.751535	24.426	22.7144	23.3627	23.5121	22.9491	22.268	23.772	23.7731	23.3006	23.1471	22.7787	23.9227	23.6829	21.9842	22.2947	21.9425	NaN	22.8977	NaN	22.0964	23.8001	21.8952	22.6651	22.453	24.0016	9	9	68.9	68.9	19.608	0	127.37	1091100000	89	9	4	5	8	3	3	4	5	4	6
P45954	P45954	Short/branched chain specific acyl-CoA dehydrogenase, mitochondrial	ACADSB	1.86141	-0.473429	22.5107	23.4063	23.3023	22.5962	23.4316	23.1267	22.6182	22.1435	23.5159	23.6291	24.1768	23.0003	23.0076	23.6329	23.1387	23.3316	23.5123	23.8641	23.6849	24.024	23.4343	23.4595	24.0763	23.3276	23.5476	9	9	29.2	29.2	47.485	0	21.214	1085700000	100	5	6	6	6	7	6	3	5	7	6
Q9UBQ7	Q9UBQ7	Glyoxylate reductase/hydroxypyruvate reductase	GRHPR	1.86061	0.292949	25.6836	25.253	24.8988	25.4662	25.1865	25.5045	25.4118	25.1834	25.1543	24.7067	25.5298	25.1208	25.1934	24.6761	24.4975	25.0915	25.1549	24.7817	24.7423	25.1672	25.3876	24.7693	25.2055	24.7883	25.2623	14	14	56.1	56.1	35.668	0	147.46	4042300000	143	11	10	6	9	8	11	10	11	10	11
P45985	P45985	Dual specificity mitogen-activated protein kinase kinase 4	MAP2K4	1.85914	0.655481	25.1869	25.1395	24.1509	25.3821	25.0293	25.3636	25.6335	25.2562	25.5197	25.1633	25.6887	25.3236	25.3608	24.1865	25.0854	24.2397	24.3476	23.6323	22.8073	24.8662	25.6002	24.8452	24.9568	25.4374	25.0818	15	15	51.4	51.4	44.287	0	77.518	4122000000	117	9	12	9	12	9	9	10	11	9	10
P21399	P21399	Cytoplasmic aconitate hydratase	ACO1	1.85637	0.943937	24.1747	22.3736	22.4059	21.9248	22.093	22.1956	22.0389	21.9633	22.1942	21.6934	22.5445	22.0184	22.5894	21.651	21.5129	20.9893	20.927	21.1534	19.3415	20.9476	21.6342	21.3231	20.7677	22.1678	24.1431	16	16	22.9	22.9	98.398	0	36.494	619280000	78	13	8	7	8	6	8	6	9	6	6
P42704	P42704	Leucine-rich PPR motif-containing protein, mitochondrial	LRPPRC	1.85475	-0.309015	24.6748	25.1638	24.9154	25.214	25.3833	25.2982	25.3272	25.0092	25.1372	25.6085	25.6452	25.0939	24.6906	25.4402	25.4293	25.5563	25.6648	24.9171	25.451	25.6387	25.2947	25.5201	25.8888	25.8154	25.0868	71	70	61.3	60.8	157.9	0	323.31	22518000000	1008	54	57	54	58	61	58	57	57	58	62
Q9HC38	Q9HC38	Glyoxalase domain-containing protein 4	GLOD4	1.85066	0.53141	23.7615	23.6129	22.5505	23.5824	22.4404	23.0504	23.0609	22.595	23.0506	22.6896	23.4117	22.4692	23.3791	22.8735	22.0941	22.5777	22.3058	22.0281	22.2293	22.5021	22.9279	22.0486	22.8346	21.9972	23.808	10	10	35.1	35.1	34.793	0.00030989	12.862	908770000	64	8	8	5	9	5	8	8	5	7	5
P68371	P68371	Tubulin beta-4B chain	TUBB4B	1.84905	0.56784	29.7474	30.4033	29.2843	29.888	29.8828	30.0897	30.4093	29.3793	29.3937	29.7898	28.9534	29.3655	29.1628	28.7916	29.9826	29.0094	29.4227	29.26	28.2805	27.7614	29.4156	29.0808	29.674	29.1484	29.4352	33	2	67.6	3.6	49.83	0	323.31	55277000000	152	1	2	0	1	1	2	2	2	1	2
O75534	O75534	Cold shock domain-containing protein E1	CSDE1	1.84801	-0.229286	24.7742	25.1586	25.1153	25.0997	25.279	25.1525	25.1461	24.8873	25.2819	25.333	25.5142	25.2857	25.3381	25.5895	25.3436	25.4254	25.9344	25.1067	25.3935	25.4104	25.2052	25.5232	25.5471	25.4187	25.0372	38	38	52.8	52.8	88.884	0	323.31	8364800000	438	24	32	22	29	33	30	28	33	28	32
P12268	P12268	Inosine-5-monophosphate dehydrogenase 2	IMPDH2	1.84735	0.339519	23.7893	23.8611	24.1517	23.5959	23.691	23.6849	23.4416	23.7693	23.808	23.7165	23.3778	23.6394	23.3174	23.562	23.4144	22.7181	23.2915	23.936	23.6029	22.6681	23.285	22.8637	23.6897	23.4158	23.6424	18	17	45.3	43.8	55.804	0	36.308	1505800000	157	13	12	9	11	12	12	12	13	7	8
O94811	O94811	Tubulin polymerization-promoting protein	TPPP	1.84735	0.811559	28.6524	28.4724	27.1792	29.0384	27.4768	29.0856	28.9852	28.5063	28.7866	28.0713	28.8264	28.4764	28.4249	27.0706	28.4726	26.9429	26.5165	26.3185	27.2989	27.2219	28.8787	27.2463	28.582	28.3943	28.84	15	15	62.1	62.1	23.693	0	323.31	37102000000	197	13	11	9	13	10	13	13	9	11	10
P62701	P62701	40S ribosomal protein S4, X isoform	RPS4X	1.84271	-0.367495	25.528	25.434	26.095	25.3096	25.8464	25.282	25.1435	25.579	25.4595	25.9554	25.3465	25.6765	25.8872	25.9623	25.795	25.8503	25.9968	26.8016	26.3267	26.1874	25.3129	26.206	25.5184	25.7408	25.674	24	14	75.7	45.2	29.597	0	226.85	9053600000	195	10	11	8	9	11	11	9	12	9	8
O00487	O00487	26S proteasome non-ATPase regulatory subunit 14	PSMD14	1.8396	0.233102	24.1271	24.0165	24.3556	23.9827	24.1018	24.1563	24.3924	24.1405	24.4539	24.266	24.4353	24.3673	24.4768	23.8896	23.9496	23.799	23.8574	23.5599	24.2763	23.7424	24.303	24.0777	24.1122	24.4387	24.2176	11	11	45.5	45.5	34.577	0	62.906	1865300000	97	10	9	5	5	8	9	9	7	6	9
O75912	O75912	Diacylglycerol kinase iota	DGKI	1.83743	-0.306229	NaN	23.7784	NaN	23.878	23.7116	NaN	23.9364	NaN	23.6423	24.1057	24.0588	23.8218	NaN	24.1484	24.219	NaN	24.3176	NaN	24.0415	NaN	24.0759	23.7926	24.6148	NaN	NaN	7	6	7.2	5.8	117	0.0002649	7.6914	413900000	18	0	3	0	2	2	2	4	2	2	3
P38117	P38117	Electron transfer flavoprotein subunit beta	ETFB	1.83675	-0.470166	24.6933	25.3128	25.3507	24.8882	25.746	25.551	25.0942	24.9876	25.2477	25.3455	25.8424	25.4194	25.9551	26.0594	25.3895	26.0168	26.3751	26.0138	26.0123	26.119	25.3737	26.2808	26.1456	25.2766	24.6726	17	17	73.3	73.3	27.843	0	79.101	8308700000	250	15	17	12	13	16	16	14	17	13	16
O94919	O94919	Endonuclease domain-containing 1 protein	ENDOD1	1.836	-0.228171	25.9682	25.8921	26.0427	26.2719	26.547	26.1808	26.0434	25.7302	26.0816	26.3705	26.339	26.1422	26.1252	26.5656	26.2832	26.6983	26.3357	26.4208	26.4082	26.3249	26.1384	26.6589	26.2407	26.3396	25.9251	17	17	47.8	47.8	55.016	0	323.31	11511000000	279	17	13	11	17	16	13	15	13	12	13
Q8IYU2	Q8IYU2	E3 ubiquitin-protein ligase HACE1	HACE1	1.83479	0.624826	23.1851	23.4992	23.0674	23.6113	23.1067	23.6773	23.154	23.5727	24.2113	23.7635	24.8547	23.1781	22.7818	NaN	23.4768	22.1044	NaN	22.5494	NaN	22.8387	23.2226	22.8203	23.3697	22.7199	NaN	6	6	9.6	9.6	102.34	0.00042653	3.0233	369150000	19	4	6	2	3	2	3	4	3	3	4
P41743;Q05513	P41743	Protein kinase C iota type	PRKCI	1.83244	0.272419	22.3585	22.6755	22.2488	22.6337	22.5237	22.5062	22.52	22.8769	22.4829	22.8486	22.7301	22.0051	22.1567	NaN	22.2809	22.3891	22.3742	21.724	22.1416	22.4201	22.4752	22.2555	22.4503	22.1538	21.895	8	8	21	21	68.262	0	14.854	534500000	35	5	4	6	4	7	4	7	6	7	4
Q9NVD7	Q9NVD7	Alpha-parvin	PARVA	1.83224	0.953826	26.7144	25.8607	27.1032	25.892	25.5336	24.6703	25.7287	26.0487	26.1779	25.0673	25.3825	26.8939	26.8883	24.3357	25.2992	23.6153	23.3088	26.2465	25.6707	24.4117	25.7817	24.8602	24.8724	25.1762	26.9402	14	12	39	36.8	42.243	0	272.67	6929800000	166	10	12	10	9	9	10	10	10	10	9
P61201	P61201	COP9 signalosome complex subunit 2	COPS2	1.83176	0.743652	24.7343	24.2167	24.0761	24.6768	23.5665	24.4798	24.1159	24.0654	24.1086	23.378	24.0898	24.1416	24.2255	22.1634	23.5478	22.3905	23.086	22.1883	23.1754	NaN	24.6275	23.158	24.3748	24.0673	24.6273	17	17	42.2	42.2	51.596	0	66.328	2662400000	145	15	15	10	14	12	14	12	13	10	10
P23396	P23396	40S ribosomal protein S3	RPS3	1.83149	-0.399385	25.1048	25.2464	25.9455	24.9721	25.7344	24.9999	24.8026	25.2445	24.9864	25.595	25.0528	25.044	25.3933	25.8103	25.3919	25.9988	25.5861	26.3416	26.1173	26.0088	25.0453	25.6033	25.0924	25.4097	25.2686	19	19	74.1	74.1	26.688	0	38.592	6577100000	185	10	12	14	12	15	14	10	10	11	13
Q5HYI8	Q5HYI8	Rab-like protein 3	RABL3	1.83067	-0.340477	22.0927	22.4706	22.7144	22.5365	23.1422	22.6483	22.5893	22.3698	22.713	23.1933	23.1708	22.8284	23.0302	22.8731	22.9847	23.5273	23.4457	23.2292	22.5857	23.4202	22.8621	23.1664	23.0623	23.0928	22.605	5	5	30.1	30.1	26.422	0	27.978	499450000	62	2	3	3	4	5	4	4	3	2	4
P41732	P41732	Tetraspanin-7	TSPAN7	1.83001	-0.813405	26.6584	27.1866	25.8065	28.1281	27.0612	27.9126	27.8346	26.8292	28.1839	27.4505	28.5618	27.3726	27.9092	28.6228	28.8623	29.0604	29.0451	26.2855	28.0637	28.6389	28.2735	28.0163	28.8745	27.9476	27.5119	4	4	18.1	18.1	27.574	0	323.31	7830200000	66	4	3	1	3	3	3	2	3	2	3
Q8NE86	Q8NE86	Calcium uniporter protein, mitochondrial	MCU	1.82808	-0.251607	23.3897	23.3158	23.3875	23.7343	24.0876	23.7731	23.9637	24.0651	23.8777	23.7271	24.1378	23.7289	23.4439	24.0079	23.7641	24.0803	24.2218	23.7357	24.2579	23.996	23.9844	23.9234	24.0009	24.1755	23.7625	6	6	23.6	23.6	39.866	0	72.227	1492100000	126	5	6	4	5	6	5	5	6	5	5
Q96K76	Q96K76	Ubiquitin carboxyl-terminal hydrolase 47	USP47	1.82749	0.422678	24.1707	24.0218	24.074	24.0507	24.2666	24.0078	23.9021	24.1942	23.8172	24.0398	24.4254	23.8342	24.1164	22.9646	24.1063	23.0783	22.6624	23.6152	23.4216	23.3337	24.25	23.838	24.2642	24.1292	24.1144	16	16	17.3	17.3	157.31	0	27.919	1285600000	98	10	12	10	9	7	13	9	11	8	8
O15068	O15068	Guanine nucleotide exchange factor DBS	MCF2L	1.82704	-0.359948	23.5163	22.7763	23.453	23.1698	23.5973	22.8971	23.397	23.4709	23.1063	23.4848	23.3902	23.2466	23.8032	23.7262	23.6112	23.7934	23.8334	24.3275	23.7201	24.157	22.9571	24.0558	23.1964	23.3479	23.5706	19	17	25.2	23.9	128.11	0	47.456	1273500000	98	10	12	14	11	10	6	10	10	13	8
P34896	P34896	Serine hydroxymethyltransferase, cytosolic	SHMT1	1.8229	0.295948	22.7458	22.8035	23.4844	22.6693	NaN	22.7202	22.8047	23.19	22.7002	23.2224	23.0677	22.483	22.8069	22.7646	22.9165	22.3317	NaN	NaN	22.6568	NaN	22.4135	22.4373	22.7432	22.5732	22.5233	14	13	37.9	35	53.082	0	23.524	535660000	60	3	6	6	4	2	9	5	9	3	7
Q9HD34	Q9HD34	LYR motif-containing protein 4	LYRM4	1.82247	-0.362335	22.9642	23.5366	23.0567	23.7139	24.0786	23.6272	23.6303	23.3329	23.7231	23.6168	23.719	23.6174	23.8421	23.8037	23.572	23.7666	24.5399	NaN	23.6232	23.511	24.2317	24.3239	23.7161	24.4296	23.7794	4	4	45.1	45.1	10.758	0.00024594	5.8348	1068100000	37	4	4	3	4	4	4	3	4	3	3
P29590	P29590	Protein PML	PML	1.82198	-0.615445	23.8932	23.6574	24.9818	23.2378	24.3521	22.9581	23.4486	24.216	23.7088	24.012	23.8512	24.3849	24.5829	24.5117	24.3414	24.9383	24.3037	25.4598	25.169	24.9887	23.5587	25.2418	23.6454	24.2241	24.3427	28	28	43.3	43.3	97.55	0	72.989	4727600000	214	18	14	19	15	22	12	9	24	17	20
P16070	P16070	CD44 antigen	CD44	1.82159	0.68081	25.0648	24.9452	25.8039	25.5387	24.2411	24.421	23.4287	23.8789	23.6942	24.0603	25.569	24.7263	25.5467	24.0913	23.953	23.9025	23.5827	23.4342	25.0743	23.8119	23.9892	24.5377	23.8237	24.0391	23.8235	8	8	11.6	11.6	81.537	0.00030684	12.505	2335400000	81	5	7	6	7	7	6	2	6	5	6
P12270	P12270	Nucleoprotein TPR	TPR	1.8207	-0.539788	23.2833	22.8199	24.3253	22.5347	23.4705	22.3451	22.974	23.0127	22.9228	23.294	23.0413	23.1366	23.5886	23.7004	23.5005	24.0159	23.2748	24.6841	24.0944	23.9525	22.864	24.1831	22.9849	23.4534	23.384	37	37	20.6	20.6	267.29	0	112.65	1916900000	144	16	15	24	17	16	10	13	15	17	14
Q9UII2	Q9UII2	ATPase inhibitor, mitochondrial	ATPIF1	1.81511	-0.612697	27.2982	27.6835	26.7456	28.0274	27.9471	28.357	26.8622	26.9669	27.7937	28.2511	28.2917	27.7171	27.8178	28.2615	28.1539	28.6794	29.2606	27.06	28.1952	28.9304	28.01	28.684	28.5792	28.2857	27.3377	6	6	26.4	26.4	12.249	0.00025582	6.8863	17056000000	46	6	4	4	4	5	5	4	5	4	4
P46776	P46776	60S ribosomal protein L27a	RPL27A	1.81479	-0.374873	24.9593	25.0747	25.3441	24.7071	25.5373	24.6021	24.4181	24.9792	24.9784	25.3896	24.7615	25.1408	24.9612	25.7486	25.2848	25.5719	25.4974	26.0895	25.3018	24.9979	24.7891	25.6224	24.7215	25.262	25.4763	6	6	34.5	34.5	16.561	0	24.513	2907000000	61	6	5	4	4	5	5	5	6	5	6
O15144	O15144	Actin-related protein 2/3 complex subunit 2	ARPC2	1.81413	0.262806	25.4838	25.3522	25.3141	25.2127	25.1675	25.0035	25.3566	25.1888	24.9002	25.2005	25.016	25.2436	25.2293	24.9014	24.7593	24.4241	24.8423	25.2544	25.068	24.3998	25.2732	24.7792	25.1431	25.0431	25.4219	20	20	52.3	52.3	34.333	0	304.36	7108600000	269	17	19	15	15	17	19	16	17	14	14
Q8WVJ2	Q8WVJ2	NudC domain-containing protein 2	NUDCD2	1.81151	0.344759	24.011	23.976	23.7773	24.3444	24.2224	24.2984	24.1529	24.2658	24.3731	24.0427	24.4505	24.2549	24.3853	24.031	24.0033	23.2999	23.3253	23.5644	23.2829	23.6043	24.4392	23.8243	24.379	24.3215	24.146	5	5	36.3	36.3	17.676	0	54.957	1238700000	72	4	4	4	4	3	4	4	3	4	3
Q9C0C9	Q9C0C9	E2/E3 hybrid ubiquitin-protein ligase UBE2O	UBE2O	1.81076	1.10985	24.3118	23.8624	23.0914	24.5037	22.207	23.2185	24.0612	23.7315	23.5717	22.2724	24.2479	23.9133	24.1857	21.9086	22.3558	NaN	21.3209	21.5307	21.4959	20.906	23.9445	NaN	24.159	23.5879	23.9833	29	29	35.1	35.1	141.29	0	88.866	2424400000	150	23	21	15	22	13	24	21	20	17	10
P60880	P60880	Synaptosomal-associated protein 25	SNAP25	1.8096	-0.707235	27.881	28.1474	27.8369	29.4245	29.5635	28.545	29.037	28.2375	29.4169	28.818	29.0166	28.8553	28.7871	29.4598	29.2	29.8393	30.4346	27.7936	29.7035	29.9898	29.5275	29.4058	30.3184	29.4081	28.2374	24	24	83	83	23.315	0	323.31	80551000000	535	19	18	19	21	22	21	19	21	19	19
Q92530	Q92530	Proteasome inhibitor PI31 subunit	PSMF1	1.80877	0.662244	23.8315	23.0381	23.173	23.7553	23.0872	22.9756	23.0826	23.1657	23.551	22.8963	23.4641	23.7721	24.0908	21.8117	23.4371	21.7515	22.2197	22.2729	22.7324	22.217	23.6379	22.0252	24.0879	22.5546	23.8128	6	6	33.6	33.6	29.816	0	71.11	775700000	95	6	6	3	5	6	4	3	6	4	4
Q9H061	Q9H061	Transmembrane protein 126A	TMEM126A	1.80827	-0.394448	24.0917	24.5049	24.0463	24.7316	24.9468	24.8667	24.8346	24.7211	24.7366	24.7511	25.0008	24.6648	24.7578	24.8695	25.0536	25.6801	25.6194	24.0898	24.8447	25.3909	24.9712	25.4276	24.9557	25.2364	24.5834	7	7	50.8	50.8	21.527	0	73.698	2042700000	97	6	6	5	6	7	7	7	6	4	6
P26373	P26373	60S ribosomal protein L13	RPL13	1.80763	-0.352683	25.0157	25.4627	25.9268	24.9715	25.604	24.9494	24.9939	25.4722	25.2417	25.4925	24.9556	25.5509	25.2373	25.5614	25.5762	25.9257	25.1653	26.1708	26.3883	25.4655	25.3408	25.8662	25.3927	25.496	25.4595	10	10	45.5	45.5	24.261	0	140.22	3996100000	121	6	7	8	7	6	10	7	7	7	6
P30041	P30041	Peroxiredoxin-6	PRDX6	1.80723	0.421858	25.5977	26.2337	26.2468	25.613	25.1536	25.6511	25.2976	25.1068	25.2242	25.5983	26.651	25.2292	25.9282	25.1539	25.4667	25.1438	25.3356	24.9732	25.0365	25.299	25.9959	24.9589	25.309	25.1953	24.9448	18	18	72.3	72.3	25.035	0	316.47	7733100000	244	16	16	16	14	14	16	14	17	14	17
P47869	P47869	Gamma-aminobutyric acid receptor subunit alpha-2	GABRA2	1.80659	-0.880915	22.2252	22.8803	21.369	23.3873	22.066	NaN	NaN	NaN	23.0802	NaN	NaN	22.8616	NaN	23.302	NaN	23.1878	23.8535	NaN	NaN	NaN	23.5573	NaN	23.6456	23.0562	NaN	7	2	13.5	5.5	51.326	0.00025253	6.5593	285310000	43	2	2	2	2	2	2	1	1	2	1
Q9Y6I3	Q9Y6I3	Epsin-1	EPN1	1.80637	0.622769	25.5225	25.589	24.8248	26.1893	24.6219	25.8998	25.9011	25.4574	25.7502	24.3365	24.9844	25.6271	25.5081	24.2217	24.9836	24.5851	24.3582	24.1073	24.2547	24.5766	25.9762	24.1627	25.4235	24.92	25.7681	13	11	26.9	24.8	60.293	0	82.823	3767200000	134	10	10	5	9	7	10	11	10	9	6
Q13573	Q13573	SNW domain-containing protein 1	SNW1	1.80536	-0.581724	21.7181	21.5407	NaN	21.2013	22.0561	21.4461	21.4951	21.5243	21.5666	21.6575	21.1558	NaN	21.5324	NaN	NaN	22.4916	NaN	23.059	21.6537	22.4482	21.4306	NaN	NaN	NaN	21.6222	5	5	16	16	61.494	0	19.196	205650000	17	4	4	2	3	4	4	2	5	2	4
P49915	P49915	GMP synthase [glutamine-hydrolyzing]	GMPS	1.8047	0.952438	23.8326	23.5706	22.9549	23.8702	22.1149	22.9664	24.2159	23.5711	22.8139	22.3384	22.535	23.1345	22.8146	21.5714	21.9161	NaN	NaN	21.0777	NaN	21.6496	23.6735	20.7996	22.7349	22.4407	23.7645	18	18	37.8	37.8	76.715	0	40.12	1076600000	82	12	9	9	13	9	7	12	8	9	3
P46060	P46060	Ran GTPase-activating protein 1	RANGAP1	1.80038	0.262264	23.6186	23.8788	24.1246	24.1037	23.7822	23.7943	23.943	23.8573	23.8581	23.3811	24.0742	24.0919	24.4633	23.4699	23.989	23.421	23.2219	23.5844	23.5755	23.4779	23.9016	23.7315	23.8206	23.8533	23.8566	20	20	42.4	42.4	63.541	0	52.637	2249200000	111	12	14	10	13	12	14	14	14	11	12
Q9Y5J7	Q9Y5J7	Mitochondrial import inner membrane translocase subunit Tim9	TIMM9	1.79824	-0.58005	23.5755	24.5676	23.6182	25.0187	24.2396	24.8142	24.4242	24.5519	25.0505	24.6361	25.4144	25.1597	24.7736	25.231	24.942	25.568	26.06	24.3297	25.6392	25.0943	25.398	25.2323	25.3067	25.4305	23.9697	5	5	65.2	65.2	10.378	0	27.009	2331700000	116	4	4	5	4	5	4	4	5	4	5
O95479	O95479	GDH/6PGL endoplasmic bifunctional protein;Glucose 1-dehydrogenase;6-phosphogluconolactonase	H6PD	1.79611	-0.622357	22.0653	22.4221	23.571	22.0672	21.7437	21.4401	NaN	22.107	21.8771	22.5041	NaN	22.6119	22.6752	22.1986	22.3006	23.4584	NaN	23.6328	23.0781	23.3416	NaN	23.0399	22.3893	22.7557	22.8327	10	10	15.5	15.5	88.892	0	23.151	520390000	28	3	5	5	2	4	4	1	4	3	3
O15160	O15160	DNA-directed RNA polymerases I and III subunit RPAC1	POLR1C	1.79549	-0.321228	22.351	22.401	NaN	22.6112	22.7474	21.9581	22.1353	22.6569	22.3008	22.3892	NaN	22.4931	22.4435	22.6371	NaN	23.2901	22.5513	23.052	NaN	22.7221	NaN	NaN	22.5042	22.6703	22.4063	3	3	15.9	15.9	39.249	0	13.932	254550000	26	3	3	2	2	3	2	3	3	2	2
P62306	P62306	Small nuclear ribonucleoprotein F	SNRPF	1.79349	-0.744674	23.1057	23.8678	25.4165	24.0918	24.6356	23.513	24.2796	23.774	24.6178	24.8469	24.704	24.3689	24.7131	25.5125	24.7373	25.616	24.7146	25.9013	25.4609	25.7806	23.8686	25.7322	23.7827	24.4141	NaN	3	3	48.8	48.8	9.7251	0	20.212	1431800000	65	1	1	3	3	2	1	2	1	2	2
Q96JB5	Q96JB5	CDK5 regulatory subunit-associated protein 3	CDK5RAP3	1.79338	-0.287424	23.5065	23.5836	23.9439	23.5875	23.6741	22.9703	23.4907	23.5628	23.6023	23.7708	23.7033	23.5071	23.9286	23.9121	24.3139	23.8354	23.6669	24.3801	23.7957	23.9858	23.4229	24.3138	23.5395	23.6845	23.8275	13	13	26.5	26.5	56.92	0	72.671	2022300000	148	10	7	9	11	10	8	8	9	6	9
Q9UBP4	Q9UBP4	Dickkopf-related protein 3	DKK3	1.79303	0.419456	24.8663	24.4241	24.115	25.0087	24.3846	24.5132	24.9306	25.0088	24.665	23.9253	24.7697	24.9358	25.5829	24.5733	24.2463	24.9096	24.3836	24.2585	23.9267	24.3299	24.7887	24.2908	23.8503	23.6439	24.1924	9	9	45.1	45.1	38.39	0	138.16	3372500000	117	8	8	6	6	7	9	7	8	7	7
Q14008	Q14008	Cytoskeleton-associated protein 5	CKAP5	1.78922	0.441471	24.3117	24.502	24.1152	24.8211	24.0365	24.6233	24.617	24.339	24.5588	23.9716	24.9721	24.6087	24.688	23.7772	24.4505	23.5147	23.9193	23.0387	23.8462	23.7128	24.7724	23.8009	24.7746	24.4199	24.3659	56	56	33.1	33.1	225.49	0	170.16	7448100000	483	38	39	34	42	41	38	44	41	36	35
P19174	P19174	1-phosphatidylinositol 4,5-bisphosphate phosphodiesterase gamma-1	PLCG1	1.78895	0.791846	24.3434	23.7108	24.4427	23.9195	22.9052	23.3729	23.134	23.5587	23.693	22.7065	23.1099	22.1917	23.4311	NaN	22.3699	21.8669	NaN	22.6011	21.8648	22.0126	23.6224	NaN	22.5917	22.6212	24.144	22	22	26.4	26.4	148.53	0	40.208	1340400000	96	13	12	14	14	9	10	8	9	12	4
Q9NR46	Q9NR46	Endophilin-B2	SH3GLB2	1.7879	0.487623	25.74	26.1691	25.3231	26.3405	25.4045	26.1919	25.9535	25.531	26.1665	25.3782	26.2833	26.1273	26.3491	24.9982	25.7714	24.959	25.2159	24.6181	25.2185	25.0421	26.2779	25.1294	26.193	25.7776	25.9857	17	16	46.6	44.6	43.973	0	222.02	8859600000	287	15	15	11	13	15	14	14	15	14	13
Q4V328	Q4V328	GRIP1-associated protein 1	GRIPAP1	1.78521	-0.358026	23.6305	24.2372	23.9016	24.3491	24.0689	24.2656	24.2755	23.8319	24.555	24.4009	24.6116	24.0068	24.4676	24.8502	24.5619	24.962	25.3505	23.9767	24.3097	24.5064	24.3052	24.8318	24.6028	24.382	24.0592	43	43	59.7	59.7	96.004	0	323.31	6351000000	430	30	32	26	26	26	31	29	25	27	28
Q15287	Q15287	RNA-binding protein with serine-rich domain 1	RNPS1	1.78459	-0.496312	23.4621	23.7913	NaN	22.9598	23.8761	23.2921	23.5148	23.5716	23.2461	24.1219	NaN	23.8834	NaN	24.4724	23.8234	23.9828	24.2149	24.7087	24.2736	NaN	NaN	NaN	NaN	23.6942	23.376	4	4	13.8	13.8	34.208	0.00030722	12.534	672030000	44	3	4	2	3	4	3	4	3	2	4
P84157	P84157	Matrix-remodeling-associated protein 7	MXRA7	1.78076	-0.494118	25.512	25.3611	25.9298	25.0525	25.7307	25.2341	25.1025	25.6514	25.8379	25.633	25.3786	26.545	26.341	26.18	25.8526	26.3155	26.2705	27.0909	26.7354	26.4347	25.5018	26.22	25.2682	26.0061	25.7241	7	7	36.8	36.8	21.466	0	49.839	2195900000	78	5	4	4	5	5	6	3	6	4	5
Q5W0V3;Q86V87	Q5W0V3	Protein FAM160B1	FAM160B1	1.77991	0.293829	22.9427	22.4961	22.4003	22.5769	22.3737	22.825	22.7565	22.8211	23.1031	22.886	22.9842	22.2132	22.3695	21.9178	22.6198	22.3011	NaN	22.1144	22.3776	22.4132	22.6474	NaN	22.2374	22.458	22.7046	11	11	19.3	19.3	86.557	0	18.713	652250000	64	7	7	8	8	8	7	9	9	9	7
P06733	P06733	Alpha-enolase	ENO1	1.77847	0.641233	29.7091	28.4051	27.8884	27.967	27.7471	27.9972	28.1895	27.5452	27.9562	27.7596	28.2317	27.5748	27.8763	27.5393	27.4397	27.3163	27.6169	26.5194	26.2965	27.2222	28.1171	27.1472	27.4873	27.4008	28.9846	33	29	73.3	64.7	47.168	0	323.31	62478000000	534	25	26	22	26	22	26	26	27	24	23
Q9H4G4	Q9H4G4	Golgi-associated plant pathogenesis-related protein 1	GLIPR2	1.77648	-0.401661	26.0094	25.3451	25.9165	26.0884	25.9604	25.4274	25.1846	25.5293	25.7877	25.7218	26.2389	25.8279	25.8182	26.5561	25.7824	26.8209	26.0949	25.2543	26.2429	26.3968	25.7729	26.6738	26.4997	26.0842	25.7385	7	7	65.6	65.6	17.218	0	217.53	4991200000	96	4	5	4	4	4	3	5	3	3	3
Q9H269	Q9H269	Vacuolar protein sorting-associated protein 16 homolog	VPS16	1.77553	-0.168416	22.5953	22.7556	23.2697	22.7961	22.8891	23.1028	23.1138	22.8145	23.1287	23.0195	23.1732	23.1965	23.0638	23.1828	23.2206	23.2956	23.2287	23.0783	23.2034	23.2333	23.0111	23.1719	23.2064	23.1749	22.9391	16	16	25.6	25.6	94.693	0	27.409	1301100000	131	10	12	10	11	8	9	10	10	8	10
Q9GZT9	Q9GZT9	Egl nine homolog 1	EGLN1	1.77466	-0.351214	22.5531	22.8921	22.1067	NaN	23.1765	23.0668	22.693	23.0137	23.1599	22.5949	23.2646	23.0786	23.2869	NaN	23.4018	22.555	23.3752	23.1949	23.3221	NaN	23.3423	23.3991	23.3568	23.2412	23.396	5	4	18.8	15.3	46.02	0.00028137	9.4545	510540000	24	4	3	3	2	4	4	3	3	4	3
P50336	P50336	Protoporphyrinogen oxidase	PPOX	1.77443	-0.267086	22.8814	22.7379	22.959	22.9664	23.2621	23.1382	22.7159	23.0525	22.7345	23.083	22.8027	23.0876	23.2468	23.1577	23.217	23.4411	23.212	22.8902	23.4749	23.77	23.1132	23.6827	22.6305	23.1853	23.124	7	7	23.5	23.5	50.765	0	20.307	776190000	93	6	6	5	5	6	6	6	6	5	5
O94903	O94903	Proline synthase co-transcribed bacterial homolog protein	PROSC	1.77365	0.309433	24.7681	24.7476	25.0749	24.8633	24.5188	24.8643	24.9547	24.9684	25.0588	24.5905	24.9425	25.0784	25.2666	24.1446	24.8703	24.069	24.513	24.0835	24.8805	24.2919	24.8966	24.4452	25.115	24.8594	24.9148	10	10	44.7	44.7	30.344	0	95.133	4542500000	154	9	10	7	9	10	10	9	10	10	9
P61313	P61313	60S ribosomal protein L15	RPL15	1.77078	-0.513073	23.8222	24.5543	25.4231	24.251	24.7598	23.7906	24.2433	23.9856	24.4887	24.824	24.4105	24.3871	24.3279	25.0213	24.9029	24.7732	25.0348	25.6481	25.9335	24.9995	23.9917	25.3789	24.5483	24.4676	24.3198	8	8	38.7	38.7	24.146	0.00025227	6.5284	2514800000	72	5	5	4	5	6	5	6	5	5	6
Q9H307	Q9H307	Pinin	PNN	1.77054	-0.494764	23.4731	23.0718	23.7699	23.1237	23.1864	22.902	23.7378	23.583	23.3894	23.4661	23.0068	23.3768	23.9171	24.2821	22.7909	24.2448	23.9718	24.7176	23.9321	24.6376	NaN	24.0081	23.2445	23.5017	23.3453	11	11	16.9	16.9	81.627	0.0002978	11.432	888270000	62	5	5	7	5	7	5	3	6	4	6
P42224	P42224	Signal transducer and activator of transcription 1-alpha/beta	STAT1	1.7677	-0.417418	24.566	25.052	25.6884	24.8753	25.1032	24.9958	25.4839	25.8919	25.1928	26.1538	25.273	25.4732	25.2635	25.6	25.5111	25.6449	25.5493	26.5952	26.1081	25.8365	25.4795	26.0675	25.1656	25.4908	25.6647	35	35	56.7	56.7	87.334	0	323.31	9570800000	431	24	27	24	23	25	26	26	31	23	31
O43765	O43765	Small glutamine-rich tetratricopeptide repeat-containing protein alpha	SGTA	1.7634	0.456509	24.4537	24.5793	23.9341	24.9335	24.011	24.7805	24.6387	24.6197	24.8538	23.7955	24.9077	24.4672	24.7278	23.5765	24.0752	23.716	23.8756	23.3672	23.6446	23.6984	24.7824	24.17	24.939	24.2303	24.6337	8	8	30.4	30.4	34.063	0	20.101	1802100000	80	6	4	4	7	6	5	5	6	7	5
Q8WWP7	Q8WWP7	GTPase IMAP family member 1	GIMAP1	1.76338	-0.671779	25.2346	24.897	26.363	24.6872	25.7609	24.0908	24.9388	25.1985	25.1771	25.6041	24.5513	25.8838	26.118	26.0758	25.8414	25.9663	25.4911	27.1939	26.5434	26.427	25.0031	26.3993	24.9082	25.6084	25.8392	15	15	53.3	53.3	34.369	0	161.39	8607600000	171	13	11	12	11	13	9	12	14	12	13
P35659	P35659	Protein DEK	DEK	1.75985	0.747787	24.647	23.1584	24.1325	23.534	23.1419	22.3827	23.8355	23.754	22.5292	21.9273	22.8466	24.2802	23.6695	22.7173	22.398	22.5105	22.0087	23.4989	22.4774	21.9694	22.5931	22.0263	22.6119	22.4721	24.2093	10	10	24	24	42.674	0	15.053	1057400000	91	10	6	7	7	6	6	7	6	6	4
Q99627	Q99627	COP9 signalosome complex subunit 8	COPS8	1.75964	0.808512	24.0648	24.0925	23.7774	24.729	23.0858	24.1877	24.379	23.63	24.1227	23.2221	24.3971	24.1377	24.2819	22.7125	23.8279	22.4223	22.2911	21.4337	22.9703	22.561	24.6293	NaN	24.2862	24.2362	23.8271	5	5	34.9	34.9	23.225	0	30.719	1106300000	77	4	4	3	5	3	5	4	5	4	3
Q6L8Q7	Q6L8Q7	2,5-phosphodiesterase 12	PDE12	1.75842	0.507684	23.3109	23.3468	23.4191	23.5879	22.7476	23.4255	23.3805	23.3332	23.5046	22.9129	23.6775	23.0266	23.1706	22.3898	23.0853	22.2357	22.3896	22.356	22.5282	22.0764	23.619	21.9858	23.6849	23.5017	23.6034	14	14	40.4	40.4	67.351	0	165.68	1441700000	141	11	13	11	9	9	12	13	10	12	10
Q96GQ5	Q96GQ5	RUS1 family protein C16orf58	C16orf58	1.75702	-0.494552	24.3481	24.8951	24.0842	24.3524	24.0571	24.9176	24.2238	23.6409	25.1073	24.5606	24.6505	24.4031	24.5157	25.505	24.6627	25.1866	25.86	24.6899	24.8597	25.3638	24.6808	25.1651	24.9806	24.6492	23.6445	11	11	30.1	30.1	51.017	0	25.681	1607200000	67	3	6	5	7	7	8	8	6	7	9
P18124	P18124	60S ribosomal protein L7	RPL7	1.75594	-0.357657	25.2509	25.3237	26.3364	25.1309	26.051	25.122	25.1792	25.4268	25.5343	25.5387	25.5982	25.7568	25.7491	25.8165	25.7808	26.1846	25.905	26.5892	25.8921	25.9356	25.5452	26.2067	25.3356	25.6175	25.9426	15	14	44	41.5	29.225	0	32.968	7206700000	154	10	7	11	11	12	12	12	12	11	14
O00203	O00203	AP-3 complex subunit beta-1	AP3B1	1.75542	0.423778	23.8642	23.2078	23.7703	22.9387	23.3503	22.9809	23.1549	23.7819	23.2933	23.0017	23.2998	23.6991	23.694	22.7604	23.5484	22.4767	22.1593	23.325	22.403	22.8114	23.021	23.2755	22.6975	23.4448	23.641	25	17	27.6	19.9	121.32	0	82.938	1648800000	135	12	11	12	12	11	12	8	14	11	10
P22059;Q969R2	P22059	Oxysterol-binding protein 1	OSBP	1.75512	0.605153	24.0077	23.2864	23.1184	23.7529	22.7216	23.3312	23.7975	23.3899	23.0906	22.7374	23.5823	23.5613	23.868	22.0232	23.0724	22.4621	22.2288	22.027	22.0422	22.3492	23.579	22.883	23.726	22.9665	24.2202	15	15	25.7	25.7	89.42	0	52.593	1529800000	135	13	12	12	11	10	13	12	12	12	8
Q13423	Q13423	NAD(P) transhydrogenase, mitochondrial	NNT	1.75193	-0.430509	26.5579	26.7941	26.0358	27.1555	26.9297	27.2266	27.1906	26.7873	27.2278	27.1131	27.4402	26.9774	27.1272	27.4556	27.3525	27.7917	27.9473	26.1409	27.281	27.5092	27.4868	27.5647	27.8201	27.4608	26.9523	49	49	44.3	44.3	113.89	0	323.31	55001000000	698	39	43	37	46	39	40	42	43	41	39
P08243	P08243	Asparagine synthetase [glutamine-hydrolyzing]	ASNS	1.75035	-0.552136	21.309	22.3267	22.0071	22.1363	22.1873	22.4138	21.7791	22.206	22.1356	23.1006	22.4317	21.6388	22.4586	22.1988	22.4389	22.7817	23.1296	NaN	NaN	23.5072	22.4397	NaN	NaN	23.2117	22.0207	7	7	17.5	17.5	64.369	0.00029895	11.584	378620000	33	3	4	3	4	4	4	4	5	3	4
P07919;A0A096LP55	P07919;A0A096LP55	Cytochrome b-c1 complex subunit 6, mitochondrial;Cytochrome b-c1 complex subunit 6	UQCRH;UQCRHL	1.75022	-0.457347	27.7581	27.9321	27.4217	28.3242	28.3659	28.5104	28.4529	27.9769	28.1085	28.3183	28.3656	28.1519	28.1673	28.5714	28.7042	28.8339	29.3895	27.1134	28.988	28.589	28.544	28.8633	28.7717	28.7678	28.063	6	5	52.7	46.2	10.739	0	59.239	18724000000	105	2	3	3	4	3	5	4	3	3	4
P48556	P48556	26S proteasome non-ATPase regulatory subunit 8	PSMD8	1.75006	0.22004	24.0933	24.093	24.4319	24.1888	24.0698	24.1456	24.1854	23.9634	24.2456	24.0014	23.9534	24.5184	24.2131	24.0314	24.0685	23.3736	23.7075	24.0315	24.0852	23.7669	23.746	23.8719	24.304	24.1654	24.1491	12	12	39.4	39.4	39.611	0	16.522	1839300000	95	8	10	6	9	10	9	10	9	7	11
O95298;E9PQ53	O95298;E9PQ53	NADH dehydrogenase [ubiquinone] 1 subunit C2;NADH dehydrogenase [ubiquinone] 1 subunit C2, isoform 2	NDUFC2;NDUFC2-KCTD14	1.74871	-0.4312	26.0271	26.3838	25.7617	26.7661	26.0715	26.2702	26.7774	26.3916	26.4401	26.8681	26.8924	26.8244	26.4688	26.9707	26.8763	27.175	27.4989	26.0105	27.0928	26.8928	27.0637	26.8419	27.5487	26.6688	26.0203	8	8	52.1	52.1	14.187	0.00048614	5.584	7009100000	69	4	7	3	7	5	5	6	6	5	6
Q9GZT3	Q9GZT3	SRA stem-loop-interacting RNA-binding protein, mitochondrial	SLIRP	1.748	-0.310953	23.3487	23.7439	23.5161	23.8413	23.9987	23.9697	23.775	23.7491	23.9511	24.1107	24.6261	24.0137	23.8499	24.1277	24.2294	24.0485	24.7013	23.8023	24.2821	24.4085	24.0353	24.3754	24.3048	24.4527	23.5731	7	7	71.6	71.6	12.349	0.00027042	8.2567	987410000	44	3	4	2	5	6	5	6	4	2	5
P05387	P05387	60S acidic ribosomal protein P2	RPLP2	1.74459	-0.331078	25.9732	26.0142	26.8901	25.7257	26.5517	25.9912	26.1511	26.2005	26.1229	26.4333	26.1969	26.1578	26.1635	26.7322	26.2434	26.6944	26.6099	27.3967	26.5618	26.6009	26.0061	26.655	26.1801	26.3154	26.3513	9	8	95.7	80.9	11.665	0	318.24	7948100000	171	7	5	6	5	7	6	6	5	6	7
O95182	O95182	NADH dehydrogenase [ubiquinone] 1 alpha subcomplex subunit 7	NDUFA7	1.74399	-0.495548	26.1525	26.7	25.8568	27.1548	27.0314	26.8421	27.2191	26.903	27.1726	27.1056	27.5743	27.137	27.1963	27.4808	27.2779	27.7296	28.2381	26.2747	27.2246	27.7672	27.6677	27.461	27.4644	27.7216	26.7579	17	17	84.1	84.1	12.551	0	97.72	12845000000	196	11	12	8	13	14	15	15	14	14	13
Q9UL54	Q9UL54	Serine/threonine-protein kinase TAO2	TAOK2	1.74078	-0.289682	NaN	NaN	NaN	21.5885	NaN	21.7154	21.6611	NaN	21.9169	21.8293	21.5708	NaN	21.2634	22.0943	21.9151	NaN	22.0388	22.0611	NaN	NaN	21.6957	NaN	21.8291	NaN	NaN	4	2	3.2	1.8	138.25	0.0064284	1.637	130540000	31	1	2	1	2	1	2	2	1	2	2
P26640	P26640	Valine--tRNA ligase	VARS	1.73733	0.417621	24.4299	24.5261	25.2284	24.6033	24.0268	24.6484	24.7787	24.6146	24.5731	24.1702	24.8918	24.6791	24.586	23.7181	24.5906	23.6075	23.6305	23.6371	24.0516	23.9106	24.7362	24.0187	25.0056	24.6908	24.551	37	37	36.5	36.5	140.47	0	165.99	5948400000	395	27	28	26	22	24	27	26	32	24	27
P49589	P49589	Cysteine--tRNA ligase, cytoplasmic	CARS	1.73659	0.638343	23.7193	22.9963	23.1435	23.4187	22.1091	23.3202	22.7195	22.8058	22.8473	22.2531	23.9328	23.3597	23.5695	22.3274	22.6317	22.2068	21.9238	21.6381	21.6587	22.2405	22.6371	21.8258	23.1422	23.2421	23.9686	19	19	31.8	31.8	85.472	0	40.992	1300000000	122	16	16	9	16	10	14	9	13	12	7
O95139	O95139	NADH dehydrogenase [ubiquinone] 1 beta subcomplex subunit 6	NDUFB6	1.73571	-0.411541	25.6115	25.9344	25.4759	26.578	26.2733	26.2644	26.3546	26.4615	26.281	26.4917	26.8192	26.2472	26.2638	26.6858	26.4857	26.6951	27.1011	25.5381	26.5536	27.0674	26.8076	26.7295	26.8644	27.0568	26.1748	10	10	57.8	57.8	15.489	0	68.125	7544100000	103	8	9	6	9	9	9	8	8	7	8
P04080	P04080	Cystatin-B	CSTB	1.73548	0.971552	26.2932	24.9597	25.3053	25.1878	23.8026	24.6699	24.8919	24.9814	24.7189	23.5253	25.4126	25.2725	25.7483	23.3203	23.7893	NaN	NaN	23.1377	22.7812	23.2149	25.0486	23.3643	24.7541	24.4337	26.2631	6	6	85.7	85.7	11.139	0	83.785	2700600000	102	6	6	5	6	5	6	6	6	5	3
O14561	O14561	Acyl carrier protein, mitochondrial	NDUFAB1	1.735	-0.434699	23.7003	23.8767	23.1061	24.6646	24.088	24.4116	24.1894	24.0649	24.1327	24.3621	24.3389	24.4991	23.6565	24.6684	24.1292	24.9391	25.0215	23.58	25.05	24.2775	24.7147	24.3695	24.7708	24.5801	24.1226	6	6	27.6	27.6	17.417	0.00025504	6.8418	1565500000	50	5	5	4	5	5	5	4	3	5	6
Q9NXC5	Q9NXC5	WD repeat-containing protein mio	MIOS	1.73421	-0.306098	21.499	21.4019	22.0694	21.3096	21.5483	21.4788	NaN	NaN	22.0475	21.9825	21.7803	22.1117	21.4272	21.7174	21.9616	21.9358	NaN	22.4921	21.9889	22.3538	21.9446	21.6865	22.125	22.0471	21.7704	5	5	8.1	8.1	98.583	0.00044024	3.5871	196340000	29	2	3	3	2	3	3	1	2	3	2
P27348	P27348	14-3-3 protein theta	YWHAQ	1.73322	0.771926	28.9592	28.9982	28.7774	29.2739	27.8454	29.1225	28.7761	28.846	28.9731	28.1946	29.6276	29.106	29.1567	27.5073	28.8754	27.0669	27.4976	26.5869	28.1046	27.1777	29.3308	27.7463	29.3187	29.1569	29.1277	25	18	72.2	61.6	27.764	0	323.31	51619000000	325	12	13	16	14	15	14	15	16	16	14
Q8NBQ5	Q8NBQ5	Estradiol 17-beta-dehydrogenase 11	HSD17B11	1.73117	-0.387996	24.3776	24.3198	24.7278	23.495	24.5558	23.6871	23.5984	23.7004	24.4016	24.5378	23.9963	24.1152	24.4796	24.7479	24.5426	24.5297	24.5256	25.2539	24.9495	24.6941	24.2549	24.4807	24.3378	24.0067	24.1717	12	12	42.7	42.7	32.935	0	67.771	1857100000	111	9	8	8	5	8	8	8	9	9	7
P00367;REV__P29375;A6NF36	P00367	Glutamate dehydrogenase 1, mitochondrial	GLUD1	1.72907	0.205618	28.4353	28.6449	28.5991	28.5446	28.5958	28.9778	28.3654	28.3273	28.4008	28.5949	28.4106	28.1283	28.2506	28.4729	28.2086	28.2708	28.5073	28.5695	28.167	27.9452	28.1935	28.2547	28.2553	28.0319	28.4485	32	11	56.1	22.9	61.397	0	323.31	81643000000	653	11	9	11	10	11	11	11	11	10	10
Q9Y3B7	Q9Y3B7	39S ribosomal protein L11, mitochondrial	MRPL11	1.72859	-0.465209	NaN	21.8449	22.0532	21.9911	22.4387	22.1043	22.4001	21.2296	22.548	22.6419	23.2078	22.0696	21.6948	NaN	22.8075	22.5334	22.768	22.1915	22.8101	23.1357	22.3315	NaN	22.7233	22.8542	22.3505	5	5	34.9	34.9	20.683	0.00026035	7.3082	382260000	33	1	4	2	4	5	5	2	3	4	5
P22694	P22694	cAMP-dependent protein kinase catalytic subunit beta	PRKACB	1.72853	0.446613	26.0522	26.13	25.6808	26.3409	25.3359	26.074	26.5072	25.6759	26.0622	25.4333	26.3664	26.1764	26.0453	25.4373	25.9387	24.8262	25.5412	24.9218	25.3087	25.0338	26.2922	25.1013	26.2144	25.9536	25.9612	18	8	49	25.9	40.622	0	108.3	9448700000	206	7	5	6	6	7	7	6	7	4	7
P25398	P25398	40S ribosomal protein S12	RPS12	1.72665	-0.441427	23.9802	24.4788	24.8844	23.9156	24.801	23.9939	24.3735	24.5806	24.4079	24.8617	24.1413	24.3514	24.5309	25.0675	24.833	25.3265	25.1021	25.7904	24.7039	24.8897	24.0266	25.3315	24.0659	24.7326	24.3207	8	8	70.5	70.5	14.515	0	323.31	3068900000	124	6	7	7	6	8	7	6	6	6	6
P18859	P18859	ATP synthase-coupling factor 6, mitochondrial	ATP5J	1.7247	-0.493477	27.1058	27.5107	26.7353	28.0445	27.3858	27.8409	27.5474	27.1507	27.781	27.4409	28.4827	27.8566	27.5	28.1279	28.1672	28.4386	28.3574	27.1298	28.6092	27.9721	28.1059	27.5908	28.8946	28.1326	27.2101	6	6	51.9	51.9	12.587	0	323.31	15191000000	162	5	5	5	6	5	6	5	5	6	6
Q9NZM3	Q9NZM3	Intersectin-2	ITSN2	1.7246	-0.310127	22.973	22.9055	23.7754	23.0163	23.1058	22.7146	23.3017	23.0464	23.5316	23.0771	23.5701	23.553	23.6769	23.5011	23.3135	23.648	23.5857	23.8417	23.9233	23.7659	23.2384	23.8813	23.0816	23.5711	23.3675	14	10	9.7	7.1	193.46	0	14.336	820660000	54	5	6	4	7	5	8	5	7	6	7
P15882	P15882	N-chimaerin	CHN1	1.72407	0.415175	23.2557	23.265	22.4304	23.7101	23.156	23.6189	22.9151	23.2646	23.4728	23.5207	23.9037	23.2281	23.5686	22.8158	23.2198	22.4658	22.3353	22.5057	22.2191	22.949	23.543	23.0957	23.405	23.3265	23.1153	13	13	39.9	39.9	53.172	0	52.851	1009700000	71	10	6	4	9	8	9	6	8	7	9
Q9BR76	Q9BR76	Coronin-1B	CORO1B	1.72356	0.777479	26.4483	25.886	26.5185	26.1745	25.1786	25.4712	25.857	26.1875	25.8372	24.1761	25.5447	26.3631	26.3747	24.3396	25.0085	23.8065	24.1684	25.1143	25.6618	24.3357	25.9489	24.4735	25.713	25.4641	26.8059	15	14	37	35.6	54.234	0	68.919	5321300000	140	12	9	11	8	10	10	11	10	11	9
P0DP58	P0DP58			1.72337	-0.670409	25.8409	26.3772	25.7085	25.5982	26.1099	25.8741	26.1592	26.8417	27.3432	26.0463	25.9477	26.8629	25.8801	26.4892	26.7104	26.9754	28.2523	25.9488	26.6133	26.9061	25.9937	26.9847	27.7755	27.9601	25.8261	3	3	25.9	25.9	12.641	0.00028043	9.3254	5717100000	100	3	2	2	2	3	3	3	2	2	3
Q15052	Q15052	Rho guanine nucleotide exchange factor 6	ARHGEF6	1.72022	-0.241867	22.9355	23.4269	23.4124	23.2281	23.5122	23.0831	22.8648	23.2289	23.2135	23.3437	23.4312	23.6934	23.2134	23.7836	23.3943	23.3239	23.6795	23.899	23.6299	23.5336	22.9731	23.5401	23.5929	23.6049	23.2587	16	11	28.4	22.3	87.498	0	47.461	994380000	102	7	7	6	5	7	7	7	8	6	7
Q9UIJ7	Q9UIJ7	GTP:AMP phosphotransferase AK3, mitochondrial	AK3	1.72007	-0.368139	24.3636	24.827	25.231	24.2334	25.1622	24.9771	24.7066	24.5886	24.7562	24.7067	24.8676	24.8952	25.4612	25.4848	24.7485	25.5339	25.2765	25.4518	25.3898	25.5762	25.2033	25.5129	25.1504	24.6225	24.4146	16	16	73.1	73.1	25.565	0	75.165	4659600000	174	13	11	11	7	10	12	11	12	14	12
Q5VSL9;Q9ULQ0	Q5VSL9	Striatin-interacting protein 1	STRIP1	1.71894	-0.167143	22.3037	22.448	22.4854	22.304	22.8027	22.5053	22.5538	22.634	22.615	22.7408	22.5829	22.746	22.6157	22.7434	22.6824	22.9624	22.7416	22.6996	NaN	23.015	22.6078	22.7817	22.4639	22.8309	22.5185	9	9	15.5	15.5	95.575	0	32.747	615900000	65	6	6	6	6	7	8	4	7	7	6
P13010	P13010	X-ray repair cross-complementing protein 5	XRCC5	1.71804	0.549188	26.5546	26.3192	27.2363	25.6894	26.0988	25.7243	26.1765	26.4375	26.2946	25.4961	26.1999	26.4812	26.6943	25.5714	26.0102	24.7056	24.5814	25.8656	26.0151	25.0984	25.8526	25.8327	26.0304	26.3893	26.5982	40	40	61.5	61.5	82.704	0	323.31	15473000000	425	30	31	29	30	27	24	28	32	28	23
Q92696	Q92696	Geranylgeranyl transferase type-2 subunit alpha	RABGGTA	1.71639	0.948296	23.0954	23.5688	23.2067	24.0832	22.9255	23.6604	23.6624	22.9552	23.6906	22.8447	24.046	23.4873	23.9099	21.4207	23.5599	21.4836	22.211	20.1718	22.4909	21.3557	23.7024	22.0447	24.1553	23.9566	23.7318	21	21	41.4	41.4	65.071	0	24.805	2056800000	141	15	17	10	17	12	16	16	12	15	12
O43432	O43432	Eukaryotic translation initiation factor 4 gamma 3	EIF4G3	1.71624	0.389628	22.1878	22.6544	22.2768	22.4139	22.1441	22.4796	23.1263	22.4319	22.3108	21.6187	22.1125	22.2817	22.1981	21.7711	22.2677	21.985	21.3635	21.5241	21.6866	21.6911	22.5785	21.5677	22.754	22.1548	21.8911	18	12	13.8	10.3	176.65	0.00030741	12.55	534240000	48	7	7	6	4	9	8	9	9	5	3
P22234	P22234	Multifunctional protein ADE2;Phosphoribosylaminoimidazole-succinocarboxamide synthase;Phosphoribosylaminoimidazole carboxylase	PAICS	1.71616	0.421794	22.9835	23.6626	23.4806	22.5092	22.838	22.9649	23.0501	23.0151	22.5877	22.8668	23.6217	22.6256	23.2572	22.5198	22.759	NaN	22.2725	22.7653	22.0614	22.5127	23.7413	22.7891	22.4595	22.6286	22.2428	11	11	30.8	30.8	47.079	0.00030157	12.067	671510000	49	8	7	6	6	7	6	7	7	6	5
Q8TEA8	Q8TEA8	D-tyrosyl-tRNA(Tyr) deacylase 1	DTD1	1.71483	-0.381585	22.631	23.1584	22.5411	22.6362	22.8973	22.8047	22.9478	23.3561	23.2471	22.6864	23.5443	22.7854	23.5412	23.334	23.2765	NaN	23.9118	23.8339	23.2153	23.6127	23.5962	23.3386	23.3752	22.9982	22.5163	3	3	20.6	20.6	23.423	0.00045015	4.0105	453970000	25	2	2	2	2	2	2	2	2	2	2
Q92665	Q92665	28S ribosomal protein S31, mitochondrial	MRPS31	1.7131	-0.395595	NaN	22.0695	22.1244	NaN	22.1691	21.9979	22.1057	NaN	22.055	22.9964	22.4139	22.0298	21.7055	22.2339	NaN	22.5837	23.1363	22.4766	22.4848	22.7654	22.009	NaN	NaN	22.7937	22.5774	4	4	17	17	45.318	0.00027435	8.7414	202900000	20	0	2	4	1	2	2	2	1	3	2
P35580	P35580	Myosin-10	MYH10	1.71237	-0.194433	25.6909	25.9677	25.8627	25.9692	26.2155	25.9807	26.0529	25.8938	26.1434	26.1654	26.1835	26.1408	26.2969	26.3836	26.0226	26.4662	26.5662	26.4715	26.3055	26.2862	25.9456	26.2235	26.0117	26.2331	25.9375	136	101	63.1	49.8	229	0	323.31	41603000000	1286	81	84	69	84	83	81	74	77	75	77
Q9UM22	Q9UM22	Mammalian ependymin-related protein 1	EPDR1	1.71188	-0.419993	25.7018	25.5994	25.4963	25.7864	26.0831	25.5291	25.4298	26.114	25.7487	26.0594	25.8768	25.9949	26.5107	26.3931	25.8718	26.1285	26.3673	26.3078	27.1106	26.4423	25.9471	27.1947	25.8376	26.1395	25.3893	7	7	33	33	25.437	0	23.385	4329900000	85	5	6	4	6	6	6	6	6	3	7
Q96DV4	Q96DV4	39S ribosomal protein L38, mitochondrial	MRPL38	1.70801	-0.423536	NaN	22.0471	NaN	22.4065	22.1143	22.5416	22.2434	21.5933	22.4386	23.0371	23.1655	22.0617	22.1473	22.5433	NaN	22.7383	22.9621	22.6603	22.5206	23.1262	22.4794	22.6681	23.5327	22.5518	22.6727	4	4	17.1	17.1	44.596	0.0002918	10.674	310050000	39	0	4	1	3	3	4	3	2	3	4
Q96BQ5	Q96BQ5	Coiled-coil domain-containing protein 127	CCDC127	1.70743	-0.328151	22.8566	23.0879	23.4239	23.351	22.5686	23.1327	23.3145	23.4864	23.2737	23.3191	23.8597	23.1853	23.4223	23.6372	23.3231	23.9963	24.1453	23.1089	23.1928	23.4005	23.7852	23.7543	23.8745	23.5684	23.1806	9	9	33.8	33.8	30.834	0.00027793	9.0808	722900000	71	5	6	2	6	5	5	3	6	2	6
Q96FW1	Q96FW1	Ubiquitin thioesterase OTUB1	OTUB1	1.70553	0.68954	26.9762	27.4076	26.6133	27.4277	26.7667	27.138	27.2673	26.7972	27.3475	26.5935	27.4432	27.4207	27.3823	26.0936	27.231	25.26	26.0822	25.0836	26.2969	25.1308	27.4018	26.4321	27.6106	27.3562	27.2062	12	12	47.2	47.2	31.284	0	323.31	13344000000	183	10	10	8	12	10	11	11	11	10	10
Q14642	Q14642	Type I inositol 1,4,5-trisphosphate 5-phosphatase	INPP5A	1.70512	-0.318371	23.9449	24.2799	23.4681	24.2385	24.1409	24.4499	24.3602	24.1595	24.2356	24.391	24.8814	24.2384	24.2882	24.6111	24.3037	24.8888	24.9366	23.8635	24.2476	24.6837	24.7164	24.6038	24.7857	24.7566	24.2628	15	15	40.5	40.5	47.819	0	89.1	2066300000	139	11	10	7	9	11	11	11	10	11	10
P57053	P57053	Histone H2B type F-S	H2BFS	1.70271	-1.07745	28.3642	29.5124	28.3327	28.9243	29.9473	29.3947	30.3841	28.8634	27.228	29.7467	29.2781	28.6763	29.8326	31.8054	30.0406	28.708	31.1328	30.5011	32.1055	30.4912	27.9619	29.5338	30.4044	NaN	29.4235	13	2	67.5	5.6	13.944	0.00030294	12.186	42508000000	43	1	1	2	2	2	2	2	2	2	1
Q9UBB4	Q9UBB4	Ataxin-10	ATXN10	1.70258	0.691065	23.5742	23.3629	22.9433	24.07	22.3872	23.0008	24.0534	23.6173	23.1158	21.9941	24.0988	23.5707	23.4425	22.1813	22.2602	22.4576	22.0142	21.654	22.2169	22.2534	23.8446	22.4498	23.506	22.8184	23.9565	11	11	30.9	30.9	53.488	0	90.109	993750000	94	9	9	6	9	7	9	9	8	10	5
P14735	P14735	Insulin-degrading enzyme	IDE	1.70066	0.704549	24.0685	23.2462	23.6892	23.3525	22.7851	23.2298	22.9669	24.0991	23.3522	22.1831	23.3994	23.2605	23.504	22.4765	22.8341	22.0507	NaN	NaN	20.7017	22.5386	23.381	22.2491	23.1656	23.3445	23.3947	6	6	7.1	7.1	117.97	0.00046479	4.5816	511330000	38	5	5	4	6	5	6	6	5	5	4
O75323	O75323	Protein NipSnap homolog 2	GBAS	1.69933	-0.305617	26.2228	26.2325	25.9395	26.3803	26.2276	26.8009	26.6006	26.0696	26.4285	26.3336	26.5724	26.3249	25.8842	26.5214	26.5286	26.8932	27.077	25.9987	26.3313	26.6881	26.5736	26.64	27.2038	26.7462	26.1739	11	8	26.9	22	33.742	0	105.8	7647200000	88	6	7	5	7	7	8	7	7	8	7
Q9UNH7	Q9UNH7	Sorting nexin-6;Sorting nexin-6, N-terminally processed	SNX6	1.69826	0.567081	25.0669	24.6556	25.4487	24.7435	24.4133	24.3687	24.3408	24.9008	24.8209	24.4696	24.8474	25.091	25.1139	23.8132	24.4288	22.8639	23.4068	24.0219	24.7848	23.3878	24.8787	24.1934	24.7974	24.8266	25.2817	23	22	52.2	52.2	46.648	0	87.432	3929800000	190	13	14	15	15	12	15	10	16	14	13
Q96HN2	Q96HN2	Putative adenosylhomocysteinase 3	AHCYL2	1.69807	-0.285114	22.8283	23.0699	22.9056	23.0859	22.7457	22.6003	23.0262	22.7622	22.517	23.0283	23.2984	22.8225	22.1728	23.0245	22.8562	23.249	22.9506	23.3554	22.8688	23.4171	23.3788	22.7869	NaN	23.4906	22.9502	19	5	31.4	10.8	66.72	0	33.937	572570000	36	4	5	3	4	4	4	4	4	4	4
Q00610	Q00610	Clathrin heavy chain 1	CLTC	1.69773	0.35116	29.4599	29.6458	28.7438	29.7094	29.0473	29.753	29.378	29.2275	29.4323	29.2246	29.5968	29.4096	29.3425	28.8502	29.1637	28.6955	28.9397	28.6917	28.5445	28.6077	29.7673	28.7361	29.5384	29.3726	29.4668	99	79	59.2	48.8	191.61	0	323.31	323620000000	2082	68	74	57	62	64	67	66	69	61	65
P56381;Q5VTU8	P56381;Q5VTU8	ATP synthase subunit epsilon, mitochondrial;ATP synthase subunit epsilon-like protein, mitochondrial	ATP5E;ATP5EP2	1.69218	-0.460385	27.5694	27.9984	27.6121	28.5059	28.4401	28.4329	28.4731	28.3862	28.4587	28.4643	29.017	28.4336	28.5269	28.9313	28.7428	29.1471	29.5151	27.6458	28.8088	29.0105	28.4895	29.2879	29.092	28.8213	28.019	3	3	45.1	45.1	5.7797	0	18.36	19796000000	47	3	3	3	3	2	3	2	2	3	3
P0DMV8;P0DMV9	P0DMV8;P0DMV9	Heat shock 70 kDa protein 1A;Heat shock 70 kDa protein 1B	HSPA1A;HSPA1B	1.68997	0.4334	28.8263	27.5443	27.6914	28.5679	27.5469	27.5075	28.5441	28.2272	27.4803	27.0942	27.7141	27.7257	27.7592	27.2454	27.2427	27.6755	27.3127	27.5687	27.0241	27.3116	27.827	27.3984	27.3482	27.0525	28.1576	40	20	64.3	32	70.051	0	323.31	50917000000	584	19	14	13	18	18	16	15	18	13	14
Q16531	Q16531	DNA damage-binding protein 1	DDB1	1.68937	-0.494669	22.6799	23.1286	23.3684	22.4679	23.2061	22.7038	22.6478	22.2309	22.8481	23.3066	23.1537	22.5792	22.3726	23.7974	22.8609	23.4076	23.7221	24.1219	23.5959	24.0223	22.7507	23.7127	22.8717	22.6152	22.3286	22	22	24.6	24.6	126.97	0	35.029	1321500000	108	12	15	16	11	15	13	13	10	8	15
P62424	P62424	60S ribosomal protein L7a	RPL7A	1.68924	-0.407235	24.7992	24.7917	25.5661	24.4702	25.3446	24.3673	24.6047	24.9378	24.9488	25.2981	25.1324	25.2056	25.3224	25.4401	25.0407	25.6201	25.1763	26.0358	26.0774	25.6134	24.647	25.6984	24.8162	25.1008	25.4261	18	18	45.5	45.5	29.995	0	60.699	6131200000	180	13	14	15	14	12	10	12	12	14	15
Q8NBU5	Q8NBU5	ATPase family AAA domain-containing protein 1	ATAD1	1.68679	-0.283999	23.9933	24.3032	23.9882	24.5544	24.7269	24.4506	24.6768	24.6693	24.6294	24.6834	24.635	24.4219	23.9552	24.9316	24.4762	24.8471	25.1919	24.3745	24.7389	24.9095	24.6925	24.7094	24.8904	24.7641	24.1319	10	10	40.7	40.7	40.744	0	53.354	2801800000	161	8	9	8	9	8	8	8	9	7	9
Q9NP92	Q9NP92	28S ribosomal protein S30, mitochondrial	MRPS30	1.68522	-0.581872	21.932	NaN	NaN	22.289	22.6242	22.2672	22.3803	22.2825	NaN	NaN	NaN	NaN	NaN	22.835	22.5958	22.8465	24.0336	22.6102	NaN	22.9844	22.4903	NaN	NaN	NaN	22.6261	2	2	7.3	7.3	50.364	0.00026096	7.3452	223230000	13	2	1	1	2	2	2	2	2	1	1
Q6P2Q9	Q6P2Q9	Pre-mRNA-processing-splicing factor 8	PRPF8	1.68474	-0.427223	23.7029	23.5496	24.4765	22.9822	23.9758	23.2859	23.4922	23.6423	23.6435	23.833	23.6105	23.7847	23.7656	24.402	23.9569	24.2747	24.0721	24.9424	24.4003	24.4168	23.1156	24.5436	23.481	23.8069	23.7864	62	62	32.2	32.2	273.6	0	193.46	5678600000	490	36	41	42	32	44	35	36	35	42	38
P49593	P49593	Protein phosphatase 1F	PPM1F	1.68427	1.26382	25.3211	24.8442	25.0946	24.5128	22.4552	23.5776	24.6062	24.9114	24.6046	22.4848	24.3657	24.7785	25.3384	21.8259	23.7756	NaN	21.0894	22.2884	22.8197	21.2302	24.3983	NaN	23.9296	24.609	25.1613	16	16	47.1	47.1	49.83	0	119.22	2423800000	136	11	11	12	9	6	12	10	13	7	7
Q53HC0	Q53HC0	Coiled-coil domain-containing protein 92	CCDC92	1.68345	0.409456	21.992	22.9373	22.0946	23.1567	23.1057	23.2852	22.6471	22.3758	23.1387	23.0308	22.8777	22.0788	22.1932	22.4279	22.1538	22.2871	22.5176	21.5833	22.4551	22.4088	22.4692	22.6771	22.4302	22.199	21.7052	8	8	36.9	36.9	36.961	0	14.046	517530000	47	4	8	3	5	8	8	5	7	8	7
Q9Y6K9	Q9Y6K9	NF-kappa-B essential modulator	IKBKG	1.6806	-0.253344	22.8501	23.0333	22.8667	22.5452	23.0815	22.9491	22.9305	22.457	22.8366	22.8294	23.1589	23.1674	23.2781	23.2124	23.2764	NaN	23.3134	23.4648	23.5826	23.3918	23.0403	22.8436	22.743	22.9617	23.0973	7	7	20.5	20.5	48.197	0.00027465	8.7657	606110000	52	5	5	7	4	5	3	4	5	5	3
P29692	P29692	Elongation factor 1-delta	EEF1D	1.68046	0.575324	25.8859	25.2708	26.17	25.3739	24.5782	25.0965	25.4319	25.3766	25.317	24.3609	25.192	25.8326	25.9326	24.158	24.9236	24.5136	23.8474	24.6185	24.6256	24.3247	25.4791	24.6411	25.1216	25.0169	26.2741	11	11	50.2	50.2	31.121	0	221.15	5061400000	151	10	8	6	8	8	9	8	11	7	9
P13639	P13639	Elongation factor 2	EEF2	1.67958	0.533625	26.9966	26.6355	26.9922	26.5289	26.3553	26.3129	26.382	26.9835	26.5596	26.3797	26.8281	26.8411	26.9547	25.5306	26.3972	25.3359	25.4923	25.2213	26.3516	25.5741	26.9023	25.7958	26.9122	27.0798	27.0804	54	52	67.1	66	95.337	0	323.31	31933000000	708	40	41	38	38	38	39	39	45	35	41
Q14162	Q14162	Scavenger receptor class F member 1	SCARF1	1.6768	-0.707519	NaN	NaN	22.016	21.5163	22.0522	NaN	21.4367	21.642	21.4259	21.8619	NaN	NaN	21.9535	NaN	NaN	22.0309	NaN	23.9105	22.1763	22.7441	NaN	21.9382	NaN	21.8902	22.4289	4	4	6.3	6.3	87.386	0.00048333	5.4322	214170000	9	2	2	4	2	3	1	3	3	2	3
Q00059	Q00059	Transcription factor A, mitochondrial	TFAM	1.6767	-0.223939	25.1454	25.231	25.2154	25.2305	25.4701	25.4994	25.4811	25.5857	25.5169	25.6802	25.2173	25.2591	25.2341	25.8768	25.4013	25.4633	25.8023	26.0183	25.7096	25.7198	25.4379	25.3316	25.818	25.3985	25.1096	12	12	39.4	39.4	29.096	0	16.275	5826200000	143	8	9	9	8	10	7	10	8	8	9
Q8TAF3	Q8TAF3	WD repeat-containing protein 48	WDR48	1.67522	-0.241917	23.7783	23.5647	23.3892	23.8988	23.2406	23.5127	23.4396	23.2387	23.4166	23.6777	24.1602	23.4348	23.7368	23.9548	23.8269	23.8934	24.0239	23.4631	23.7273	23.5437	24.0293	23.7028	24.2162	23.6619	23.7721	13	13	24.7	24.7	76.21	0	21.374	1144900000	123	8	8	7	8	8	7	9	6	6	7
P05165	P05165	Propionyl-CoA carboxylase alpha chain, mitochondrial	PCCA	1.67262	-0.212941	24.5121	24.6147	24.5661	24.6909	24.9327	25.1178	24.6673	24.9554	24.9393	24.8755	25.1355	24.7485	24.7826	24.9904	24.7833	25.2377	25.1536	24.8183	24.9691	24.8714	25.0559	25.3021	25.4442	25.0019	24.6553	36	36	60.6	60.6	80.058	0	126.03	8575800000	515	27	25	21	34	33	34	26	31	27	32
O43617	O43617	Trafficking protein particle complex subunit 3	TRAPPC3	1.67256	-0.289306	23.8832	23.6761	23.6326	23.478	24.007	23.7925	23.5638	23.7275	23.7133	NaN	24.1346	23.8068	24.1951	24.2494	24.0153	24.0297	24.5608	23.8146	24.6039	24.1377	24.0027	23.6654	24.3251	NaN	23.5876	7	7	38.3	38.3	20.274	0.00027693	9.0066	967960000	71	5	5	5	6	6	5	5	4	6	3
Q9Y2Q3	Q9Y2Q3	Glutathione S-transferase kappa 1	GSTK1	1.67192	-0.2735	25.4919	25.8315	25.9288	25.5192	26.1245	25.3601	25.4454	25.8164	25.7393	25.8984	25.5033	26.0331	25.899	26.1388	25.6419	25.7154	26.0223	26.7297	25.8872	25.7462	25.9417	26.1794	26.3435	25.9758	25.8134	8	8	49.6	49.6	25.497	0	166.29	4299000000	100	7	7	6	6	7	5	6	7	5	7
Q9BZL4	Q9BZL4	Protein phosphatase 1 regulatory subunit 12C	PPP1R12C	1.67181	-0.40076	22.7738	22.8269	23.8525	22.6672	23.5242	22.7758	23.1529	22.8975	23.3945	23.2078	23.0267	23.6903	23.5475	23.4997	23.5062	23.3533	23.5607	24.4073	23.9655	23.9809	23.2333	23.9931	22.9762	23.2014	23.2894	19	19	39.9	39.9	84.88	0	84.495	1947200000	157	8	11	15	12	16	12	11	11	17	13
Q99873	Q99873	Protein arginine N-methyltransferase 1	PRMT1	1.67172	0.763212	24.4192	24.2344	24.0975	24.1567	22.472	23.4705	23.7415	24.1824	23.4923	22.6551	23.3034	24.1414	23.3059	22.1848	23.0602	21.7587	22.6613	22.5034	23.1496	22.0436	23.8	21.9336	23.5711	23.3098	24.8706	14	12	44.5	39.1	42.461	0	32.523	1624900000	86	9	9	8	9	8	9	10	8	9	5
Q10567	Q10567	AP-1 complex subunit beta-1	AP1B1	1.66984	0.431995	25.299	25.034	24.9503	25.4041	24.77	25.1003	25.5393	25.1112	25.2158	24.3691	25.5722	25.5157	25.5759	24.4075	24.5819	24.3412	24.4299	24.1305	24.2142	24.776	25.6309	24.6459	25.4603	25.1316	25.3343	50	20	52.6	30.3	104.64	0	179.88	5683000000	188	15	12	12	12	13	14	17	13	14	9
Q14515	Q14515	SPARC-like protein 1	SPARCL1	1.66979	-0.678613	27.2154	26.9146	27.4413	26.5942	27.1483	25.5198	27.5914	26.6706	26.904	26.8471	26.167	27.3815	27.6609	27.5533	27.7615	27.4765	27.8064	28.7178	27.9822	28.6031	26.7292	28.1534	25.9459	27.198	27.3447	32	32	58.9	58.9	75.207	0	323.31	37150000000	629	27	27	23	25	29	23	27	28	27	27
O60502	O60502	Protein O-GlcNAcase	MGEA5	1.668	0.701099	23.7362	23.9521	22.7308	23.9606	22.5456	23.6502	23.7466	23.4535	23.5946	22.7383	24.3687	23.5515	23.6592	22.2713	23.5175	21.9555	22.7308	21.3723	22.669	22.0571	23.7894	22.205	23.8724	23.4623	23.8577	18	18	26.9	26.9	102.91	0	35.899	1299100000	111	12	13	8	16	8	13	12	13	10	8
Q9H0R4	Q9H0R4	Haloacid dehalogenase-like hydrolase domain-containing protein 2	HDHD2	1.66754	0.549977	22.9223	22.768	21.4067	21.9515	22.0233	22.7824	22.2999	22.1279	21.9279	22.3403	22.2826	21.3429	21.1978	21.3691	NaN	21.1127	21.4173	21.2104	NaN	21.1081	22.154	21.511	NaN	21.8471	22.2712	5	5	32	32	28.536	0.00027949	9.2183	306350000	52	4	4	3	4	2	4	4	4	3	3
Q14012	Q14012	Calcium/calmodulin-dependent protein kinase type 1	CAMK1	1.66545	0.353932	24.0172	24.0552	23.2804	23.9114	23.9658	24.3299	23.756	24.0305	24.0238	24.1862	23.8435	23.1411	23.4923	23.4512	23.5961	23.8818	23.5043	23.9754	22.9965	24.1249	23.5616	23.1252	23.2022	23.51	23.008	15	11	57.6	45.4	41.337	0	30.085	1755600000	146	8	8	9	10	8	9	10	10	9	10
Q16654	Q16654	[Pyruvate dehydrogenase (acetyl-transferring)] kinase isozyme 4, mitochondrial	PDK4	1.6654	-0.433284	21.6297	21.3188	22.8543	21.8766	22.0591	21.7824	NaN	21.3678	21.9983	NaN	21.9772	21.9116	22.337	NaN	22.7895	22.5263	NaN	22.5048	NaN	NaN	22.2135	22.3151	22.021	22.058	22.3929	5	5	16.5	16.5	46.469	0.00046339	4.5237	206920000	13	2	3	4	3	3	3	0	2	3	1
P21291	P21291	Cysteine and glycine-rich protein 1	CSRP1	1.66537	0.78732	27.2647	26.6808	26.8615	26.3141	25.3287	26.4047	26.1129	26.0067	25.806	25.7987	26.564	26.2799	26.4798	25.269	25.4359	24.6703	24.7251	24.5736	24.9378	24.7166	26.8417	24.6902	26.4279	26.2182	27.6484	11	11	64.8	64.8	20.567	0	135.21	12470000000	172	9	10	8	10	8	10	10	9	8	8
P46934	P46934	E3 ubiquitin-protein ligase NEDD4	NEDD4	1.66314	0.379156	26.3722	26.4701	26.5234	NaN	26.622	25.6438	26.0745	26.2972	26.0944	26.0413	25.6597	26.4013	26.5613	25.682	26.3799	25.8796	25.5394	26.1379	NaN	25.7855	25.5584	25.8782	25.2249	NaN	26.4437	7	4	6.7	4.8	149.11	0	14.316	2115800000	36	3	3	4	2	3	3	2	3	3	2
P49750	P49750	YLP motif-containing protein 1	YLPM1	1.66222	-0.50973	23.9849	23.966	25.3919	24.13	25.058	23.9074	24.4562	24.843	24.1037	24.3476	24.0407	24.204	24.517	24.7791	24.8221	25.4191	24.5108	25.3949	24.5878	25.4482	24.0151	25.5056	NaN	NaN	24.4227	8	7	5.6	5.3	241.64	0.0002751	8.8034	1194000000	30	4	6	6	4	6	3	6	5	5	5
P28676	P28676	Grancalcin	GCA	1.66154	0.428438	23.4691	23.3224	23.288	23.2387	23.1857	22.6154	22.7026	22.4577	22.9071	22.3991	22.549	23.2497	22.8904	22.6154	22.4478	21.5413	22.3856	22.9288	22.1694	21.8219	22.3339	22.8148	23.0658	22.9928	23.0719	6	6	36.9	36.9	24.01	0	31.043	648550000	49	6	5	6	4	6	5	5	6	4	5
O43307;Q9NR80	O43307	Rho guanine nucleotide exchange factor 9	ARHGEF9	1.66053	0.407356	22.2061	22.7446	NaN	22.9841	22.1877	22.8024	22.9728	22.9118	22.5016	22.6148	22.9731	NaN	22.1892	22.4241	21.6715	22.5767	21.816	21.602	22.4903	NaN	22.4496	22.6741	22.8318	22.2583	21.8129	6	5	11.8	9.9	60.982	0.00024432	5.7061	381870000	39	4	3	0	3	4	4	4	4	4	4
O75351	O75351	Vacuolar protein sorting-associated protein 4B	VPS4B	1.65887	0.37124	23.9097	23.8234	24.0079	23.6968	23.9642	23.4143	23.5292	23.9902	23.6904	23.9049	23.3101	23.5329	23.6827	23.3159	23.1804	22.9916	22.7336	24.3345	22.5653	23.5043	23.3144	23.6306	23.1631	23.6525	23.8882	15	11	47.1	39	49.301	0	104.8	1730700000	127	8	8	10	9	10	9	10	9	10	10
Q13685	Q13685	Angio-associated migratory cell protein	AAMP	1.65747	0.240681	22.3263	22.3926	22.456	22.4581	22.0453	22.6643	22.6423	22.2137	22.6745	22.2207	22.928	22.7835	22.3462	NaN	22.2629	NaN	22.1244	21.8731	22.2545	22.1332	22.416	22.265	NaN	22.3815	22.382	4	4	12.4	12.4	46.75	0.00026455	7.6325	330200000	22	4	3	4	2	3	3	4	4	4	4
P18206	P18206	Vinculin	VCL	1.657	-0.537294	26.0003	25.5577	26.9741	25.6549	26.2193	24.9402	25.642	25.8854	26.3231	25.8109	25.6114	26.7653	26.7924	26.4875	26.5471	26.5395	25.8607	27.5709	27.1284	26.7544	26.1739	26.7933	25.7948	26.2431	26.7174	67	67	63.7	63.7	123.8	0	323.31	38513000000	843	51	44	48	41	45	43	39	44	45	46
Q96JH7	Q96JH7	Deubiquitinating protein VCIP135	VCPIP1	1.65549	-0.296001	28.7222	29.0822	28.8152	29.2771	29.3117	29.4107	29.3034	28.8852	29.4706	29.3649	29.6058	29.1204	29.2015	29.7594	29.4644	29.9326	29.9126	28.8824	29.1703	29.7367	29.4359	29.4377	29.7689	29.3459	29.0785	28	28	29.5	29.5	134.32	0	30.362	24331000000	161	10	12	10	21	17	18	14	17	16	14
Q01064	Q01064	Calcium/calmodulin-dependent 3,5-cyclic nucleotide phosphodiesterase 1B	PDE1B	1.65499	0.498464	24.112	24.7521	23.3683	24.9918	24.6729	25.1705	24.6955	24.0199	24.9802	24.6253	25.1526	24.5421	24.6805	24.1748	24.6504	24.2626	23.9428	22.9062	23.8699	23.7181	24.6478	24.0062	24.8401	24.1636	24.0022	16	14	36.4	33.8	61.379	0	89.161	3063500000	171	9	8	6	11	9	9	8	9	11	10
Q9NS86;REV__A2IDD5	Q9NS86	LanC-like protein 2	LANCL2	1.65258	-0.347701	25.5094	25.8188	24.7139	25.8123	25.1422	25.647	25.6124	24.9381	25.409	25.6425	25.9173	25.5022	25.6161	25.8656	25.7158	26.2019	26.2998	25.2331	25.3772	26.0977	25.9658	25.7493	26.3007	25.6254	25.5378	18	17	47.3	46	50.854	0	68.418	5232700000	187	13	13	7	12	11	14	8	10	10	8
Q1KMD3	Q1KMD3	Heterogeneous nuclear ribonucleoprotein U-like protein 2	HNRNPUL2	1.65032	-0.464754	25.2523	25.2798	26.2022	24.7922	25.8053	24.8799	25.3622	25.4368	25.2861	25.5644	25.486	25.6096	25.6247	26.3138	25.5765	26.1211	25.8821	26.75	26.2434	26.4412	24.7214	26.2711	25.3844	25.5254	25.4989	35	35	49.3	49.3	85.104	0	323.31	10854000000	366	23	26	24	20	27	21	28	26	21	30
O75828	O75828	Carbonyl reductase [NADPH] 3	CBR3	1.6497	0.647916	27.0108	26.3308	26.4902	27.1171	25.3989	26.9116	27.1384	26.9484	26.1826	25.1962	26.2586	27.2381	26.1263	25.6504	25.7243	25.5534	25.2396	25.5316	25.3198	25.5502	26.3714	25.3985	26.4045	25.7398	27.6012	14	12	67.9	57.4	30.85	0.0003123	13.182	3399200000	56	6	6	7	7	6	8	10	6	9	3
P36578	P36578	60S ribosomal protein L4	RPL4	1.64843	-0.353887	24.8943	24.9644	25.5301	24.526	25.0599	24.5863	24.3665	25.1325	24.9794	25.3194	25.11	24.7937	24.9019	25.3073	25.1375	25.7414	24.7606	26.0433	25.6186	25.5749	24.8493	25.427	24.8127	25.0783	25.1243	22	22	48.5	48.5	47.697	0	63.945	7860800000	260	19	20	17	18	19	19	18	19	18	18
Q99962	Q99962	Endophilin-A1	SH3GL2	1.6475	0.673574	27.7221	27.3951	26.5953	28.6519	26.4042	27.6318	28.2897	27.3081	27.428	26.0705	27.5838	27.8113	27.4173	26.2276	26.8463	26.3999	26.1577	26.9533	25.652	26.8893	27.8596	26.2096	27.2166	26.6649	27.7411	25	16	63.9	52	39.962	0	323.31	34106000000	331	15	14	13	15	13	15	14	15	13	11
Q9UMZ2	Q9UMZ2	Synergin gamma	SYNRG	1.64548	-0.285367	NaN	29.6335	29.8005	30.0231	29.6916	30.3704	30.2264	29.9669	30.0146	29.5687	30.1261	29.6275	30.0056	NaN	30.238	NaN	30.131	NaN	NaN	29.9967	30.2001	NaN	30.402	30.2719	NaN	9	9	11	11	140.65	0.00028393	9.7659	21349000000	24	3	4	3	7	6	4	5	4	5	4
P25788	P25788	Proteasome subunit alpha type-3	PSMA3	1.6444	-0.294465	22.4161	22.9566	22.9162	22.8814	22.8965	23.0631	22.676	22.4875	22.9282	22.8428	23.482	23.1282	22.9383	22.9089	22.7996	23.2792	23.4749	22.6871	23.5878	23.4535	23.2259	23.1299	23.6972	23.1955	22.8134	7	7	29.8	29.8	28.433	0	14.564	660760000	51	4	5	4	4	4	3	4	4	5	4
P08133	P08133	Annexin A6	ANXA6	1.64215	0.361261	27.5853	26.9849	27.0995	27.0984	26.9597	26.4529	27.7121	26.8848	26.4999	26.5453	27.3313	27.042	26.9594	26.4855	26.1186	26.1483	26.5996	26.6711	26.5229	26.8466	27.1543	26.6579	26.5301	26.7149	27.3583	50	50	68.9	68.9	75.872	0	323.31	52006000000	970	45	42	37	44	42	42	46	47	38	47
O94832	O94832	Unconventional myosin-Id	MYO1D	1.64151	-0.327994	23.9568	23.6392	24.2698	24.4102	24.8078	24.1831	24.1655	23.9549	24.1662	24.5395	24.8707	24.4425	24.2249	25.0432	24.1754	24.8975	24.3936	24.2317	24.8573	24.6725	24.5947	25.0825	24.5298	24.6948	24.1147	34	32	37.2	36.3	116.2	0	53.581	3999800000	213	21	18	16	20	20	21	17	21	18	20
Q8N7J2	Q8N7J2	APC membrane recruitment protein 2	AMER2	1.63964	-0.43854	22.219	22.897	22.5433	22.9041	22.028	23.2357	22.065	22.5672	22.8045	22.6891	23.2466	22.6539	NaN	23.0142	22.9127	22.9899	23.3434	NaN	NaN	23.1892	23.5643	NaN	23.6859	22.7116	22.4258	9	9	22.8	22.8	69.506	0	16.213	582340000	36	4	6	4	6	5	6	2	3	6	5
Q13642	Q13642	Four and a half LIM domains protein 1	FHL1	1.63693	1.06385	26.3899	26.451	26.7822	26.1438	23.7886	26.168	25.0476	25.3588	25.6862	24.7687	26.4208	25.8591	26.6686	23.8926	25.2244	23.5769	23.7996	23.2028	24.3044	23.6531	26.2936	23.8521	26.2103	26.2636	26.6834	12	12	42.1	42.1	36.263	0	145.56	9219900000	198	12	11	9	11	7	12	9	10	11	9
P00558;P07205	P00558	Phosphoglycerate kinase 1	PGK1	1.63534	0.594926	28.6529	27.4018	26.6994	27.6358	26.611	27.0178	27.3422	26.8758	26.8299	26.4766	27.4836	26.7062	27.2093	26.3899	26.3454	26.23	26.3074	25.9558	25.9136	26.355	27.1722	26.3467	26.6934	26.6484	28.296	29	29	72.4	72.4	44.614	0	323.31	30593000000	381	26	22	20	22	19	25	23	23	20	24
Q14764	Q14764	Major vault protein	MVP	1.6352	-0.349616	25.2451	24.332	25.6741	24.5202	25.2286	24.578	24.7504	25.1509	24.5991	25.2545	24.3963	25.3119	25.0023	25.3333	25.2466	25.3815	24.7231	25.3306	25.0722	25.3554	25.0679	25.6696	24.9776	25.5729	25.5816	41	41	56.7	56.7	99.326	0	323.31	13957000000	546	34	29	31	28	31	32	30	32	27	32
P51608	P51608	Methyl-CpG-binding protein 2	MECP2	1.63253	-0.522055	25.0299	25.6452	26.7752	25.179	26.0324	25.2395	25.42	25.6477	25.8495	25.9074	25.6822	25.9863	26.2003	26.6574	26.2273	26.4526	26.3741	27.2608	26.7358	26.6337	25.3328	26.6532	25.4934	25.7889	25.5113	24	24	58.4	58.4	52.44	0	207.72	11293000000	346	19	18	18	16	19	17	18	20	18	18
Q9NSE4	Q9NSE4	Isoleucine--tRNA ligase, mitochondrial	IARS2	1.6323	-0.181899	25.0942	25.0941	25.2034	25.2928	25.6146	25.2254	25.4217	25.3241	25.3207	25.5529	25.5841	25.4354	25.461	25.519	25.3623	25.4314	25.6662	25.3921	25.6871	25.5059	25.4238	25.5993	25.9613	25.7033	25.1999	34	34	44.4	44.4	113.79	0	281.41	10943000000	414	26	27	25	26	24	28	27	28	28	28
Q8WUM4	Q8WUM4	Programmed cell death 6-interacting protein	PDCD6IP	1.63043	0.623383	25.8965	25.0504	24.9811	25.8765	24.2575	25.1708	25.9095	25.2988	24.9686	23.8629	25.2016	25.8451	25.7786	24.1282	24.2632	24.2111	24.2279	24.1657	24.2659	24.4378	25.6219	24.3701	25.2602	24.4269	26.0001	39	39	54.7	54.7	96.022	0	323.31	11615000000	465	30	26	25	30	29	29	30	30	33	22
Q05707	Q05707	Collagen alpha-1(XIV) chain	COL14A1	1.62877	-0.860126	26.9062	26.1175	28.378	26.9513	28.3716	26.2382	27.4777	29.0537	27.3715	26.6253	26.333	26.9174	27.5314	27.0012	26.9792	28.1997	27.5388	29.3342	29.2003	29.1197	28.9296	27.6144	27.2363	27.9874	28.2019	40	40	30	30	193.51	0	133.07	12810000000	347	18	17	24	26	33	18	27	36	20	21
Q14194;Q14117	Q14194	Dihydropyrimidinase-related protein 1	CRMP1	1.62635	0.412956	26.2793	26.5216	25.7162	26.3059	25.6395	26.1129	26.3001	26.218	26.4659	25.7889	26.6842	26.1295	26.2893	25.6001	26.1059	25.2332	25.7429	25.2276	25.2834	25.6426	26.4203	25.0617	26.1114	26.2388	26.6395	28	24	67.8	60.1	62.183	0	278.99	15029000000	306	18	17	15	19	17	21	16	18	21	15
Q9BW83	Q9BW83	Intraflagellar transport protein 27 homolog	IFT27	1.62522	0.326958	22.592	23.111	23.154	22.5481	23.2324	23.0897	22.7904	23.009	22.9781	23.0026	23.2895	22.7013	21.9983	22.7597	22.5487	22.6417	22.3755	23.2883	21.9332	22.4846	22.4107	22.4932	22.4813	22.7856	22.4862	7	7	53.2	53.2	20.48	0	15.018	618590000	65	5	6	5	4	5	6	5	5	5	5
P61088;Q5JXB2	P61088;Q5JXB2	Ubiquitin-conjugating enzyme E2 N;Putative ubiquitin-conjugating enzyme E2 N-like	UBE2N;UBE2NL	1.62348	0.668057	26.9986	26.0831	26.2898	26.681	25.3375	25.9289	26.426	26.0559	26.0061	24.9254	26.4105	26.4325	26.5908	25.0068	25.4731	24.562	25.0621	24.7736	25.3146	25.0413	26.9863	24.8433	26.2347	25.8106	26.8743	9	9	59.2	59.2	17.138	0	19.375	7428500000	120	9	8	6	8	8	9	9	9	8	9
Q53HC9	Q53HC9	Protein TSSC1	TSSC1	1.62321	-0.319102	23.1858	23.6033	23.4235	23.7044	23.6498	23.7062	23.7374	23.3225	23.771	23.8306	24.246	23.8783	23.9524	24.0595	24.2145	23.9392	24.4792	23.2112	24.118	24.0058	23.9104	24.4046	24.3911	23.9977	23.416	9	9	28.9	28.9	43.603	0	13.418	1519600000	99	7	7	6	5	7	7	7	7	6	7
O76071	O76071	Probable cytosolic iron-sulfur protein assembly protein CIAO1	CIAO1	1.6226	0.424096	23.0779	22.9583	22.7849	23.0256	23.4233	23.0221	23.1255	22.9121	22.7286	23.3504	22.7091	22.7569	22.2113	22.745	22.8615	21.5066	22.2505	22.8952	22.7588	21.3965	23.1084	22.3357	22.805	22.6782	22.7255	6	6	32.2	32.2	37.84	0	81.58	548070000	54	5	4	4	4	4	4	4	4	3	4
Q13347	Q13347	Eukaryotic translation initiation factor 3 subunit I	EIF3I	1.62176	0.278199	24.1575	23.9271	24.1888	23.9685	23.7192	23.699	23.9382	24.1118	23.5655	23.1399	24.1578	24.2934	24.2669	23.416	23.5815	23.4183	23.29	23.7052	23.6741	23.4933	23.8823	23.7094	23.8967	23.6955	24.0995	14	14	62.5	62.5	36.501	0	64.59	1913800000	126	8	12	12	12	8	9	7	10	10	9
P28331	P28331	NADH-ubiquinone oxidoreductase 75 kDa subunit, mitochondrial	NDUFS1	1.62147	-0.365634	27.0876	27.3734	26.7387	27.7642	27.71	27.5901	27.6223	27.4624	27.7162	27.7025	27.9586	27.4362	27.3756	27.8904	27.7618	28.1022	28.482	26.8326	27.567	27.967	28.067	27.7946	28.2017	28.2562	27.4999	45	45	72.4	72.4	79.467	0	323.31	71003000000	907	35	38	34	40	39	38	39	41	38	39
Q01650;Q92536;Q9UM01	Q01650	Large neutral amino acids transporter small subunit 1	SLC7A5	1.61922	-0.528317	26.1222	26.1038	26.7451	25.6765	26.3343	25.7242	25.9048	25.4669	25.8965	25.956	24.9156	26.5942	26.8001	26.2699	26.0729	26.8134	26.4712	27.4028	27.0704	26.7992	26.1607	27.4969	25.8263	25.8891	26.2887	6	6	13.8	13.8	55.01	0	53.796	3604700000	87	3	3	4	4	3	3	3	3	4	3
P13804	P13804	Electron transfer flavoprotein subunit alpha, mitochondrial	ETFA	1.61745	-0.345757	25.3827	25.9682	25.9935	25.6986	26.5005	26.301	25.8694	25.8606	25.9878	26.1393	26.4088	25.8685	26.2836	26.5772	25.9851	26.5149	26.932	26.7336	26.3969	26.5546	26.0803	26.6366	26.5598	25.8804	25.5401	15	15	61.3	61.3	35.079	0	187.88	10293000000	217	9	11	12	10	12	13	10	11	12	11
Q96CV9	Q96CV9	Optineurin	OPTN	1.61622	-0.287243	23.9409	24.2584	24.3528	24.1787	24.1535	24.5034	24.1662	24.0039	24.631	24.5642	24.2544	24.4941	24.8618	24.7261	24.783	24.8498	25.2606	24.3696	24.181	24.7009	24.4194	24.9073	24.7762	24.3395	24.1612	21	21	43.5	43.5	65.921	0	43.292	3531100000	199	11	20	15	13	15	11	10	10	15	14
Q96DA6	Q96DA6	Mitochondrial import inner membrane translocase subunit TIM14	DNAJC19	1.61611	-0.392029	23.1803	23.8057	23.2306	23.9021	23.6468	23.9318	24.0626	23.4989	23.9216	24.0203	24.0648	24.1153	NaN	24.4811	24.5603	24.5655	24.7191	23.2291	23.8985	23.9707	24.2361	24.4257	24.5294	23.8609	23.609	7	7	53.4	53.4	12.498	0	25.695	1201200000	32	3	4	3	5	3	6	4	4	4	6
P52566	P52566	Rho GDP-dissociation inhibitor 2	ARHGDIB	1.61369	1.17292	25.8103	24.3281	25.4314	24.5902	23.5573	23.1147	24.1393	24.6702	24.7149	22.5658	23.6472	25.5742	25.1759	21.1905	23.0299	21.3082	NaN	24.1766	23.4228	22.4929	23.9068	23.0851	22.9475	23.8135	26.2252	10	10	69.2	69.2	22.988	0	153.65	3150100000	114	7	7	7	7	6	7	7	8	7	6
P62879	P62879	Guanine nucleotide-binding protein G(I)/G(S)/G(T) subunit beta-2	GNB2	1.61277	0.705361	29.2029	29.313	27.8935	28.9103	29.2338	29.7797	29.0034	28.9432	28.9727	30.0162	27.813	27.7734	26.5797	28.4032	28.3285	27.9766	28.355	28.3131	28.1779	27.6598	28.3578	27.5255	27.4622	27.6099	28.0755	18	8	70.6	43.5	37.331	0	323.31	42845000000	200	6	6	6	6	6	6	8	6	6	7
Q9UM47;P46531	Q9UM47	Neurogenic locus notch homolog protein 3;Notch 3 extracellular truncation;Notch 3 intracellular domain	NOTCH3	1.61096	-0.830435	21.551	21.0889	22.5296	20.3212	22.0005	NaN	21.413	21.9673	21.5309	21.5689	NaN	22.857	22.3344	22.3485	22.0892	22.8413	21.4329	24.5892	22.7376	22.7693	21.6205	23.1376	NaN	21.765	22.9663	21	21	13.1	13.1	243.63	0	32.427	925210000	53	9	7	10	2	14	1	4	12	9	9
P60981	P60981	Destrin	DSTN	1.61093	0.473096	27.903	27.7957	27.3861	27.8329	27.6608	27.7004	27.7554	27.373	27.7419	27.3993	27.866	28.1811	28.0525	26.9955	27.6867	26.2596	26.4904	26.7111	27.2984	26.541	28.0864	27.3882	28.1601	27.6577	27.9536	16	15	64.8	60.6	18.506	0	228.43	19130000000	152	13	12	9	12	12	11	12	10	9	11
Q86UN3	Q86UN3	Reticulon-4 receptor-like 2	RTN4RL2	1.60996	-0.605714	NaN	22.7258	NaN	22.7708	22.558	23.0392	21.7718	21.7187	23.2487	23.1442	22.3024	22.4137	23.0862	23.793	23.4109	23.5893	24.0164	NaN	NaN	23.0027	22.4214	23.6753	23.3472	22.8085	22.1555	6	6	16.9	16.9	46.105	0.00026497	7.7079	574000000	45	1	4	1	6	6	6	5	3	5	6
Q96FC7	Q96FC7	Phytanoyl-CoA hydroxylase-interacting protein-like	PHYHIPL	1.60969	0.780564	26.6439	27.0067	25.9705	27.4556	26.1344	26.8283	27.2825	26.8013	27.0134	25.8719	27.2521	26.8295	26.8677	25.4319	26.6003	24.5439	25.2032	24.5762	25.8666	25.3925	27.3738	25.4289	27.4647	27.124	26.8191	21	17	55.3	47.1	42.486	0	110.17	13778000000	223	15	14	9	16	12	15	13	17	14	9
Q9UHF1	Q9UHF1	Epidermal growth factor-like protein 7	EGFL7	1.60924	-0.639506	23.5743	23.6594	24.834	22.7983	24.2719	23.2235	23.6561	24.1301	24.3782	24.2409	23.5082	24.325	24.4401	24.2572	24.1821	24.7067	24.1006	25.9979	24.7466	25.5251	23.3102	24.8217	NaN	24.2343	24.3397	7	7	36.3	36.3	29.617	0	37.878	1101900000	46	2	3	5	3	3	3	2	2	3	3
O43633	O43633	Charged multivesicular body protein 2a	CHMP2A	1.60921	-0.345139	23.9336	23.6805	24.2106	23.4793	23.2419	23.2307	23.3377	23.1561	23.6834	23.9795	23.976	23.8575	24.1328	24.4147	23.3374	24.4608	24.0602	24.2486	23.6147	24.4779	23.7864	24.207	23.9732	23.8846	23.891	7	7	27	27	25.104	0	22.184	1073800000	65	4	6	3	5	4	5	4	6	3	4
P53384	P53384	Cytosolic Fe-S cluster assembly factor NUBP1	NUBP1	1.60701	0.289928	22.9604	NaN	22.7369	23.0101	22.9263	23.0056	23.3848	23.2945	22.8156	22.8184	NaN	23.2862	23.3861	22.7096	22.7853	22.5792	NaN	22.52	NaN	NaN	22.9892	NaN	NaN	NaN	23.018	3	3	13.8	13.8	34.534	0.00047315	4.9496	284800000	12	3	1	3	2	3	2	2	2	2	2
P04843	P04843	Dolichyl-diphosphooligosaccharide--protein glycosyltransferase subunit 1	RPN1	1.60566	-0.381454	25.6466	25.4669	26.3584	25.2309	26.0512	25.0253	25.4018	25.6644	25.5206	25.6398	25.2885	25.7711	25.9213	26.0424	25.8897	26.2297	26.1126	26.7509	26.5311	26.1933	25.1755	26.1358	25.6141	25.5917	25.6827	28	28	49.4	49.4	68.569	0	264.43	14394000000	402	22	23	20	21	23	23	23	24	23	23
P25445	P25445	Tumor necrosis factor receptor superfamily member 6	FAS	1.60511	-0.391006	22.2384	21.9634	22.799	22.3417	22.1328	21.7624	22.0973	22.0621	22.2251	22.2586	22.7926	22.443	22.6985	22.7013	22.6287	23.0625	22.63	23.8941	22.6824	22.5968	22.2914	NaN	22.2261	22.1787	22.6369	5	5	24.8	24.8	37.732	0.00047015	4.8206	353240000	12	3	3	5	3	3	3	4	3	4	3
O14964	O14964	Hepatocyte growth factor-regulated tyrosine kinase substrate	HGS	1.60396	0.589642	24.4702	24.8825	24.6006	25.0395	23.9032	24.8861	24.9217	24.5627	25.033	23.8408	25.3766	24.9757	25.2694	23.4333	24.4095	23.2933	23.6982	23.3499	24.028	23.7302	25.1354	23.6935	25.1744	24.8597	25.1299	19	19	22.4	22.4	86.191	0	27.161	3924100000	148	12	11	9	13	9	14	12	12	13	10
Q13526;O15428	Q13526	Peptidyl-prolyl cis-trans isomerase NIMA-interacting 1	PIN1	1.6034	0.469651	26.9342	27.721	26.4229	27.7745	28.1555	27.7891	27.6151	27.0464	27.6057	27.6571	27.2641	26.6043	26.8001	27.0321	26.9432	26.9612	27.5493	25.8183	26.435	26.711	27.3617	27.0898	26.8374	26.7831	26.8941	11	11	79.1	79.1	18.243	0	323.31	14781000000	245	9	10	9	10	8	10	10	9	10	10
P43034	P43034	Platelet-activating factor acetylhydrolase IB subunit alpha	PAFAH1B1	1.60323	0.626673	26.0587	26.1658	25.9183	26.2343	25.3437	26.0245	25.9016	25.6841	25.9827	25.4353	26.3022	26.2153	26.5326	24.9263	25.7456	24.5357	24.9612	23.991	24.89	24.5203	26.3896	25.1126	26.331	26.3326	26.5585	25	25	60.5	60.5	46.637	0	146.26	12739000000	278	17	18	18	18	15	21	17	17	15	15
Q9NRV9	Q9NRV9	Heme-binding protein 1	HEBP1	1.60223	0.540726	25.3879	24.0033	23.7922	24.6383	24.0026	23.9557	24.735	24.0743	23.6303	23.739	24.2543	23.7237	23.9937	22.8475	23.6511	22.944	23.0859	23.6238	NaN	24.15	24.2185	23.4452	23.3233	23.5367	24.8594	8	8	62.4	62.4	21.097	0	89.8	1769800000	81	6	6	6	7	5	6	6	7	6	4
Q86V48	Q86V48	Leucine zipper protein 1	LUZP1	1.6004	-0.304793	23.4187	23.4795	23.7341	23.9254	23.9625	23.1623	23.6584	23.6503	23.6459	23.5209	24.0777	23.7554	24.2776	23.8156	23.4876	24.0225	23.7712	23.7191	24.3206	24.3094	23.9541	24.5406	24.2193	24.4147	23.6385	20	20	24.2	24.2	120.27	0	29.812	1960100000	115	11	8	10	12	13	9	11	15	8	9
P52943	P52943	Cysteine-rich protein 2	CRIP2	1.60016	0.829838	27.8489	27.131	28.1657	26.6326	26.3718	26.7253	26.0512	27.1533	27.413	26.3264	26.2014	27.1699	27.6623	24.9839	27.0695	24.8934	24.9464	25.9363	26.4672	25.4455	27.0662	25.5146	26.366	27.1369	28.0802	8	8	44.2	44.2	22.492	0	129.94	10154000000	130	5	5	6	6	5	7	5	8	7	6
O00443	O00443	Phosphatidylinositol 4-phosphate 3-kinase C2 domain-containing subunit alpha	PIK3C2A	1.59889	-0.232773	22.2909	22.3074	22.2621	22.0238	22.2841	NaN	22.2585	22.1743	21.9309	21.8514	22.2621	22.0303	21.7586	22.2897	22.2708	NaN	22.1307	22.9663	22.5203	22.2648	NaN	22.3298	22.4854	22.0528	22.2123	10	10	7.4	7.4	190.68	0.0002553	6.8537	277270000	35	4	2	6	4	4	1	2	2	2	5
P52306	P52306	Rap1 GTPase-GDP dissociation stimulator 1	RAP1GDS1	1.59857	0.812802	25.7203	25.9247	25.0891	26.4189	25.2004	26.1438	26.172	25.7732	26.057	25.5392	26.4996	26.0076	26.0122	24.2928	25.9615	23.7271	24.4644	23.0663	25.2288	24.1095	26.4946	25.0566	26.5098	26.1343	25.8696	29	29	61.8	61.8	66.316	0	323.31	15629000000	390	24	24	16	24	26	25	25	27	22	25
Q7L2H7	Q7L2H7	Eukaryotic translation initiation factor 3 subunit M	EIF3M	1.59843	0.396393	24.1668	23.7483	24.2995	24.0669	23.3361	23.8342	23.4072	23.708	23.8974	22.7797	24.3545	23.8048	24.196	23.2447	23.4268	23.0712	23.3094	23.7233	NaN	23.2473	23.743	22.9194	23.7627	NaN	23.7417	12	12	41.4	41.4	42.502	0	51.733	994240000	88	7	9	6	8	7	8	7	7	6	5
Q9Y2W1	Q9Y2W1	Thyroid hormone receptor-associated protein 3	THRAP3	1.5976	-0.581273	22.9467	23.1803	23.9673	22.1287	23.7817	22.5642	23.087	23.1023	23.2271	23.4089	23.138	23.3122	23.7432	24.2805	23.6459	24.4437	24.058	24.5035	24.4487	23.9425	22.5454	24.2876	22.514	23.3795	23.3142	16	15	15.9	15.9	108.66	0	25.73	1917400000	111	8	8	7	7	10	10	9	10	7	10
Q99613;B5ME19	Q99613;B5ME19	Eukaryotic translation initiation factor 3 subunit C;Eukaryotic translation initiation factor 3 subunit C-like protein	EIF3C;EIF3CL	1.59427	0.381638	24.5252	24.2686	24.8512	24.2952	23.7809	24.0499	24.3602	24.2798	24.1582	23.2932	24.543	24.5904	24.525	23.7375	23.7052	23.4353	23.3357	23.892	24.2239	23.426	24.2214	23.9839	24.2327	23.8051	24.6716	21	21	28.6	28.6	105.34	0	185.09	3557300000	215	19	18	17	18	14	19	14	20	17	15
O94905	O94905	Erlin-2	ERLIN2	1.59258	-0.320784	25.1825	25.171	25.8111	25.0061	25.2489	24.854	25.0977	25.2469	25.2204	25.5228	25.6774	25.4691	25.612	25.9258	25.6621	25.6972	25.5111	26.3164	25.8033	25.9824	25.0841	25.9285	25.0598	25.473	25.2087	21	18	65.2	59.6	37.839	0	163.18	8516600000	236	16	16	14	13	16	12	12	16	16	15
P57105	P57105	Synaptojanin-2-binding protein	SYNJ2BP	1.58708	-0.345464	23.6136	23.1936	23.4317	NaN	23.4534	22.9306	23.2316	23.2653	23.1136	23.5052	23.3558	23.2879	23.7498	23.5854	23.165	23.6341	23.9449	24.5005	23.6601	23.5106	23.488	24.4234	23.0404	23.3789	23.946	6	6	46.9	46.9	15.928	0.00026406	7.608	783600000	31	4	3	3	2	6	2	3	4	4	5
Q70IA6	Q70IA6	MOB kinase activator 2	MOB2	1.58599	-0.311069	23.3081	23.3002	23.7058	23.7002	23.4156	23.2737	23.3193	23.4663	23.9946	23.3247	NaN	24.1172	23.4506	23.6867	23.9819	23.4996	23.2653	23.8401	24.1049	NaN	23.6809	24.5548	24.0055	23.8882	23.759	5	5	21.5	21.5	26.926	0.00047664	5.164	679580000	41	4	4	3	5	5	5	4	4	3	5
Q9C0E8	Q9C0E8	Protein lunapark	LNP	1.58482	-0.313127	24.5894	24.5089	25.2437	24.3787	24.799	24.4807	24.6927	24.5268	24.8166	24.7131	24.7665	25.0139	25.0749	25.1476	24.8083	25.0588	25.2187	25.6566	25.5856	25.3335	24.4466	25.2553	24.8575	24.8275	24.4275	12	12	29.9	29.9	47.739	0	38.571	2999300000	165	9	9	9	8	9	10	7	9	10	9
Q96N66	Q96N66	Lysophospholipid acyltransferase 7	MBOAT7	1.58343	-0.375618	24.0058	24.5026	24.5574	24.2232	24.4995	24.5225	24.1118	23.9734	24.8473	24.609	24.3351	24.8744	24.9061	25.2648	25.2255	25.2755	25.5336	24.9268	24.7709	24.6249	24.204	25.1327	24.6224	24.3042	24.1312	7	7	16.5	16.5	52.764	0	44.401	2702600000	109	6	7	4	5	4	6	6	6	4	6
O00264	O00264	Membrane-associated progesterone receptor component 1	PGRMC1	1.5827	-0.257134	27.1511	27.591	28.0279	27.3297	27.6326	27.4799	27.3839	27.4329	27.9088	27.7236	27.5896	27.8072	28.0546	28.0012	27.9132	27.9748	28.1672	28.2563	28.0219	28.0187	27.4743	28.0368	27.5953	27.4807	27.6339	14	13	65.1	60.5	21.671	0	218.55	19622000000	295	10	9	12	9	11	9	11	11	12	12
Q9P0S9	Q9P0S9	Transmembrane protein 14C	TMEM14C	1.58256	0.678616	23.4997	23.3956	NaN	NaN	23.4473	22.7903	22.141	23.7424	22.43	23.8599	NaN	22.6263	21.721	22.4059	21.7734	NaN	21.9211	NaN	NaN	22.2822	22.7234	22.5426	NaN	22.4129	22.2325	2	2	24.1	24.1	11.564	0.00042836	3.0877	236040000	22	2	2	1	1	2	2	2	2	2	2
Q9UNM6	Q9UNM6	26S proteasome non-ATPase regulatory subunit 13	PSMD13	1.58078	0.226449	24.6113	24.9784	25.1752	25.0704	24.8535	24.9562	25.025	24.7047	25.0305	24.9278	25.3528	25.2787	25.279	24.6023	24.8274	24.3871	24.4603	24.5241	25.1703	24.6963	24.848	25.0353	25.0841	24.9294	24.9428	20	20	54.8	54.8	42.945	0	67.764	5009600000	245	15	14	11	15	16	16	16	15	14	17
Q99623	Q99623	Prohibitin-2	PHB2	1.58062	-0.191309	27.1539	27.2867	27.1491	27.5656	27.5263	27.6472	27.6041	27.4401	27.6464	27.7321	27.6749	27.6213	27.4303	27.7826	27.5508	27.9811	28.0703	27.4139	27.7674	27.4867	27.6657	27.7425	27.8041	27.5784	27.4321	21	21	71.6	71.6	33.296	0	323.31	35013000000	313	17	17	15	18	18	18	18	18	17	19
Q9Y5Z4	Q9Y5Z4	Heme-binding protein 2	HEBP2	1.57734	0.931262	24.3337	22.4632	22.9416	23.2633	21.8283	22.493	22.6512	23.1617	22.2322	NaN	22.7862	23.389	22.7191	NaN	21.8043	20.798	NaN	21.6705	21.2169	NaN	22.5383	NaN	NaN	NaN	23.5158	5	5	39.5	39.5	22.875	0	33.987	432500000	53	5	3	3	3	5	4	4	5	3	1
Q8NF37	Q8NF37	Lysophosphatidylcholine acyltransferase 1	LPCAT1	1.57397	0.420819	22.889	22.712	21.9782	22.7248	22.6261	22.2278	22.7216	22.5755	22.7773	22.9731	22.1243	21.3805	21.4602	21.8127	22.1945	22.4603	21.8254	22.4701	22.0396	NaN	21.7125	21.9884	21.7005	21.751	21.7911	4	4	11.6	11.6	59.151	0	16.26	309780000	47	4	4	2	3	3	4	4	4	3	4
Q14314	Q14314	Fibroleukin	FGL2	1.57103	-0.747288	NaN	22.1238	24.2019	21.874	21.99	21.8847	NaN	22.1055	22.6812	22.1283	22.3901	22.1456	22.6364	22.017	22.9409	23.2687	NaN	24.7579	23.186	23.1571	NaN	22.7171	NaN	23.1889	22.8968	15	14	35.1	33.7	50.228	0.00030111	11.973	860510000	32	1	6	9	4	5	3	1	6	7	6
Q14011	Q14011	Cold-inducible RNA-binding protein	CIRBP	1.56895	-0.406108	22.6879	23.9265	23.5888	23.6942	23.161	24.0274	23.1856	22.9614	24.3623	23.9815	23.7599	23.604	23.0043	24.2589	24.3639	23.5752	23.9287	24.3153	23.8998	23.3892	23.5305	24.2709	23.952	23.6296	24.1699	4	4	33.1	33.1	18.648	0	55.451	1009400000	54	2	3	3	4	4	4	4	4	4	4
O43306	O43306	Adenylate cyclase type 6	ADCY6	1.56861	-0.4246	NaN	21.8519	22.4478	21.7309	22.2696	21.6821	22.4955	21.9446	22.2243	22.572	21.9422	21.9513	22.6336	22.1318	22.3032	22.8363	NaN	23.0073	NaN	22.8658	22.2763	NaN	NaN	NaN	NaN	8	6	11.5	9.2	130.61	0.00030826	12.649	306850000	25	2	2	1	2	3	3	1	3	2	3
Q8IUK5	Q8IUK5	Plexin domain-containing protein 1	PLXDC1	1.56817	-0.896282	21.9929	22.9086	22.8651	21.6578	22.5593	21.263	22.0936	21.7232	22.5366	23.8966	22.0422	24.0122	22.654	23.9428	NaN	23.1992	22.2966	25.2087	23.5411	24.2765	22.1169	23.6424	NaN	23.3473	22.1645	6	6	16.6	16.6	55.76	0.00031192	13.131	636390000	46	4	4	3	3	4	2	2	3	2	6
O75352	O75352	Mannose-P-dolichol utilization defect 1 protein	MPDU1	1.56604	-0.338675	23.602	23.717	23.9042	23.898	23.8973	23.7849	23.877	23.7155	23.9976	23.8861	23.9943	NaN	23.8879	NaN	24.1483	24.6671	24.2909	24.345	24.485	24.5128	24.021	NaN	24.1569	NaN	23.0424	3	3	13.8	13.8	26.638	0.00062919	2.7621	630400000	24	3	3	3	3	3	3	2	3	3	3
P17612;REV__Q06190	P17612	cAMP-dependent protein kinase catalytic subunit alpha	PRKACA	1.56533	0.446539	24.7393	24.6488	24.1303	24.4996	23.2427	24.452	24.0646	24.4761	24.3833	23.5358	23.2033	23.9142	23.8503	23.2229	23.3839	23.7686	23.5343	23.3851	NaN	23.547	23.7095	NaN	23.5207	23.9376	24.4022	14	4	33	10	40.589	0	43.817	821750000	35	3	4	3	3	4	4	3	4	4	4
Q12792	Q12792	Twinfilin-1	TWF1	1.56505	0.508177	23.9698	22.9763	23.6217	23.3958	22.8329	22.7324	22.9703	23.3627	23.1764	22.3392	23.6174	23.3953	23.7587	22.1395	22.3432	22.6323	21.8867	22.8562	22.1789	22.7345	23.4611	22.465	23.0793	22.9552	24.0765	11	8	35.4	29.4	40.282	0	98.57	811610000	75	7	6	5	5	3	5	4	6	5	3
O75569	O75569	Interferon-inducible double-stranded RNA-dependent protein kinase activator A	PRKRA	1.56174	-0.292122	25.1298	25.7075	25.9735	25.3249	25.8601	25.5901	25.8294	25.6651	25.6225	25.8109	26.0802	25.5881	25.3747	26.0898	25.7966	26.2264	26.4651	25.4888	26.2353	26.2797	25.5931	26.0287	26.0273	25.8716	25.3017	13	13	47.6	47.6	34.404	0	30.946	5020300000	205	11	13	9	9	11	11	11	12	10	12
P15927	P15927	Replication protein A 32 kDa subunit	RPA2	1.56062	0.355315	23.6096	23.1905	NaN	22.7905	22.8044	22.3698	22.6297	22.9515	NaN	22.8064	NaN	23.044	NaN	22.6499	22.5712	NaN	22.6927	22.5222	22.5131	NaN	22.235	NaN	NaN	NaN	22.7038	4	4	23.7	23.7	29.247	0.00025044	6.2909	281020000	23	3	3	2	2	2	3	3	3	1	3
P07910;O60812;B7ZW38;B2RXH8;P0DMR1	P07910	Heterogeneous nuclear ribonucleoproteins C1/C2	HNRNPC	1.55981	-0.383998	27.2194	27.1639	28.1237	26.7808	27.5489	26.8557	27.1269	27.2887	27.2396	27.1542	27.2617	27.3098	27.6089	27.7641	27.3723	28.0105	27.59	28.4633	27.9661	28.0084	26.795	28.1203	27.2169	27.2717	27.4282	15	15	36.3	36.3	33.67	0	323.31	20839000000	249	14	13	12	12	14	12	13	14	12	12
O00592	O00592	Podocalyxin	PODXL	1.5581	-0.700309	26.579	26.0906	27.5192	25.8781	26.8129	24.8491	25.9376	26.1042	26.495	26.6516	26.1161	26.9943	27.2954	27.1011	26.9273	26.7152	26.8954	28.5555	28.0796	27.6655	26.0682	27.699	25.9029	26.4644	27.2431	11	11	19	19	58.635	0	76.492	12491000000	99	8	10	9	7	8	8	9	9	7	9
O15197	O15197	Ephrin type-B receptor 6	EPHB6	1.5568	-0.445705	21.9771	22.1219	22.1021	22.6868	21.6564	22.9026	22.8734	21.711	23.0927	22.8922	22.7338	22.5769	22.5393	23.2634	22.9245	23.1566	23.713	NaN	22.1574	22.618	22.939	22.7528	23.2544	22.6248	22.4626	7	7	10.4	10.4	110.7	0	14.809	570420000	73	4	5	2	6	4	4	5	5	6	4
Q9NYU2	Q9NYU2	UDP-glucose:glycoprotein glucosyltransferase 1	UGGT1	1.55535	-0.228608	24.2302	24.0309	24.5151	23.9357	24.534	24.0318	24.1766	24.2315	24.2263	24.3715	24.0392	24.2381	24.035	24.6043	24.3362	24.6006	24.2971	25.1961	24.5064	24.4408	24.021	24.2353	24.272	24.3045	24.3252	39	38	36.4	35.8	177.19	0	217.43	5862200000	404	24	23	22	24	27	23	23	28	27	26
Q13435	Q13435	Splicing factor 3B subunit 2	SF3B2	1.55508	-0.622113	23.5963	23.4051	24.6027	23.09	24.0597	23.1387	23.2	23.8507	23.754	23.8753	23.6267	23.6266	24.3637	24.8032	24.1196	24.8193	24.6348	25.5726	24.7184	25.131	23.1877	24.8576	22.9448	23.4674	23.6916	22	22	29.9	29.9	100.23	0	123.06	2291000000	133	13	11	16	13	15	14	11	13	17	14
Q8WXE0	Q8WXE0	Caskin-2	CASKIN2	1.55051	-0.661315	21.911	21.4055	23.0396	21.6345	22.7911	21.2723	NaN	21.7221	22.1379	22.4103	21.4073	22.3847	22.2148	23.036	22.9796	22.9029	21.9398	24.5064	22.7119	22.8304	21.6878	22.8363	NaN	21.9488	22.1981	14	12	19.5	17.1	126.78	0	28.683	542600000	45	4	5	6	4	8	3	1	5	8	6
P09972	P09972	Fructose-bisphosphate aldolase C	ALDOC	1.5497	0.408581	28.6015	28.0675	27.599	28.4995	27.9272	28.0875	28.5837	27.7816	27.8669	27.556	28.6695	27.8768	28.24	27.7656	27.4427	27.44	28.0017	26.6116	27.305	27.5146	28.3542	27.7524	28.0738	27.7398	28.3479	33	26	76.6	63.2	39.455	0	323.31	50729000000	570	23	20	18	20	18	20	20	18	21	20
P17480	P17480	Nucleolar transcription factor 1	UBTF	1.54901	-0.787713	22.441	22.7163	23.9941	22.1563	23.4015	22.3456	22.2493	21.6184	23.1742	23.4779	22.8919	23.2907	24.0008	23.8018	23.348	23.6318	23.2289	25.6103	22.711	24.2528	22.4088	24.433	NaN	24.2397	22.9477	18	18	26.6	26.6	89.405	0	24.577	1112700000	78	6	5	15	6	9	3	4	5	10	9
P07339	P07339	Cathepsin D;Cathepsin D light chain;Cathepsin D heavy chain	CTSD	1.54847	-0.335148	26.6108	26.942	27.7	26.6534	26.9807	26.8119	26.3878	26.674	26.9903	26.8463	26.8663	26.7479	27.291	27.2606	26.9564	27.3469	27.4831	27.6429	27.2802	27.7882	26.7794	27.5775	27.0859	26.9832	26.4549	15	15	45.1	45.1	44.552	0	323.31	23609000000	302	12	12	11	12	13	14	12	12	11	15
P80723	P80723	Brain acid soluble protein 1	BASP1	1.54392	-0.665954	29.4059	29.772	28.1218	30.2308	29.3632	30.2932	30.1377	29.3298	29.8461	29.8135	30.023	30.0204	29.9713	30.8427	30.6347	31.3332	31.393	28.2784	29.9347	30.3755	30.2196	30.7231	30.8754	30.2999	29.6924	25	25	94.3	94.3	22.693	0	323.31	171060000000	534	19	20	14	22	18	23	21	19	20	19
P43378	P43378	Tyrosine-protein phosphatase non-receptor type 9	PTPN9	1.54387	-0.336987	22.7021	23.2202	23.4716	23.233	23.1746	23.4246	23.284	22.7294	23.815	23.5231	23.7402	23.6701	23.6957	23.9938	23.3756	23.7478	24.231	23.9013	23.741	23.8997	23.563	24.064	23.6737	23.1854	22.991	12	12	23.3	23.3	68.019	0.00030066	11.899	1240000000	94	7	10	5	6	8	8	6	6	7	9
P00846	P00846	ATP synthase subunit a	MT-ATP6	1.54189	-0.402321	24.7401	25.8996	26.2518	25.8195	26.2851	25.6071	26.3798	25.6737	25.8712	25.2941	26.1336	26.151	25.4344	26.2778	26.3691	26.1407	26.7537	25.4211	26.0185	26.0435	26.3806	25.9982	26.8763	26.395	25.8836	3	3	11.1	11.1	24.817	0.00045693	4.2487	3082600000	37	3	2	2	3	2	3	2	2	3	3
P56192	P56192	Methionine--tRNA ligase, cytoplasmic	MARS	1.54076	0.261702	25.5214	25.5218	26.1056	25.1447	25.5955	25.3619	25.1744	25.5916	25.338	25.5508	25.4919	25.1856	25.0111	24.8563	25.2962	25.0878	25.0373	25.9212	24.933	25.2232	25.2572	24.9299	25.0068	25.1951	25.2794	19	19	32	32	101.11	0	153.05	3423500000	200	15	16	15	12	13	16	13	15	12	15
O14880	O14880	Microsomal glutathione S-transferase 3	MGST3	1.54025	0.767961	27.3669	27.9623	25.4776	27.453	27.5445	27.6549	26.251	27.3278	26.5856	27.1916	25.6688	25.9174	24.5397	26.2121	25.5469	25.8454	26.4173	26.5129	26.2305	25.5005	26.1493	24.9055	26.4431	25.7653	25.5092	5	5	34.2	34.2	16.516	0	91.83	8987700000	113	5	5	5	5	5	5	5	5	5	5
Q8IZQ1	Q8IZQ1	WD repeat and FYVE domain-containing protein 3	WDFY3	1.53649	0.276409	21.9338	22.4333	22.0381	22.091	22.4535	22.4992	22.201	22.271	22.0413	22.8712	21.8798	21.6691	22.0729	21.9572	22.1972	21.6213	22.3159	21.5793	NaN	21.6108	22.0641	21.9432	21.723	22.1303	21.8946	16	16	6.9	6.9	395.25	0	15.178	443170000	54	5	11	7	9	12	11	11	8	10	11
Q9BVC6	Q9BVC6	Transmembrane protein 109	TMEM109	1.53649	-0.453093	26.9771	NaN	NaN	27.0639	27.035	26.5214	26.4235	26.7874	27.2199	27.0584	NaN	27.2372	27.6362	26.8011	27.4629	27.2807	27.5357	27.9817	28.1617	28.0295	NaN	27.3971	27.0039	26.8368	NaN	5	4	15.6	13.2	26.21	0	67.161	7711100000	41	1	1	2	3	3	2	2	3	2	3
P61769	P61769	Beta-2-microglobulin;Beta-2-microglobulin form pI 5.3	B2M	1.53127	-0.67873	26.2098	26.9728	27.6384	25.729	27.0572	26.0016	26.3463	26.9132	26.5573	27.3592	26.3319	27.6628	27.5477	27.495	27.3378	27.9754	27.0406	29.0675	28.0672	28.0387	26.9352	27.1895	25.694	27.4466	27.3899	5	5	42.9	42.9	13.714	0	156.49	13208000000	107	5	5	5	5	5	5	5	5	5	4
Q16718	Q16718	NADH dehydrogenase [ubiquinone] 1 alpha subcomplex subunit 5	NDUFA5	1.5306	-0.436024	25.5998	25.7116	25.1669	26.2406	26.0786	26.139	25.9765	25.7029	26.1082	26.1176	26.7085	25.9908	25.9668	26.1917	26.1955	27.0212	26.7009	25.3736	27.0329	26.6402	26.4418	26.2692	26.7543	26.7919	25.3647	5	5	44	44	13.459	0	201.45	6481200000	117	5	5	4	4	5	5	5	5	5	4
Q9UJ41	Q9UJ41	Rab5 GDP/GTP exchange factor	RABGEF1	1.52982	0.354629	23.0575	23.064	22.8542	23.2915	22.988	23.2761	23.4271	22.9879	23.483	23.3633	23.4849	23.0946	23.0156	22.5186	23.2019	22.5806	22.6825	21.8671	22.9821	22.5961	23.5164	22.2591	23.4628	23.3562	22.9251	9	9	26.5	26.5	56.89	0	35.315	688440000	100	6	6	6	7	4	5	6	4	6	5
P06748	P06748	Nucleophosmin	NPM1	1.52976	-0.353101	26.8706	26.66	27.735	26.0793	26.8899	26.3489	26.5691	26.6675	26.5926	26.7383	27.0892	26.9761	27.2405	27.2158	26.922	27.4991	26.9979	27.4554	27.4051	27.261	26.4031	27.578	26.7729	27.2574	27.1223	13	13	51	51	32.575	0	323.31	16562000000	272	10	9	10	10	10	9	10	12	10	9
Q9Y3E7	Q9Y3E7	Charged multivesicular body protein 3	CHMP3	1.52857	0.286788	24.0367	24.2014	23.3439	23.5367	23.6067	23.8155	23.7956	23.9836	23.4306	24.1425	23.5078	23.696	23.2812	23.1303	23.4273	23.7026	23.8077	23.406	22.587	23.5303	23.4241	23.5425	23.5304	23.6043	23.523	6	6	25.2	25.2	25.073	0.00044733	3.8797	797260000	49	5	4	2	2	2	3	5	2	4	4
P15880	P15880	40S ribosomal protein S2	RPS2	1.52817	-0.380829	24.3307	24.8572	25.0671	24.1455	24.9562	24.2745	24.2667	24.8071	24.3081	24.9754	24.316	24.8876	24.7845	25.1158	24.7818	25.2249	24.75	25.7583	25.707	24.5986	24.4483	25.6208	24.5393	24.709	24.6793	14	14	49.8	49.8	31.324	0	36.323	4820600000	139	12	12	12	9	11	11	11	11	12	12
Q00978	Q00978	Interferon regulatory factor 9	IRF9	1.52561	-0.642497	NaN	22.1882	22.5363	NaN	22.3405	NaN	22.2222	22.4021	22.2266	22.9669	NaN	22.4915	NaN	22.6038	22.5087	NaN	NaN	24.5416	23.2522	22.7475	NaN	22.9946	NaN	22.8015	NaN	4	4	17.8	17.8	43.696	0.0004736	4.9801	230390000	14	1	3	2	1	3	1	3	2	3	3
Q8NCA5	Q8NCA5	Protein FAM98A	FAM98A	1.52242	0.347283	23.8715	23.8376	24.3209	23.8518	24.3757	23.8207	23.7675	23.3917	NaN	23.5265	24.0357	23.9933	23.851	23.7247	23.4468	23.6915	23.5054	23.914	23.3373	22.2895	23.5002	23.6841	23.9616	23.8309	23.5904	8	5	20.8	14.5	55.272	0	59.389	663410000	37	5	5	2	3	5	4	2	4	1	4
P49619	P49619	Diacylglycerol kinase gamma	DGKG	1.52209	0.428381	21.9997	22.7845	21.9921	22.8453	22.4028	23.2318	22.6806	22.5876	23.166	22.1531	23.7143	22.5498	22.8286	22.4075	22.3228	22.9458	22.6958	NaN	22.022	22.1985	22.5355	22.0851	22.2003	21.8626	21.5733	7	7	15.4	15.4	89.123	0	13.595	574300000	49	3	5	4	6	5	6	5	5	4	7
P67936;Q2TAC2	P67936	Tropomyosin alpha-4 chain	TPM4	1.52107	-0.37865	27.649	27.8	28.6743	27.5983	28.1668	27.6982	27.8634	28.0049	28.1255	28.0834	28.5327	28.2649	28.6043	28.5834	28.1379	28.6276	28.3281	29.4026	28.5189	28.9284	28.1349	28.8937	27.822	28.1373	28.013	28	16	70.2	52.8	28.521	0	323.31	42254000000	359	12	11	12	11	13	13	12	12	11	12
P46439	P46439	Glutathione S-transferase Mu 5	GSTM5	1.51972	0.826411	25.8145	25.14	23.4228	25.11	23.3246	22.9542	22.8695	23.8681	23.6656	23.084	24.1942	23.4336	24.7912	22.3139	24.6821	22.5562	NaN	23.2252	22.6815	22.6406	23.2303	23.3701	23.2925	NaN	23.4913	14	6	65.1	29.8	25.674	0	14.936	1287600000	50	3	4	3	2	2	2	2	1	2	0
Q9NRL3	Q9NRL3	Striatin-4	STRN4	1.51926	-0.209596	22.1458	22.6465	22.5521	22.4857	22.5031	22.6453	22.721	22.6623	22.7534	22.7885	22.5946	22.6698	22.0905	23.0084	22.4934	22.8529	23.0108	23.0044	22.6398	22.698	22.8883	22.6604	22.9706	22.7527	22.2355	10	8	14.5	12.7	80.595	0.00028474	9.827	706800000	71	8	8	2	5	7	6	7	6	5	7
Q12979	Q12979	Active breakpoint cluster region-related protein	ABR	1.51912	-0.418237	24.9698	25.8215	24.8424	25.77	25.3172	25.9456	25.5791	25.2337	25.8238	25.9801	26.1485	25.5703	25.5649	26.2636	26.1961	26.2012	26.8511	24.9029	25.6174	26.0444	26.1217	26.2108	26.2521	26.037	25.3053	27	23	38.5	35.6	97.597	0	123.46	7440700000	281	13	19	14	17	13	18	17	16	16	16
Q15120	Q15120	[Pyruvate dehydrogenase (acetyl-transferring)] kinase isozyme 3, mitochondrial	PDK3	1.51831	-0.405838	23.6839	24.378	23.4425	24.2533	24.2676	24.5584	24.201	23.9152	24.5373	24.4287	23.6166	24.2043	24.156	24.7108	24.7385	24.811	25.17	23.3422	23.96	24.7444	24.6281	24.7819	25.0289	24.4198	24.0513	16	15	44.1	44.1	46.938	0	59.894	2992300000	222	12	14	9	10	13	12	9	11	10	12
Q99442	Q99442	Translocation protein SEC62	SEC62	1.51787	-0.308482	24.3416	24.6875	25.185	24.8164	24.9951	24.7858	24.9313	24.6411	24.9854	24.9885	25.324	25.3395	25.6173	25.3813	25.4583	25.6663	25.2742	24.728	25.6283	25.5295	24.9	25.5945	25.1604	25.2744	24.773	8	8	19.3	19.3	45.861	0.00047858	5.2426	1992300000	72	5	2	2	3	5	3	3	5	2	4
Q9UK41	Q9UK41	Vacuolar protein sorting-associated protein 28 homolog	VPS28	1.51533	-0.188748	23.9627	24.047	24.2648	24.0087	24.0086	24.0127	23.8351	24.091	24.1613	24.0741	24.1459	23.9465	24.3494	24.0397	24.421	24.23	23.8769	24.3785	24.5176	24.7926	24.0962	24.3301	24.3303	24.1531	23.9372	11	11	66.1	66.1	25.425	0	136.98	2065700000	113	8	9	11	9	9	8	9	10	9	9
O00161	O00161	Synaptosomal-associated protein 23	SNAP23	1.51166	-0.428971	26.5719	26.3496	27.4421	26.3807	26.8437	25.94	25.8968	26.1958	26.4251	26.4987	26.7353	26.8241	27.1544	27.0522	26.8956	27.3501	26.9213	27.9107	27.4716	27.3348	26.1543	27.0886	26.537	26.5842	26.5472	11	11	67.3	67.3	23.354	0	21.573	3526700000	114	5	5	7	8	7	3	4	4	8	6
Q9C0D3	Q9C0D3	Protein zyg-11 homolog B	ZYG11B	1.50986	0.452987	22.2241	22.6397	NaN	22.886	22.3971	23.0804	22.7215	22.6447	22.5844	22.2302	22.8095	22.5794	22.5249	21.8266	22.5587	21.6118	21.7339	21.0283	21.5144	22.3609	23.1525	22.0963	22.8159	22.8272	22.3596	7	7	14.4	14.4	83.92	0	39.338	515710000	61	4	6	1	7	5	6	5	7	5	5
Q9BZE1	Q9BZE1	39S ribosomal protein L37, mitochondrial	MRPL37	1.50903	-0.384707	NaN	22.5089	22.1798	NaN	22.1563	22.3675	21.9268	21.6182	22.0268	22.5868	23.0266	21.8605	21.9741	22.3264	22.2933	22.7319	23.0266	22.5204	21.8724	23.3102	22.5127	22.4206	22.7021	23.0557	22.2796	4	4	13.2	13.2	48.117	0.00027034	8.255	312630000	51	1	2	2	1	3	4	3	2	3	3
Q9NRX5	Q9NRX5	Serine incorporator 1	SERINC1	1.50795	-0.431553	23.3919	24.4643	24.1334	24.7985	24.1644	24.493	24.5284	24.0512	24.8717	24.6575	25.06	24.8671	25.0584	25.1599	24.5169	25.4488	25.7469	24.4906	24.9339	25.4955	24.5495	25.0647	24.927	24.6152	24.2666	3	3	9.3	9.3	50.494	0	38.182	1678700000	82	2	3	2	3	3	3	2	2	2	3
P27105	P27105	Erythrocyte band 7 integral membrane protein	STOM	1.50687	-0.374315	26.5733	26.0795	27.1616	26.0138	26.8064	26.0079	26.2469	26.5476	26.4168	26.3438	26.0073	26.6576	26.9054	26.9591	27.1021	27.3473	26.7201	27.5101	26.9466	26.6305	26.355	27.1577	26.042	26.2919	26.7535	14	14	59.4	59.4	31.73	0	232.33	19212000000	269	12	11	10	12	13	12	13	13	12	12
Q8IVI9	Q8IVI9	Nostrin	NOSTRIN	1.50673	-0.737469	22.6348	22.3003	23.8817	21.4923	23.3176	21.445	22.1218	22.2797	22.8981	23.0283	22.4585	23.2255	23.8829	23.61	23.5589	23.3914	22.6356	24.5823	24.3269	24.1069	21.7084	24.0719	22.6597	22.984	23.4902	15	15	34.8	34.8	57.659	0	50	1283200000	91	9	9	9	6	9	7	5	9	8	11
P03905	P03905	NADH-ubiquinone oxidoreductase chain 4	MT-ND4	1.50488	-0.441244	24.587	25.2036	24.5896	25.6576	24.9322	25.2978	24.8183	25.199	25.2914	25.4943	25.4987	24.7462	24.3325	25.4206	25.3169	25.2107	26.3413	24.4949	26.206	25.3383	25.4843	25.0289	26.2836	25.5389	25.2287	3	3	5.7	5.7	51.58	0.0004279	3.0712	1825800000	41	3	3	2	3	2	3	3	2	2	3
O00182;Q6DKI2;Q3B8N2	O00182;Q6DKI2;Q3B8N2	Galectin-9;Galectin-9C;Galectin-9B	LGALS9;LGALS9C;LGALS9B	1.50202	-0.656725	21.4602	21.6803	22.1522	21.6098	22.5157	NaN	NaN	22.1616	21.5898	22.2158	21.9033	22.8	22.11	22.5433	22.1862	NaN	21.5576	24.0234	23.0767	23.769	NaN	22.5215	21.9135	21.8996	23.2574	6	6	20	20	39.518	0	17.359	492380000	33	3	3	3	3	4	2	2	4	4	3
Q9Y2J0;Q14184	Q9Y2J0	Rabphilin-3A	RPH3A	1.50129	-0.687927	25.8356	25.9761	24.2357	26.605	26.3473	26.4789	27.1562	26.5447	26.599	26.438	26.7129	26.0578	25.9816	26.5595	26.8138	26.9768	27.3963	24.7495	26.4998	27.3488	27.7935	27.3983	27.5908	27.2453	26.6232	31	31	52	52	76.872	0	323.31	17614000000	322	23	23	11	24	23	24	25	23	20	24
P31153;Q00266	P31153	S-adenosylmethionine synthase isoform type-2	MAT2A	1.50082	0.432606	24.8988	24.9887	24.4697	24.93	24.6171	24.7872	24.8582	24.4652	24.3469	24.4866	23.6159	24.9532	24.7141	24.1801	23.8518	23.08	23.8512	23.7919	24.3551	NaN	24.6044	24.1133	24.8114	24.4473	25.0354	12	12	30.1	30.1	43.66	0.00029053	10.533	1548000000	121	7	9	5	8	9	9	8	7	7	7
Q13724	Q13724	Mannosyl-oligosaccharide glucosidase	MOGS	1.50073	-0.380378	24.5276	24.2663	25.014	23.8711	24.707	23.9554	24.0618	24.217	24.4049	24.5607	24.3458	24.7197	24.5314	24.7032	24.8148	24.9116	24.6487	25.8366	25.3947	25.0205	24.0212	24.7865	24.1826	24.4269	24.6012	24	24	34.5	34.5	91.916	0	32.317	2691500000	164	14	12	9	11	12	10	14	14	13	16
O00501	O00501	Claudin-5	CLDN5	1.50061	-0.649595	25.2009	24.8084	NaN	24.4098	25.6134	23.8361	24.3355	24.038	24.8759	24.7854	24.3355	24.688	25.4291	25.2332	25.5647	25.8815	24.6624	26.9267	25.9023	26.1071	24.6347	25.4439	23.9853	24.4537	25.3554	4	4	25.2	25.2	23.147	0	71.822	1744900000	60	3	2	2	2	3	3	2	2	3	2
Q86VS8	Q86VS8	Protein Hook homolog 3	HOOK3	1.4978	0.464792	25.3808	24.9356	25.2363	24.9354	23.9248	24.7142	25.0219	25.0651	24.7761	24.539	24.1733	24.9768	24.4719	23.9631	24.0876	23.4699	23.6242	24.5168	24.7347	23.7255	24.7776	23.9815	25.0836	24.5178	25.3105	11	11	19.9	19.9	83.125	0	27.014	1546500000	79	7	7	7	7	7	9	7	9	8	10
P11171	P11171	Protein 4.1	EPB41	1.49765	0.646171	25.144	24.7541	25.3676	23.738	24.1771	23.7105	23.1175	24.4165	24.3491	24.3519	23.73	25.4392	25.2793	23.7479	23.6741	23.548	23.3401	24.959	24.9232	24.0045	23.3687	23.7996	22.6435	23.2101	24.1732	22	18	31	26	97.016	0	41.364	2239300000	75	15	14	11	7	12	10	7	12	9	13
Q8N4Q1	Q8N4Q1	Mitochondrial intermembrane space import and assembly protein 40	CHCHD4	1.49664	-0.447508	23.5934	24.2653	NaN	24.454	24.3504	24.1553	24.4761	23.6779	24.079	24.2972	24.8998	24.1413	24.5871	25.1816	24.5228	25.0439	25.4529	NaN	24.2327	24.7109	24.3926	25.1441	24.9396	24.5908	23.4394	6	6	45.8	45.8	15.996	0	22.539	1027000000	57	4	5	1	4	4	5	5	3	2	5
Q9BWH2	Q9BWH2	FUN14 domain-containing protein 2	FUNDC2	1.4966	-0.241437	23.8219	24.1629	NaN	NaN	24.6168	24.2144	24.1825	24.1636	24.3874	24.3505	24.5449	24.5592	24.6028	24.4776	24.3627	NaN	25.0023	24.4663	24.3475	NaN	24.4986	NaN	24.7775	24.6377	24.554	6	6	18	18	20.675	0.00025126	6.3944	1232800000	32	4	4	2	1	3	4	4	4	3	3
Q15382	Q15382	GTP-binding protein Rheb	RHEB	1.49517	-0.259211	24.5692	25.319	24.8137	25.0898	25.0147	25.4123	24.934	24.749	25.1924	25.0031	25.2061	24.5749	24.9087	25.3194	25.16	25.2833	25.6279	24.6207	25.0888	25.6979	25.0942	25.5271	25.4401	24.9988	25.0556	11	11	41.8	41.8	20.497	0	33.287	2753200000	88	9	5	6	7	5	8	8	8	6	7
Q9UMS6	Q9UMS6	Synaptopodin-2	SYNPO2	1.49498	-0.503675	22.2503	22.3102	23.425	22.4677	23.337	NaN	22.02	22.7576	22.8149	22.3886	22.3291	23.1588	23.2445	23.4671	22.5877	22.8618	22.8623	24.4998	23.2532	23.7646	23.1955	23.397	22.5343	22.5038	23.6208	16	16	20.3	20.3	117.51	0	20.28	878650000	51	8	3	9	3	8	2	4	9	7	4
Q9NXD2	Q9NXD2	Myotubularin-related protein 10	MTMR10	1.49245	0.280661	22.1351	21.9487	NaN	22.3741	22.4372	22.016	22.2822	21.9932	22.0754	22.6811	22.618	NaN	21.7868	NaN	21.8144	21.795	NaN	22.2222	21.7861	22.2365	22.0465	21.7956	22.164	NaN	21.5347	5	4	7.3	6.6	88.272	0.000254	6.7291	282490000	29	4	4	1	3	3	3	3	3	3	4
Q05639	Q05639	Elongation factor 1-alpha 2	EEF1A2	1.49222	0.424164	27.3799	27.6583	27.6987	27.9587	27.1921	27.617	27.9385	27.7425	27.537	26.949	28.4795	27.3435	28.0739	26.4291	27.0148	27.0439	26.6112	26.6551	27.6303	27.4011	28.0537	27.3944	27.6387	27.9277	27.0195	24	11	71.1	41	50.47	0	132.05	15269000000	179	8	7	8	7	6	6	8	9	8	7
P15529	P15529	Membrane cofactor protein	CD46	1.49215	-0.414909	23.3986	23.416	23.7555	NaN	23.5935	23.0663	NaN	23.2666	23.1216	23.2254	23.5129	23.7586	24.2043	23.9532	NaN	23.6877	23.8538	24.7084	23.8988	23.8181	23.1209	24.1469	NaN	NaN	NaN	5	5	11.2	11.2	43.747	0.00043328	3.2675	670930000	14	3	3	3	2	3	3	2	3	3	3
P31040	P31040	Succinate dehydrogenase [ubiquinone] flavoprotein subunit, mitochondrial	SDHA	1.49174	-0.210696	27.1349	27.1833	26.7024	27.4498	27.4037	27.4661	27.4729	27.2836	27.4279	27.4508	27.751	27.3505	27.1197	27.4898	27.2666	27.5922	27.9099	27.2558	27.5452	27.3786	27.6796	27.6267	27.6505	27.7285	27.2786	32	32	69	69	72.691	0	323.31	42322000000	565	24	29	22	27	26	28	29	30	28	28
P43243	P43243	Matrin-3	MATR3	1.49167	-0.417766	25.8041	25.9164	26.8565	25.4798	26.4299	25.8483	26.2608	26.0885	26.0271	26.1687	26.1854	25.9984	26.2072	27.1344	26.2084	26.711	26.8097	27.2047	26.7465	26.7826	25.4442	27.0413	26.1507	26.2637	25.6893	37	37	45.2	45.2	94.622	0	323.31	21323000000	479	30	29	29	31	34	31	34	31	26	32
A6NGN9	A6NGN9	IgLON family member 5	IGLON5	1.49154	-0.394032	22.6918	23.5112	NaN	24.0655	23.6847	23.6131	23.8522	23.335	23.6102	23.6859	23.86	23.3047	23.4736	24.155	23.9552	23.9553	24.9099	NaN	23.1843	24.0068	23.72	23.9795	24.3115	24.0218	23.2659	8	7	28.3	26.5	36.794	0	24.726	1318400000	112	5	6	1	4	6	6	7	6	6	6
Q86WV6	Q86WV6	Stimulator of interferon genes protein	TMEM173	1.4915	-0.783863	24.9096	24.6685	25.836	23.6977	25.3483	23.5812	22.8643	23.351	24.3147	24.2728	23.5512	25.0017	24.0463	25.0788	24.7343	25.2192	24.7435	26.7977	26.1097	25.6238	23.7174	24.0129	24.4138	24.8696	25.2643	9	9	39.8	39.8	42.192	0	132.84	2003800000	109	6	5	7	7	7	6	5	5	7	7
Q99832	Q99832	T-complex protein 1 subunit eta	CCT7	1.49127	0.224351	26.0781	26.1331	26.3233	26.2499	26.0286	26.2317	26.4112	26.0135	26.2989	25.906	26.4364	26.5039	26.6278	25.899	26.08	25.9748	25.9219	25.5744	25.6559	25.8772	26.2978	25.9828	26.5528	26.2971	26.187	32	32	63.9	63.9	59.366	0	323.31	16538000000	392	28	25	23	28	29	27	24	28	24	27
Q09019	Q09019	Dystrophia myotonica WD repeat-containing protein	DMWD	1.49086	-0.426333	21.6491	23.0549	21.7783	22.6369	22.2363	23.0879	22.1219	21.9555	22.5759	23.0704	23.0608	22.0282	22.2195	23.173	23.2901	22.9444	23.4805	22.1646	22.5927	22.8799	22.866	22.7006	23.0483	22.8348	22.1954	9	9	22.8	22.8	70.437	0	16.287	640930000	64	4	4	3	6	5	7	5	5	4	5
P20339	P20339	Ras-related protein Rab-5A	RAB5A	1.48985	0.556719	24.9611	25.4543	24.5416	24.9693	25.1608	25.2648	25.4125	25.2761	24.6784	25.272	24.7213	24.3541	24.1662	25.0381	22.3576	24.4783	24.2792	25.2774	23.9817	24.5018	25.2334	24.4223	24.7013	24.0139	24.3258	8	5	53.5	38.6	23.658	0	147.55	1751500000	83	4	4	4	4	3	4	3	4	4	4
Q8TBF2	Q8TBF2	Prostamide/prostaglandin F synthase	FAM213B	1.4892	0.46909	23.4728	23.1967	22.8444	23.1277	22.5958	23.2836	23.2644	23.2221	23.4158	22.5013	23.0576	23.7104	23.65	22.1755	23.1072	NaN	22.7144	21.9057	21.6731	22.3903	23.4454	22.5627	23.4086	22.9982	23.4411	11	11	59.1	59.1	21.222	0	21.837	890460000	68	9	8	6	8	6	8	7	9	4	8
Q9UHG3	Q9UHG3	Prenylcysteine oxidase 1	PCYOX1	1.48651	-0.261111	25.1172	25.6497	25.9513	25.4849	25.7189	25.2696	25.3136	25.1831	25.8701	25.6399	25.5693	25.8889	25.8834	25.9872	25.7881	25.8857	26.1064	26.4266	25.9862	25.8585	25.5584	25.8786	25.2929	25.6766	25.6479	21	21	50.9	50.9	56.639	0	323.31	12913000000	373	17	17	16	17	15	16	15	15	18	17
P61247	P61247	40S ribosomal protein S3a	RPS3A	1.48568	-0.37233	24.5414	25.0177	25.5026	24.6024	25.4252	24.8136	24.7504	25.1222	24.7201	25.491	24.9415	24.4636	24.766	25.3627	25.1483	25.6834	25.2522	26.2153	25.3328	25.6323	24.7153	25.7264	24.5778	24.9952	25.0488	17	17	55.3	55.3	29.945	0	85.414	5040200000	189	12	14	12	12	15	14	12	14	10	13
Q07020	Q07020	60S ribosomal protein L18	RPL18	1.48551	-0.423285	24.8406	24.6821	25.6837	24.676	25.4183	24.3974	24.6247	24.6985	25.4982	24.8096	24.9679	25.2266	24.8988	25.7755	25.3502	25.0778	25.4715	26.0879	26.4115	25.4002	24.5416	25.4838	25.233	25.059	24.6543	8	8	42.6	42.6	21.634	0	67.099	2835300000	70	5	3	7	6	6	5	5	6	5	5
Q15459	Q15459	Splicing factor 3A subunit 1	SF3A1	1.48425	-0.444109	24.2965	23.8624	24.7725	23.1542	24.6282	23.4502	24.0373	24.1774	23.9061	24.3321	24.0302	24.1583	24.1585	24.8891	24.357	24.6346	24.4569	25.634	24.6747	24.8207	23.6129	24.8435	23.7081	24.3791	24.2085	20	20	29.6	29.6	88.885	0	72.628	2064000000	131	12	14	15	9	11	10	12	11	13	9
P49257	P49257	Protein ERGIC-53	LMAN1	1.4834	-0.413339	24.6872	24.4672	25.2707	24.2167	24.999	24.1342	24.3447	24.7102	24.5439	24.6311	24.4551	24.8217	25.0575	24.9595	24.9424	25.4587	24.8869	26.1596	25.522	25.5605	24.2677	25.239	24.5443	24.329	24.7881	14	14	34.7	34.7	57.548	0	86.172	3768000000	149	10	9	10	11	12	9	10	12	11	9
Q9Y243;P31751	Q9Y243	RAC-gamma serine/threonine-protein kinase	AKT3	1.48305	0.38944	23.1673	23.037	23.1256	23.6619	23.2985	23.4054	23.3615	23.3097	23.3258	23.0522	23.6054	23.0779	23.3934	NaN	22.6992	22.755	NaN	22.0159	22.6875	NaN	23.6866	NaN	NaN	23.0126	23.4747	9	7	26.7	20.3	55.774	0	14.236	593960000	45	3	2	3	4	3	4	2	4	3	3
Q99426	Q99426	Tubulin-folding cofactor B	TBCB	1.48292	0.570731	26.2079	26.4374	26.3851	26.9357	25.921	26.666	26.2818	25.9667	26.391	25.9505	26.8588	26.8612	26.5503	25.4255	26.5152	24.8861	25.1011	24.4674	25.9374	25.3308	26.7934	25.6339	27.075	26.6321	26.3501	12	12	59.4	59.4	27.325	0	323.31	12260000000	204	12	12	10	11	10	10	9	10	10	10
P19388	P19388	DNA-directed RNA polymerases I, II, and III subunit RPABC1	POLR2E	1.48158	-0.419958	21.9822	22.0584	22.9801	22.088	22.4637	22.0048	NaN	NaN	22.6049	NaN	22.6647	22.2906	22.6852	23.1398	23.2281	23.0705	22.469	23.8347	22.6996	22.6609	22.2865	22.7104	22.3072	23.0635	22.1563	5	5	27.1	27.1	24.551	0.00028313	9.6401	386910000	33	3	2	5	2	3	2	2	2	5	3
Q9UN36	Q9UN36	Protein NDRG2	NDRG2	1.48108	-0.487196	25.7524	26.246	25.7883	26.4049	26.2731	26.7538	26.5594	26.0651	25.9147	26.6611	27.2981	26.0318	25.816	27.1359	26.5406	27.192	27.2622	25.6448	26.5242	27.2353	26.8847	26.9584	27.5525	26.5752	25.631	17	16	79.5	77.9	40.798	0	323.31	12399000000	266	10	13	9	11	12	12	12	14	8	14
Q9Y276	Q9Y276	Mitochondrial chaperone BCS1	BCS1L	1.4801	-0.3229	23.3457	23.4234	23.0449	23.3919	23.7029	23.4316	23.5803	23.6545	23.7492	23.9461	23.9732	23.3309	23.0103	23.3565	23.5792	24.2002	24.2756	23.1789	24.3909	23.9693	23.8522	23.7699	24.3218	23.645	23.4135	10	10	34.8	34.8	47.534	0	96.915	1212700000	87	9	9	5	7	7	8	9	9	5	8
P09012	P09012	U1 small nuclear ribonucleoprotein A	SNRPA	1.47902	-0.599854	22.8828	24.1851	24.4801	23.7397	24.2732	23.3556	23.5014	23.9432	24.0163	24.3177	24.088	23.8557	24.2222	24.9558	24.3029	24.761	24.5437	26.0199	24.7393	25.5865	23.7432	24.9631	23.4548	23.7195	23.3572	9	7	40.1	34.8	31.279	0	23.051	1655400000	51	1	5	4	2	5	1	4	4	3	6
Q5FWE3	Q5FWE3	Proline-rich transmembrane protein 3	PRRT3	1.47728	-0.408341	24.0417	24.1775	22.8537	24.7628	24.5516	24.8891	25.1149	24.3669	24.3768	24.1453	24.3466	24.4361	24.2732	24.4523	24.747	24.94	24.9211	24.6085	24.2878	25.0931	25.2594	24.6168	24.5922	25.1122	24.2723	10	10	17	17	102.2	0	174.72	1707700000	94	7	8	2	10	9	7	8	9	8	8
O43819	O43819	Protein SCO2 homolog, mitochondrial	SCO2	1.47384	-0.430155	22.6037	23.0469	22.2537	22.4462	23.0091	22.9933	22.5757	22.8076	23.0175	23.3225	23.5327	22.992	23.4285	22.6522	22.9163	23.753	24.1914	22.1626	23.2435	23.3982	23.5881	23.6674	23.8763	23.5657	23.2513	6	6	34.6	34.6	29.81	0.00029967	11.735	646120000	50	4	5	3	4	4	4	4	6	3	3
Q96RP9	Q96RP9	Elongation factor G, mitochondrial	GFM1	1.47314	-0.218596	23.6085	23.4727	23.0907	23.4575	23.4145	23.4743	24.018	23.3539	23.5309	23.3407	23.5519	23.4564	23.5891	23.8369	23.2071	23.6297	23.896	23.119	23.7694	23.7405	23.8451	23.6892	23.9871	23.837	23.9362	17	17	27.3	27.3	83.471	0	13.356	1403900000	102	11	11	9	16	8	8	7	8	10	7
O75116	O75116	Rho-associated protein kinase 2	ROCK2	1.47268	0.783328	24.8162	24.7144	24.5406	24.9748	23.1221	24.7226	24.795	24.645	24.5695	23.3668	25.048	24.8586	25.1802	23.0379	24.1234	21.8577	22.936	23.3176	23.3148	23.3359	24.9948	23.1915	25.1545	25.025	25.099	51	43	43.9	38.2	160.9	0	283.6	8717300000	447	30	30	29	28	18	32	31	31	28	16
P62834	P62834	Ras-related protein Rap-1A	RAP1A	1.47172	-0.216344	27.2902	27.2489	27.6911	27.7776	27.5663	27.4988	27.808	27.3743	27.5609	27.5424	27.6272	27.7537	27.7645	28.0087	27.4471	28.2782	27.8329	27.8048	27.9242	28.0192	27.7314	28.0717	27.5906	27.4823	27.3317	15	5	80.4	29.9	20.987	0	323.31	22465000000	240	3	5	3	5	5	4	5	3	3	5
Q9UIG0	Q9UIG0	Tyrosine-protein kinase BAZ1B	BAZ1B	1.47099	-0.64364	24.3368	24.1258	25.5338	23.8625	24.7663	NaN	24.0913	24.6524	24.0138	24.5325	23.4785	24.353	24.6257	25.1057	23.6024	24.2019	25.5223	26.7332	25.0098	25.335	NaN	24.2093	25.0568	25.2444	25.0673	15	15	14	14	170.9	0	14.817	1399400000	34	7	6	11	4	7	2	4	9	4	6
P07355;A6NMY6	P07355;A6NMY6	Annexin A2;Putative annexin A2-like protein	ANXA2;ANXA2P2	1.47087	-0.667141	27.6873	27.1215	29.1132	26.9477	28.3685	26.1223	26.6435	27.6918	27.3891	27.8476	26.991	27.9885	28.4326	27.9627	28.2921	28.6499	28.0848	29.3158	28.7013	28.6839	27.275	28.723	27.0272	27.9157	28.154	33	33	80.2	80.2	38.604	0	323.31	78463000000	634	26	28	26	27	25	27	27	28	28	26
Q9UJS0	Q9UJS0	Calcium-binding mitochondrial carrier protein Aralar2	SLC25A13	1.47057	-0.292795	26.4278	26.2104	26.7117	26.6604	26.9566	26.1012	26.4198	26.5581	26.458	26.7159	26.8389	26.155	26.4028	26.631	26.4955	26.9899	26.6937	27.3829	27.4041	27.1728	26.7132	26.1396	26.4999	26.8861	26.6127	29	18	44.7	35.4	74.175	0	40.63	4855100000	145	11	13	13	12	13	10	13	13	10	12
O60518	O60518	Ran-binding protein 6	RANBP6	1.47002	0.409892	22.6906	23.1893	22.1541	22.8457	23.0402	23.3848	23.182	23.0143	23.0927	23.3919	22.7788	22.2403	22.5593	22.5719	23.4336	22.1368	21.8751	21.7017	NaN	22.2268	22.84	22.4968	22.739	22.3897	22.8648	16	14	21.4	19.6	124.71	0	28.573	680760000	100	6	8	7	9	6	8	8	7	8	9
Q6GQQ9	Q6GQQ9	OTU domain-containing protein 7B	OTUD7B	1.46981	0.53724	25.2283	24.6267	24.8519	24.2919	24.3979	25.13	25.1705	24.9016	24.5614	24.3376	24.7051	25.1513	23.5829	24.0015	24.3009	23.0163	23.24	24.4803	NaN	23.5649	25.2903	24.4068	23.8724	24.6125	24.8665	6	6	10.7	10.7	92.525	0.00028433	9.7844	1048700000	35	3	4	4	6	5	4	4	5	5	5
Q96AQ6	Q96AQ6	Pre-B-cell leukemia transcription factor-interacting protein 1	PBXIP1	1.46675	0.329291	24.6789	25.0527	25.1026	25.0285	24.4847	24.9405	24.694	24.3283	24.7636	24.6317	25.8881	24.6688	25.0361	24.4015	25.0425	24.5482	24.5118	23.9193	24.0217	24.3201	24.8428	24.8097	24.5403	24.6341	24.886	24	24	36.9	36.9	80.642	0	116.08	6346900000	267	16	21	16	16	13	18	18	17	17	18
P26599	P26599	Polypyrimidine tract-binding protein 1	PTBP1	1.46547	0.641704	26.4201	25.746	26.9425	25.2137	25.9509	24.9901	25.4792	26.3443	25.7538	25.2908	24.9667	26.2946	26.3561	24.6502	25.2844	24.4573	23.645	26.0188	25.5896	24.9207	25.2617	25.5553	24.5078	25.7188	26.612	21	17	58	52.2	57.221	0	311.82	8541400000	310	13	12	14	12	15	13	15	13	14	14
Q8TCT9	Q8TCT9	Minor histocompatibility antigen H13	HM13	1.46529	-0.425369	23.9151	23.8439	25.1245	23.4472	24.5722	23.7726	NaN	24.008	24.093	23.999	23.7124	24.2276	NaN	24.3875	24.033	24.8465	24.2021	25.2945	24.8972	24.9145	23.6867	24.6057	24.2161	24.3612	24.4401	4	4	14.1	14.1	41.488	0	16.752	968190000	45	3	3	2	4	3	2	1	3	2	3
P08559;P29803	P08559	Pyruvate dehydrogenase E1 component subunit alpha, somatic form, mitochondrial	PDHA1	1.46527	-0.327711	27.2812	27.5368	26.6703	27.8253	27.9153	27.8566	27.7969	27.5469	27.7718	27.9529	27.8837	27.6259	27.5705	28.1271	27.962	28.0731	28.6204	27.0662	27.7399	27.97	28.0399	27.9874	28.2528	28.1217	27.5727	33	33	72.3	72.3	43.295	0	323.31	53904000000	492	22	29	23	31	26	28	26	28	26	24
Q9NRY5	Q9NRY5	Protein FAM114A2	FAM114A2	1.46458	0.478834	21.8367	22.3258	21.4823	21.4454	20.9689	21.6702	21.2949	21.8535	21.6871	20.7464	21.7964	21.9906	22.14	NaN	21.3222	20.5895	NaN	20.9553	NaN	20.7227	21.8791	NaN	NaN	21.15	21.4654	4	4	15.4	15.4	55.468	0	20.187	155150000	28	3	3	2	3	2	2	3	2	2	2
Q8WU79	Q8WU79	Stromal membrane-associated protein 2	SMAP2	1.46294	-0.224827	23.2269	23.5057	23.5051	23.8144	23.787	23.9834	23.7634	23.7496	23.8989	23.7667	24.0217	23.5217	23.7127	23.932	24.084	24.2469	24.2299	23.3772	23.7703	23.9007	24.0656	24.1253	23.9928	24.0642	23.454	9	8	34.5	32.6	46.785	0	52.757	1523900000	132	6	5	5	6	6	6	5	6	5	6
Q13405	Q13405	39S ribosomal protein L49, mitochondrial	MRPL49	1.46162	-0.468076	23.956	24.1286	24.7806	24.5903	24.8914	25.3241	24.9202	23.413	24.8822	25.0776	26.1871	24.5589	24.4628	25.3473	25.225	25.0639	25.664	25.0182	24.7542	25.4844	25.2021	25.1274	25.1075	25.2833	24.8067	3	3	23.5	23.5	19.198	0.00030166	12.079	1172600000	62	2	2	3	3	3	3	3	2	3	3
Q96FZ7	Q96FZ7	Charged multivesicular body protein 6	CHMP6	1.46144	-0.277131	24.9286	25.2926	24.8839	25.2705	24.5269	25.1304	24.5884	24.7436	25.3511	25.1021	25.7731	25.277	25.5831	25.4607	25.6567	25.4969	25.5902	24.9335	25.0533	25.4131	25.4123	25.4747	25.4585	25.5576	25.1577	6	6	38.3	38.3	23.485	0	103.12	3056500000	95	6	5	5	6	5	4	4	6	6	5
Q99784	Q99784	Noelin	OLFM1	1.46035	-0.583239	23.7221	24.0862	22.5537	24.4106	24.0919	24.4307	24.9463	24.3226	24.2991	24.51	24.5959	23.9612	24.3494	24.9029	24.9122	25.0249	25.3931	22.8966	24.0059	25.0165	25.1504	24.6772	25.4481	25.3117	24.3635	12	12	29.1	29.1	55.342	0	39.3	2383600000	107	9	8	3	9	7	7	6	8	8	8
Q2Y0W8	Q2Y0W8	Electroneutral sodium bicarbonate exchanger 1	SLC4A8	1.45939	-0.450281	NaN	NaN	NaN	NaN	21.3557	21.2063	NaN	20.9356	21.2474	21.5785	22.2311	21.3079	NaN	21.7403	21.3256	22.308	22.498	NaN	NaN	21.6383	21.75	21.6962	21.751	22.0255	NaN	9	3	9.3	4.2	122.94	0.00044873	3.9364	91973000	21	1	1	1	1	2	2	1	2	2	2
P67870	P67870	Casein kinase II subunit beta	CSNK2B	1.45853	-0.275829	25.4586	25.5282	25.5212	25.8569	25.4956	25.3512	25.7713	25.5558	25.7497	25.5065	26.2884	25.7501	26.0636	25.8036	25.5478	26.205	25.8217	26.6737	25.5003	26.4672	25.9731	25.8833	25.8269	26.0475	25.7723	9	9	52.1	52.1	24.942	0	71.287	4279600000	128	9	9	8	7	9	9	9	8	8	9
P16284;REV__Q6ZRR7	P16284	Platelet endothelial cell adhesion molecule	PECAM1	1.45743	-0.559182	25.314	24.7916	25.8808	24.3159	25.5993	24.7024	24.5842	25.1601	24.9643	25.1984	24.7596	25.2934	25.9928	25.8836	25.6763	26.4572	25.6206	26.9373	25.954	25.9995	24.7147	26.2197	24.3945	24.9797	25.3104	26	26	42.4	42.4	82.521	0	300.77	10937000000	387	17	18	19	15	18	18	15	18	19	20
Q9NZ43	Q9NZ43	Vesicle transport protein USE1	USE1	1.4572	-0.324951	NaN	22.2758	NaN	22.1102	22.6848	NaN	22.7747	21.7258	22.4389	22.3535	22.6245	22.54	22.747	23.1827	22.6946	23.1744	22.9275	22.9376	22.7198	22.9571	NaN	22.5961	22.4837	22.5215	22.0819	6	6	26.6	26.6	29.371	0.00044893	3.9523	377500000	29	4	2	3	4	4	4	4	4	5	3
P40926	P40926	Malate dehydrogenase, mitochondrial	MDH2	1.45363	-0.565859	28.1609	29.0161	27.8151	28.8956	29.1128	29.7498	28.8537	28.6264	29.1604	29.1008	29.961	28.7415	29.2415	30.0241	29.2098	30.1235	30.4224	28.34	29.438	29.6058	29.4607	29.9137	30.1542	29.3773	28.2	18	18	68	68	35.503	0	323.31	116870000000	248	16	17	15	14	14	14	14	16	15	16
Q13045	Q13045	Protein flightless-1 homolog	FLII	1.45052	-0.21403	23.4684	23.2247	23.9783	23.3503	23.9463	23.3167	23.3809	23.685	23.5431	23.5274	23.4969	23.5045	23.7167	23.5628	23.6795	23.9971	23.647	24.2104	23.69	23.8682	23.4685	24.1981	23.6127	23.6929	23.5312	22	22	21.7	21.7	144.75	0	107.99	2096900000	202	13	12	10	13	16	11	12	15	12	14
Q15020	Q15020	Squamous cell carcinoma antigen recognized by T-cells 3	SART3	1.45035	0.361039	23.218	23.3589	24.0741	22.4712	23.4353	22.8732	23.226	23.2987	23.2204	23.0689	23.0336	23.3281	23.4381	23.1069	23.431	22.5476	22.1048	23.3491	22.916	22.4759	22.5927	22.9939	22.3782	23.3756	23.2064	20	19	30.1	29.5	109.93	0	34.925	1383300000	98	11	11	16	8	13	12	13	12	15	12
Q9UHD8	Q9UHD8	Septin-9	2009-09-01	1.45027	0.272386	26.7079	26.2303	26.3273	26.2424	25.8699	26.014	26.2014	26.0438	25.9455	25.751	26.3019	26.2507	26.6317	25.7986	25.974	25.7965	25.5356	25.7	25.6385	25.9123	26.327	26.0184	25.8942	25.7079	26.7526	30	30	61.8	61.8	65.401	0	323.31	13827000000	373	25	20	20	22	25	21	21	21	21	20
O75380	O75380	NADH dehydrogenase [ubiquinone] iron-sulfur protein 6, mitochondrial	NDUFS6	1.44986	-0.39722	26.1544	27.0694	25.7602	27.0047	27.1726	26.7457	27.0465	26.7719	26.9178	27.2267	27.5381	26.9628	27.0889	27.1853	27.2258	27.5263	27.7434	26.2511	27.1535	27.5399	27.6368	27.2853	27.1277	27.7657	26.9039	8	8	61.3	61.3	13.711	0	272.83	12856000000	174	6	7	6	7	7	7	7	7	6	7
Q9NX14	Q9NX14	NADH dehydrogenase [ubiquinone] 1 beta subcomplex subunit 11, mitochondrial	NDUFB11	1.44842	-0.370535	25.9826	26.3964	26.054	27.1774	26.7503	26.602	26.5929	26.5642	26.7286	26.7971	27.056	26.5118	26.5815	27.23	26.5757	27.0961	27.5407	26.0523	26.8574	27.2546	27.1648	26.4643	27.5423	27.4214	26.4421	5	5	39.2	39.2	17.316	0	24.242	7062800000	102	4	4	5	4	4	4	4	4	4	5
Q9UJW0	Q9UJW0	Dynactin subunit 4	DCTN4	1.44797	0.306832	24.8335	24.9105	25.0024	24.9476	24.2364	24.9991	24.7943	24.6698	25.0775	24.6307	25.0481	24.9516	25.1988	24.2166	25.0432	24.1694	24.1503	24.2648	24.5642	24.1122	25.1474	24.1618	24.9713	24.9605	24.9873	19	19	59.6	59.6	52.337	0	161.03	5194400000	215	14	14	16	15	15	16	15	14	16	15
O43242	O43242	26S proteasome non-ATPase regulatory subunit 3	PSMD3	1.44767	0.195929	24.6915	24.6506	24.7074	24.7122	24.5085	24.6261	24.6796	24.3966	24.7442	24.6117	25.0621	24.9726	25.0542	24.4846	24.5577	24.0647	24.3307	24.1969	24.7833	24.4723	24.6434	24.7068	24.9111	24.5761	24.6141	29	29	58.1	58.1	60.977	0	81.236	5874300000	312	22	26	21	23	19	20	20	21	23	23
Q9Y3A3	Q9Y3A3	MOB-like protein phocein	MOB4	1.44667	-0.195212	23.8887	23.6241	23.3526	23.7368	23.7822	23.6518	23.9125	23.9171	23.5737	23.5331	23.8171	24.2188	24.0689	23.9764	24.1737	23.7259	24.0144	23.8025	23.9477	23.7648	23.689	24.2679	24.2708	24.0789	23.9328	6	6	44.9	44.9	26.032	0	61.682	1089100000	77	4	5	4	4	5	6	5	4	5	5
P20936	P20936	Ras GTPase-activating protein 1	RASA1	1.44657	0.399997	22.8632	22.7117	22.1103	22.8691	22.0392	22.9067	22.3696	22.3764	22.4084	21.8591	21.9519	22.8048	22.1554	NaN	21.8794	NaN	NaN	21.5624	NaN	NaN	22.0559	NaN	22.4275	22.1988	21.9803	9	9	11.8	11.8	116.4	0.0002791	9.1661	347900000	29	6	7	5	3	3	5	4	5	4	2
P01889	P01889	HLA class I histocompatibility antigen, B-7 alpha chain	HLA-B	1.44549	-0.692268	26.5726	27.1019	27.2607	25.9125	27.2245	26.5915	26.8628	27.6592	26.6315	27.488	25.6178	27.6185	27.0835	28.1854	27.3122	27.6696	27.0136	29.2653	28.799	28.1491	26.682	27.5545	25.9428	27.072	27.3923	17	8	49.2	30.4	40.46	0	111.6	8088700000	118	4	3	4	4	6	4	3	6	2	3
Q02218	Q02218	2-oxoglutarate dehydrogenase, mitochondrial	OGDH	1.44514	-0.246588	26.6819	27.1396	26.465	27.2808	27.1993	27.2139	27.098	26.8552	27.1631	27.2009	27.5259	26.9715	27.11	27.234	27.1074	27.5687	27.6065	26.8317	27.133	27.3985	27.4917	27.4701	27.7279	27.3136	26.9113	53	44	50.9	42.8	115.93	0	323.31	40257000000	840	38	35	32	36	36	38	36	39	37	36
O95502	O95502	Neuronal pentraxin receptor	NPTXR	1.44495	-0.542567	21.5447	23.3737	NaN	22.3057	21.7081	23.4492	22.1477	21.9289	22.5572	22.6433	22.0421	22.6882	22.7523	23.2071	23.0676	23.2158	23.2557	NaN	NaN	22.2665	22.5283	22.9652	23.2618	NaN	NaN	5	5	13	13	52.846	0	19.566	353330000	20	4	4	0	3	4	5	4	3	5	4
O43759	O43759	Synaptogyrin-1	SYNGR1	1.44335	-0.488938	25.7944	26.6934	NaN	26.8386	26.2255	27.0885	26.6029	26.0087	26.8818	26.7278	NaN	26.9937	26.5815	27.4328	27.4107	27.4496	27.6617	NaN	26.4807	26.6886	27.3134	26.503	27.8277	27.1261	25.9208	3	3	14.6	14.6	25.455	0	50.935	5982400000	43	3	3	2	3	3	3	3	3	3	3
Q7L3T8	Q7L3T8	Probable proline--tRNA ligase, mitochondrial	PARS2	1.43886	0.243129	22.2801	22.3778	NaN	22.4825	22.6638	22.5665	22.4917	22.8311	NaN	22.6793	NaN	NaN	NaN	22.1491	NaN	22.4511	22.0072	NaN	22.543	NaN	22.3355	NaN	22.5531	22.4405	21.9482	5	5	16.4	16.4	53.262	0.00028353	9.6958	196680000	27	4	3	1	2	3	3	2	4	1	2
O76041	O76041	Nebulette	NEBL	1.43687	0.279563	25.537	25.3312	25.4541	25.6077	24.9183	25.1979	25.3841	25.0536	25.4159	25.0889	25.5349	25.5534	25.4422	24.9332	25.2977	24.6211	24.7717	25.3282	24.3487	24.8934	25.65	24.8438	25.235	25.3235	25.5706	7	6	8	7.3	116.45	0	206.66	3273800000	165	6	5	5	5	6	5	6	5	3	6
Q96S66	Q96S66	Chloride channel CLIC-like protein 1	CLCC1	1.43614	-0.425225	22.8124	23.0095	23.4187	22.3561	23.2116	23.0927	22.8688	22.5869	23.5475	23.6841	24.0526	23.3042	24.0033	23.4967	23.777	23.7342	23.6617	24.0635	23.6474	24.3368	23.2012	23.7618	24.1587	23.1817	22.8037	12	12	29.8	29.8	62.022	0	14.837	1082600000	39	7	8	3	5	8	8	6	6	7	5
P27701	P27701	CD82 antigen	CD82	1.43408	-0.521869	23.9154	24.4055	23.6575	24.8428	24.3537	24.5061	24.2271	24.0768	23.9777	24.377	24.2239	24.0023	23.6811	24.5183	25.0731	25.4798	24.1277	23.2939	25.5585	23.8424	24.3592	24.998	25.2838	25.7455	24.0562	6	6	25.8	25.8	29.625	0	39.575	1635400000	80	4	4	4	4	4	5	4	5	3	4
P14854	P14854	Cytochrome c oxidase subunit 6B1	COX6B1	1.43275	-0.582684	26.6745	26.9494	26.1122	27.619	27.3347	27.1086	27.1634	27.167	27.0866	27.3618	28.0648	27.4575	26.9252	27.7579	27.7609	27.7088	28.2893	26.0381	28.8942	28.2816	27.5176	27.6846	28.5264	27.9825	26.4193	10	10	75.6	75.6	10.192	0	246.84	14220000000	172	9	7	6	7	8	7	8	8	7	10
Q52LJ0	Q52LJ0	Protein FAM98B	FAM98B	1.43252	0.482472	24.8484	24.7197	25.6241	24.223	24.548	24.3926	24.6211	24.606	24.6955	24.2018	25.1043	24.8375	25.1588	23.6506	24.8022	23.0883	23.2825	24.0958	25.1278	23.8336	24.246	24.5499	24.7974	24.9619	24.6181	16	13	50.3	42.7	45.547	0	180.35	2847900000	155	9	9	12	12	12	10	11	12	10	7
O15258	O15258	Protein RER1	RER1	1.43147	-0.387628	23.5519	23.7157	24.3169	23.4018	23.9669	23.848	23.1534	23.6591	24.2225	24.0325	24.0315	24.0261	24.1268	NaN	23.6862	24.7444	24.7101	24.5873	24.7729	24.5119	23.6164	24.6132	23.6159	24.1822	23.576	3	3	24	24	22.958	0	18.597	846140000	59	3	3	3	3	3	2	3	3	2	3
Q3ZCW2	Q3ZCW2	Galectin-related protein	LGALSL	1.43142	0.540033	24.5451	23.0355	NaN	24.1146	22.6684	23.1444	23.9089	23.7663	23.8337	NaN	24.2652	23.6424	23.9077	22.8452	23.1892	NaN	22.7077	22.6776	NaN	NaN	23.471	22.9182	23.8134	22.8752	24.0505	5	5	33.1	33.1	18.986	0	14.093	684830000	44	5	4	1	4	4	4	5	5	4	1
P52815	P52815	39S ribosomal protein L12, mitochondrial	MRPL12	1.42975	-0.389482	23.1281	23.733	NaN	23.9664	23.9786	23.72	23.5116	23.3741	NaN	24.0792	24.1613	24.1071	NaN	24.2439	23.8023	23.707	24.7684	23.8501	24.7315	23.9232	24.2499	23.938	24.486	24.8073	23.4777	5	5	35.4	35.4	21.348	0.00027732	9.0345	799380000	38	5	5	3	5	5	5	5	4	3	5
P28906	P28906	Hematopoietic progenitor cell antigen CD34	CD34	1.42886	-0.890156	24.7079	23.5847	25.2783	23.0535	23.6087	22.6911	23.1403	NaN	23.7311	24.0948	NaN	24.2914	24.3188	NaN	25.4111	24.6565	24.0192	26.6098	25.7048	25.8133	23.2984	25.1726	23.3257	23.9249	24.3562	5	5	11.9	11.9	40.716	0.00024907	6.1269	1243000000	37	4	3	3	4	3	2	3	1	3	3
O95294	O95294	RasGAP-activating-like protein 1	RASAL1	1.42823	-0.620022	20.9015	21.9089	NaN	21.1875	21.3782	22.3613	21.3942	21.4009	21.6358	21.9648	NaN	NaN	21.9992	22.053	NaN	NaN	23.2348	NaN	NaN	21.9126	22.1486	NaN	22.6675	NaN	21.383	8	8	14.7	14.7	90.015	0.00027293	8.5383	242650000	28	4	6	1	3	4	7	3	5	5	7
P17540	P17540	Creatine kinase S-type, mitochondrial	CKMT2	1.42713	-0.901773	21.376	21.8253	24.1087	22.2538	24.0835	21.5142	21.5842	21.8586	23.5888	23.3388	22.8209	22.6925	23.0265	23.493	22.5233	23.4153	23.761	25.3398	24.5457	24.7297	22.2207	24.3351	22.1885	23.4983	22.2216	17	9	49.2	32.7	47.504	0	91.499	951250000	66	2	3	5	2	7	3	3	3	6	6
P13598	P13598	Intercellular adhesion molecule 2	ICAM2	1.42588	-0.763709	22.8168	23.2946	NaN	21.3666	23.9705	22.5449	22.3658	23.8842	22.1821	24.0262	22.2301	22.3202	22.3953	23.9201	22.9641	24.5176	23.7848	25.0708	23.0382	NaN	23.2189	23.8884	22.8739	23.5404	22.1981	4	4	17.5	17.5	30.654	0	31.637	600750000	33	3	2	1	3	4	4	3	3	2	4
P48163	P48163	NADP-dependent malic enzyme	ME1	1.42579	0.358386	22.0951	22.3528	NaN	21.2675	21.6511	22.2858	21.7758	22.0389	NaN	22.1271	NaN	22.1727	21.2387	21.6993	21.3242	21.3172	21.2884	NaN	21.6141	NaN	21.9514	21.3162	NaN	21.4308	21.9379	5	5	12.8	12.8	64.149	0	19.409	197090000	29	3	3	1	4	2	3	3	3	1	3
Q96AJ9	Q96AJ9	Vesicle transport through interaction with t-SNAREs homolog 1A	VTI1A	1.42412	-0.33939	NaN	NaN	22.1368	22.2595	22.124	22.5953	NaN	NaN	22.4757	22.6706	22.4156	22.727	22.575	23.0956	22.529	NaN	23.1264	22.0608	22.9399	NaN	22.5507	22.8176	23.1325	NaN	NaN	4	4	22.6	22.6	25.217	0	69.027	202430000	63	1	1	3	3	2	2	1	1	4	3
O95989	O95989	Diphosphoinositol polyphosphate phosphohydrolase 1	NUDT3	1.42377	0.428435	24.2362	23.8662	23.513	24.4873	23.4893	23.818	23.9819	23.4576	23.8274	22.4841	24.2024	24.0378	23.8522	23.3911	23.2285	22.807	23.5893	22.9166	23.0029	23.1234	23.2164	NaN	24.1127	23.4261	24.1493	6	5	39.5	35.5	19.471	0.00027678	9.0015	1119600000	51	4	5	3	5	4	4	4	2	4	3
P30511	P30511	HLA class I histocompatibility antigen, alpha chain F	HLA-F	1.42153	-0.585363	22.2449	22.073	23.0248	NaN	22.252	22.5782	22.2028	22.5502	21.5828	23.5995	NaN	22.6614	22.8511	22.6631	24.0067	23.1609	22.1937	24.1459	22.9059	23.1054	22.6204	NaN	NaN	23.0651	NaN	9	6	29.8	26.3	39.061	0	29.674	353330000	24	3	3	5	1	3	4	2	2	3	6
Q9UBG0	Q9UBG0	C-type mannose receptor 2	MRC2	1.41982	-0.701833	20.6227	21.1533	22.5053	NaN	21.5172	NaN	21.5242	20.9089	21.3189	22.0283	20.7298	22.0346	20.9663	22.1425	21.3262	22.502	21.2078	23.7868	22.424	23.1714	21.5616	22.1488	NaN	21.8242	20.9342	8	8	8.2	8.2	166.67	0	39.155	365590000	35	4	3	7	1	3	0	2	3	5	4
O14531	O14531	Dihydropyrimidinase-related protein 4	DPYSL4	1.41822	0.427905	24.9077	25.2648	23.8282	25.0774	24.6164	25.0107	25.3117	24.9958	24.9986	23.7762	24.9842	25.0832	24.0456	24.3116	24.5383	23.8998	24.6733	23.6669	24.2182	24.1391	24.5483	23.6399	24.9155	24.5907	24.8629	21	21	59.3	59.3	61.877	0	92.015	4544600000	252	18	18	14	15	20	18	17	18	18	10
P12235	P12235	ADP/ATP translocase 1	SLC25A4	1.41736	0.581527	28.7258	29.2617	27.4277	29.6743	28.914	29.7668	29.1828	29.5116	29.2543	29.6151	28.4611	27.6804	27.9924	28.7108	28.363	27.9016	28.7958	27.8471	28.9227	27.8509	29.0143	27.5033	27.9155	28.1783	28.6042	21	5	64.4	17.1	33.064	0	125.98	31534000000	132	5	5	5	5	5	5	5	5	5	5
P39687;O43423;O95626	P39687	Acidic leucine-rich nuclear phosphoprotein 32 family member A	ANP32A	1.4161	0.662607	25.4583	24.1565	24.3878	24.7196	23.215	23.6597	24.5923	24.8138	23.8058	23.6138	25.0833	24.5298	24.3092	23.1297	23.209	23.1661	22.9181	23.838	22.8749	23.1433	23.9506	23.3469	24.3144	24.2634	25.9047	7	6	29.7	29.7	28.585	0	103.39	1758100000	70	5	4	5	5	2	5	4	6	5	4
P21926	P21926	CD9 antigen	CD9	1.41432	-0.338779	28.1861	28.5454	28.3833	28.7893	28.8474	28.8435	28.7136	28.3911	28.8042	28.7228	29.4077	29.2417	28.6638	29.1059	28.701	29.4943	29.622	28.0415	29.2197	28.9679	29.1276	29.5995	29.1716	29.0416	28.7789	7	7	28.5	28.5	25.416	0	323.31	30100000000	165	7	6	5	7	7	7	5	6	7	7
O95340	O95340	Bifunctional 3-phosphoadenosine 5-phosphosulfate synthase 2;Sulfate adenylyltransferase;Adenylyl-sulfate kinase	PAPSS2	1.41411	0.799677	24.5466	23.6564	25.4654	23.3166	24.2422	24.1632	23.7097	24.5801	24.187	23.3793	23.5278	24.4707	24.6832	22.0063	24.7718	22.3778	21.0843	24.0988	23.84	22.4225	23.8819	23.6017	23.3538	23.8895	24.8552	27	26	59.3	57	69.5	0	86.649	3537800000	211	22	13	18	13	15	20	15	20	13	18
P30086	P30086	Phosphatidylethanolamine-binding protein 1;Hippocampal cholinergic neurostimulating peptide	PEBP1	1.4134	0.27907	27.2295	27.7138	26.7024	27.2298	27.2926	27.3833	27.4201	26.8824	27.1715	27.2613	27.9188	27.1588	27.1045	27.3605	26.877	26.9772	27.2001	26.4118	26.4582	26.9213	27.4612	26.8264	27.2082	27.1645	26.9867	10	10	73.8	73.8	21.057	0	322.83	18742000000	170	10	10	9	9	9	9	8	7	9	10
O00116	O00116	Alkyldihydroxyacetonephosphate synthase, peroxisomal	AGPS	1.41014	-0.252258	22.7346	23.129	22.691	22.5933	22.449	NaN	22.7832	22.3354	22.9747	22.8625	23.2019	23.0451	23.1775	23.4799	23.1096	23.1398	23.2253	22.8961	23.3259	22.8152	22.9382	23.0519	23.2374	23.3295	22.4553	8	8	17.3	17.3	72.911	0	17.378	489080000	55	4	3	5	4	3	1	3	4	3	3
Q9H244	Q9H244	P2Y purinoceptor 12	P2RY12	1.40999	-0.380943	NaN	22.1037	NaN	22.5436	21.9148	NaN	21.9596	NaN	NaN	NaN	NaN	22.0659	21.7961	NaN	22.725	22.6813	22.4642	21.7852	22.6689	22.7176	22.1854	22.3316	NaN	NaN	NaN	3	3	10.8	10.8	39.438	0.00042872	3.0998	199770000	8	1	3	1	2	2	1	2	0	1	1
P33176	P33176	Kinesin-1 heavy chain	KIF5B	1.40891	0.440629	25.9501	25.3554	26.2618	25.6501	25.0979	25.287	25.5516	25.7116	25.6475	25.1199	25.5213	26.0092	26.1981	24.5939	25.4898	24.3012	24.2119	25.191	25.3977	24.8531	25.783	25.1238	25.6064	25.7298	26.1491	46	36	58.3	45.8	109.68	0	323.31	14352000000	641	31	33	24	31	27	28	29	33	24	28
P09622	P09622	Dihydrolipoyl dehydrogenase, mitochondrial	DLD	1.40809	-0.348958	26.9591	27.4013	26.7193	27.7636	27.757	27.9111	27.652	27.5838	27.6834	27.7071	27.9858	27.6764	27.6914	28.0655	27.534	28.4294	28.5538	27.1284	27.597	28.2023	28.1092	27.9328	28.2802	27.8894	27.3807	25	25	58.9	58.9	54.177	0	323.31	39794000000	368	20	20	16	18	20	22	20	20	20	19
P11279	P11279	Lysosome-associated membrane glycoprotein 1	LAMP1	1.40806	-0.375984	25.7888	25.8158	26.4771	26.4269	26.2684	26.3122	25.6963	25.9761	26.359	26.3835	26.3095	26.5169	26.5866	26.5774	26.4643	27.0502	25.685	27.2028	27.2468	27.145	26.0133	27.1192	26.2192	26.282	26.1992	6	6	13.7	13.7	44.882	0	145.55	4481800000	55	3	3	5	3	3	2	2	3	5	4
Q15599	Q15599	Na(+)/H(+) exchange regulatory cofactor NHE-RF2	SLC9A3R2	1.40656	-0.473998	25.2197	24.9023	25.9833	24.7531	25.2188	24.279	24.8521	24.7305	24.8809	25.1801	24.6807	25.529	25.9253	25.6655	25.2637	25.3751	25.1999	26.7363	25.8227	26.0998	24.893	26.157	24.7169	25.0544	25.7513	18	18	64.4	64.4	37.413	0	160.16	7357300000	180	13	15	15	14	15	13	13	13	16	13
P16615	P16615	Sarcoplasmic/endoplasmic reticulum calcium ATPase 2	ATP2A2	1.40554	-0.211732	27.1635	27.5568	27.2133	27.6461	27.6811	27.6991	27.78	27.4935	27.6905	27.6628	28.0157	27.5628	27.5886	27.9091	27.5635	28.1103	28.245	27.5105	27.7607	27.8873	27.8311	27.7221	27.8647	27.9962	27.2974	55	37	50.2	35.3	114.76	0	323.31	69191000000	879	28	31	24	27	28	29	30	31	27	28
Q8IVD9	Q8IVD9	NudC domain-containing protein 3	NUDCD3	1.40463	0.497669	23.9999	24.0595	23.1566	24.5984	23.9302	24.5259	24.5707	24.2286	24.4597	23.6635	24.7668	24.5814	24.3314	23.2139	23.8786	22.4721	23.8826	23.3834	23.3288	23.2228	25.0269	23.7393	24.6014	23.8997	24.0302	16	16	55.1	55.1	40.822	0	88.171	3411400000	200	15	12	12	15	13	15	15	14	13	11
P60866	P60866	40S ribosomal protein S20	RPS20	1.40333	-0.39553	23.8053	25.035	25.4753	24.8837	25.1531	24.2032	24.6929	24.5656	24.8395	24.8447	24.7231	24.6327	24.9054	25.4439	25.0301	25.3252	25.1278	26.1073	25.0414	25.4676	24.5369	25.5422	24.2149	24.9273	24.9903	4	4	42	42	13.373	0.00026123	7.3685	2223400000	54	4	4	4	4	4	4	4	4	4	4
Q13177	Q13177	Serine/threonine-protein kinase PAK 2;PAK-2p27;PAK-2p34	PAK2	1.40331	0.649018	23.7642	22.7766	23.1038	22.9865	21.8941	22.0846	22.7039	22.9847	22.3287	21.4606	22.9203	22.8939	23.2508	NaN	21.7719	NaN	21.4729	21.5292	21.7501	21.346	23.4536	21.4185	22.205	22.085	23.5182	15	8	41.2	25.8	58.042	0	38.331	722780000	59	7	5	6	5	3	4	6	7	6	1
Q96GA7	Q96GA7	Serine dehydratase-like	SDSL	1.40218	0.464829	23.2812	22.3999	22.3154	22.7447	22.6948	22.8355	22.7435	23.1849	22.8478	22.9734	23.6287	23.2539	22.716	21.9817	22.1734	21.9433	22.1434	21.0333	22.7847	22.2555	23.026	22.7037	23.1459	23.556	22.4008	9	9	36.2	36.2	34.674	0	36.829	827910000	83	9	5	5	7	7	9	6	9	9	6
O60449	O60449	Lymphocyte antigen 75	LY75	1.40106	-0.803381	NaN	21.5503	22.7136	22.0278	21.5474	20.6569	21.1461	NaN	22.4528	22.7549	20.9114	22.2596	22.2928	22.6808	22.4988	22.9909	22.0459	24.8218	21.3174	23.5012	21.6622	22.9801	NaN	21.9105	22.741	13	13	11.3	11.3	198.31	0	37.374	502950000	47	0	3	7	2	4	3	3	1	6	6
P14868	P14868	Aspartate--tRNA ligase, cytoplasmic	DARS	1.39865	0.219184	25.4806	25.2571	25.9049	25.2506	25.2546	24.9053	25.4301	25.4206	25.303	25.3542	25.5934	25.5532	25.6064	24.9262	25.2738	24.5787	24.9531	25.3054	25.3951	25.0152	25.3814	25.2856	25.3742	25.3093	25.4768	29	29	65.5	65.5	57.136	0	173.52	10294000000	470	23	24	20	26	25	24	20	27	20	23
Q676U5	Q676U5	Autophagy-related protein 16-1	ATG16L1	1.39792	0.169281	22.1703	22.2843	NaN	22.3111	22.2843	22.2728	22.1409	22.4629	22.1944	22.0851	22.2698	22.5825	22.4348	22.097	21.9219	NaN	NaN	NaN	NaN	21.9759	22.1153	NaN	NaN	22.2448	22.3761	3	3	7.6	7.6	68.264	0.00046425	4.5611	233650000	15	3	3	1	3	2	3	2	3	3	3
Q9NQT8	Q9NQT8	Kinesin-like protein KIF13B	KIF13B	1.39722	0.569581	24.5135	23.9216	24.7427	23.7428	23.4081	23.3213	23.7482	24.3235	23.7508	23.0614	23.0924	24.0527	23.2156	23.065	NaN	22.1614	NaN	23.9522	23.4613	22.455	23.4174	NaN	NaN	23.1564	23.8637	10	8	8.2	7	202.79	0	34.154	678360000	42	6	7	5	6	4	4	4	7	4	3
P30533	P30533	Alpha-2-macroglobulin receptor-associated protein	LRPAP1	1.39621	-0.242878	22.8158	23.0293	23.4956	23.0564	23.002	22.8368	22.5621	23.052	23.5105	23.2785	23.6403	23.0355	23.1674	23.3693	23.2023	23.7282	23.5243	23.6403	23.4551	NaN	23.1626	23.3576	23.3807	23.1208	22.9846	10	10	28	28	41.465	0.0062666	1.687	811070000	21	2	5	6	4	5	5	6	6	7	7
Q99447	Q99447	Ethanolamine-phosphate cytidylyltransferase	PCYT2	1.39251	0.71733	24.4659	24.594	23.8253	24.4598	23.467	24.6497	24.1646	23.443	24.4794	23.3336	24.5868	24.4106	24.5402	22.3647	24.0299	NaN	23.1205	22.1347	22.6035	23.0279	24.9093	22.3132	24.5706	24.3882	24.6946	15	15	44.2	44.2	43.835	0	37.215	1895000000	108	11	11	8	11	8	11	7	6	10	5
O00461	O00461	Golgi integral membrane protein 4	GOLIM4	1.39231	-0.504659	22.0628	21.6196	23.2939	NaN	22.1024	21.5739	21.8005	22.0313	22.0626	22.1121	21.9085	22.3	22.5333	22.176	22.1153	22.2709	22.1793	24.0833	22.8671	23.5074	22.353	22.801	NaN	22.25	22.2322	8	8	14.1	14.1	81.879	0.00029283	10.756	471880000	29	6	4	7	2	5	4	4	4	5	4
Q07955	Q07955	Serine/arginine-rich splicing factor 1	SRSF1	1.39178	-0.541355	25.0132	25.0757	25.7591	24.7612	25.9025	24.9567	25.2367	25.1704	24.85	25.74	25.3989	25.3689	25.764	26.6072	25.6712	26.514	25.9703	26.9399	24.7236	26.4571	24.4912	26.5703	24.976	25.8077	25.4576	12	12	44.4	44.4	27.744	0	55.236	5479300000	147	8	10	8	9	11	7	8	10	8	9
Q08380	Q08380	Galectin-3-binding protein	LGALS3BP	1.38915	-0.517157	24.4581	24.4815	24.5113	24.2237	25.4768	23.9251	24.5961	25.1784	24.6898	24.9604	24.0683	25.1847	24.7572	25.4315	24.8839	25.308	24.8758	26.4237	26.3383	25.4581	24.194	25.2266	24.0564	25.1539	24.7122	16	16	31.5	31.5	65.33	0	87.491	4865700000	187	11	13	10	11	12	10	9	13	12	13
Q8WY54	Q8WY54	Protein phosphatase 1E	PPM1E	1.38836	0.611012	23.4659	23.8832	22.5478	24.2298	23.7341	24.2818	23.7867	23.6364	24.1876	23.84	24.1051	23.5827	23.7513	22.7537	24.1227	22.6702	22.0838	21.6072	22.5879	22.8349	24.2282	23.0118	24.3375	24.1413	23.5493	9	9	17.6	17.6	83.951	0	30.278	1214400000	89	6	6	3	5	7	6	6	6	6	7
O00499	O00499	Myc box-dependent-interacting protein 1	BIN1	1.38797	0.427744	27.2073	26.5753	25.8041	27.0252	26.0498	27.232	27.2816	26.9436	26.4504	26.2278	26.9731	26.796	26.7939	26.2796	26.3614	26.0761	26.1937	25.3841	25.7675	26.1483	27.1576	25.9615	26.4821	26.4963	27.1989	32	30	57.3	55.8	64.699	0	323.31	18637000000	401	27	23	18	24	22	24	24	25	23	24
Q03252	Q03252	Lamin-B2	LMNB2	1.38698	-0.454534	26.7604	26.4848	27.8928	26.3597	27.1858	26.0084	26.5783	26.6495	26.9218	26.9874	26.6305	27.1464	27.4238	27.5721	27.1774	27.3966	27.2069	28.3347	27.7511	27.7064	26.3751	27.704	26.5128	26.9123	26.9863	52	46	67.1	61.5	69.948	0	323.31	60462000000	819	39	36	42	34	38	36	35	38	37	38
O43678;A6NJG2	O43678	NADH dehydrogenase [ubiquinone] 1 alpha subcomplex subunit 2	NDUFA2	1.38695	-0.404049	26.1808	26.64	26.135	27.1992	26.8787	26.7575	26.8832	26.7008	26.9455	27.1409	27.1808	26.8467	26.6256	27.3083	26.863	27.3948	27.7292	26.123	27.0169	27.5178	27.338	27.1228	27.8384	27.7973	26.1358	8	8	63.6	63.6	10.921	0	118.32	9836300000	72	7	6	4	6	8	7	7	6	6	7
Q9UHD1	Q9UHD1	Cysteine and histidine-rich domain-containing protein 1	CHORDC1	1.3867	0.731729	24.7612	23.3058	23.2992	23.7686	22.3994	22.8786	24.1526	23.8375	23.048	22.1446	23.3328	23.8471	23.8536	21.8533	21.9966	21.8651	NaN	22.228	NaN	22.2288	23.8053	NaN	23.2891	23.0076	24.0375	8	8	27.4	27.4	37.489	0.00026631	7.8366	849090000	42	8	5	6	7	4	5	7	8	7	2
Q6IQ20	Q6IQ20	N-acyl-phosphatidylethanolamine-hydrolyzing phospholipase D	NAPEPLD	1.38343	0.533968	23.0285	23.8217	21.8067	23.7875	23.6141	24.3158	23.1745	23.474	23.0231	23.2711	22.9666	23.0831	23.1685	23.1004	23.0331	23.2974	23.0068	21.5444	21.2607	22.8854	23.0343	23.0648	22.9134	23.007	22.7078	7	7	22.6	22.6	45.595	0.00027855	9.1387	645010000	44	5	6	5	6	7	7	7	5	7	5
Q9H0R3	Q9H0R3	Transmembrane protein 222	TMEM222	1.38331	-0.408414	22.5879	22.5748	22.2556	22.593	22.7536	22.9256	22.7434	22.3096	22.6084	23.0839	NaN	22.8192	22.8281	23.1978	22.9935	23.7717	23.0558	22.6568	NaN	23.761	23.2959	NaN	NaN	23.1828	21.8226	2	2	19.2	19.2	23.23	0.00028645	10.018	337650000	28	2	2	2	2	2	2	2	2	2	2
P07585	P07585	Decorin	DCN	1.38259	-0.69545	24.8454	23.3948	25.943	23.357	24.8592	23.2966	24.1757	25.5197	24.1216	23.4927	23.3084	24.4002	24.5236	24.5992	24.2519	24.748	24.29	25.6854	26.0889	26.1728	24.2284	25.228	24.2988	25.1898	24.5529	13	12	42.9	40.7	39.746	0	275.05	4375900000	109	8	8	7	7	9	3	10	11	7	7
O43681	O43681	ATPase ASNA1	ASNA1	1.37923	0.271412	24.8928	25.0503	24.4452	25.329	25.1823	25.2244	25.384	25.2157	25.3244	25.201	25.0561	25.0596	24.5504	24.8881	24.8207	24.3385	24.8442	24.1691	24.8455	24.4517	25.0907	24.7824	25.4261	24.9581	24.9729	13	13	58	58	38.792	0	66.597	4104200000	181	12	12	8	12	12	12	10	12	12	12
P53990	P53990	IST1 homolog	IST1	1.37682	-0.255965	24.5169	23.6969	24.4697	24.197	24.0178	23.3048	24.3907	23.9148	23.9521	24.1561	23.8265	24.2534	24.4312	24.737	24.1478	24.5385	24.041	24.0759	24.1796	24.2005	24.6394	24.3682	24.3532	24.3259	24.5055	9	9	32.4	32.4	39.75	0	150.43	1931600000	79	8	5	6	5	7	6	7	6	9	8
Q9Y3I0	Q9Y3I0	tRNA-splicing ligase RtcB homolog	RTCB	1.37621	0.325464	25.2984	24.8709	25.8979	25.0264	24.8907	24.7378	25.258	25.0504	25.0992	24.9358	25.2983	25.3783	25.7185	24.3565	25.1065	24.1737	24.2761	24.8814	25.372	24.5317	24.9475	25.1159	25.211	25.1681	25.2255	24	24	54.1	54.1	55.21	0	164.76	6907400000	270	20	20	15	19	21	19	20	19	16	19
Q9UGP8	Q9UGP8	Translocation protein SEC63 homolog	SEC63	1.37615	-0.41093	23.5153	22.9884	24.1025	23.0307	23.9464	23.8806	23.115	23.4569	23.7907	23.9435	23.6427	24.109	23.9464	24.4087	23.7884	23.964	24.3085	25.0653	24.0729	NaN	23.1723	24.6163	24.0491	23.8145	23.4256	10	10	20.4	20.4	87.996	0	17.633	643520000	44	4	2	6	3	5	3	3	4	5	5
P55285;Q9ULB4	P55285	Cadherin-6	CDH6	1.37517	-0.293528	23.1187	22.7265	22.7291	22.3307	23.1805	22.2611	22.602	23.066	22.6817	22.7346	22.5833	22.9771	22.7164	23.096	22.7062	22.7939	23.2659	23.863	23.2974	22.7786	22.8913	23.378	22.3543	22.8271	23.2317	13	10	22.2	17.2	88.308	0	39.743	1080100000	94	9	8	5	7	9	5	7	8	5	7
P11586	P11586	C-1-tetrahydrofolate synthase, cytoplasmic;Methylenetetrahydrofolate dehydrogenase;Methenyltetrahydrofolate cyclohydrolase;Formyltetrahydrofolate synthetase;C-1-tetrahydrofolate synthase, cytoplasmic, N-terminally processed	MTHFD1	1.37464	0.368626	25.2035	25.529	25.6246	25.6163	25.2114	25.6652	25.4651	25.3743	25.729	25.5575	26.1335	25.6899	25.582	25.0772	25.5863	24.9737	25.3838	23.6964	25.5311	24.6717	25.3756	25.425	25.7688	25.6735	25.2267	40	40	49.6	49.6	101.56	0	235.95	12922000000	510	28	32	26	35	30	32	27	31	33	34
P04181	P04181	Ornithine aminotransferase, mitochondrial;Ornithine aminotransferase, hepatic form;Ornithine aminotransferase, renal form	OAT	1.3733	-0.29069	23.0885	24.1967	23.7853	23.5788	23.9636	23.8227	23.723	23.7369	23.8933	24.091	24.1459	23.94	24.114	24.0768	24.2011	24.3193	24.6261	23.8168	23.2257	24.3524	23.9058	24.1592	24.5685	24.4072	24.0569	14	14	42.4	42.4	48.534	0	112.29	1870200000	145	10	10	8	10	12	12	12	12	10	9
Q9H8L6	Q9H8L6	Multimerin-2	MMRN2	1.37117	-0.57487	24.7938	24.8027	26.0346	24.3953	25.9157	24.124	24.3313	25.2846	24.9851	25.0333	24.4701	25.2953	25.6983	25.7455	25.5165	25.8976	25.2563	27.0955	26.0989	26.0289	24.4832	25.9722	24.5084	25.3152	25.1316	27	27	36	36	104.41	0	323.31	8276300000	262	17	17	19	15	22	14	13	20	13	19
O15212	O15212	Prefoldin subunit 6	PFDN6	1.37068	0.31915	24.0446	24.1009	23.7102	24.3169	23.6819	24.3948	24.024	23.483	24.254	23.8674	24.2767	23.9135	24.0576	23.6134	22.9879	23.3732	23.8218	23.1087	23.5614	23.3431	24.282	23.6184	24.3819	24.2091	23.9851	4	4	31	31	14.582	0	14.302	772100000	26	3	4	3	3	4	3	4	3	3	3
Q9UL26	Q9UL26	Ras-related protein Rab-22A	RAB22A	1.37031	0.290178	24.0428	24.3409	23.9419	24.2828	24.0137	24.7968	24.459	24.0846	24.1852	24.3876	23.772	23.9032	24.7067	24.0407	23.746	24.2893	24.0538	23.5833	23.2143	24.6784	24.0397	24.0264	24.0343	23.7469	23.7576	10	8	65.5	54.1	21.855	0	51.123	1783500000	117	6	5	5	7	6	4	6	6	5	6
Q9H008	Q9H008	Phospholysine phosphohistidine inorganic pyrophosphate phosphatase	LHPP	1.36993	0.33289	22.1486	22.337	NaN	21.9519	22.1245	NaN	22.2704	21.9226	22.7091	22.4092	NaN	21.7092	22.1161	21.1593	21.9868	21.8503	21.7168	NaN	NaN	NaN	22.2306	NaN	21.9221	NaN	21.9929	5	5	35.2	35.2	29.165	0.00029735	11.359	216280000	36	3	3	1	2	2	1	2	2	2	2
O95352	O95352	Ubiquitin-like modifier-activating enzyme ATG7	ATG7	1.36973	0.683435	22.799	21.8883	21.4474	23.0854	21.3137	22.3518	22.628	21.9101	21.8504	21.4091	22.0095	22.891	23.0421	NaN	21.3439	21.2599	21.4191	20.3632	20.5101	NaN	23.016	21.4767	21.6865	21.1202	22.9901	13	13	24.2	24.2	77.959	0	16.825	556230000	54	9	7	8	11	6	8	6	7	5	3
P31946	P31946	14-3-3 protein beta/alpha;14-3-3 protein beta/alpha, N-terminally processed	YWHAB	1.36831	0.643776	29.1509	29.1454	28.931	29.5256	28.2069	29.4601	29.2798	28.8141	29.4484	28.8978	29.603	29.1784	29.5629	27.9061	29.4081	27.5447	27.8501	26.7826	28.3216	27.7476	29.6804	28.2818	29.7034	29.5455	29.5374	22	12	74.8	55.3	28.082	0	323.31	58862000000	276	8	10	10	10	10	9	11	12	10	10
Q8WUX9	Q8WUX9	Charged multivesicular body protein 7	CHMP7	1.36787	0.321068	22.8277	22.7222	22.7582	22.6504	22.6216	22.2549	22.9508	22.8868	22.4318	22.354	22.6879	22.6723	23.0553	21.9487	22.4273	22.1232	21.3772	22.3506	NaN	22.3315	23.1371	22.225	22.9977	22.5676	22.491	7	7	26	26	50.91	0	23.016	415740000	49	4	5	6	4	3	3	3	4	6	3
P31150	P31150	Rab GDP dissociation inhibitor alpha	GDI1	1.36755	0.541965	28.5665	27.372	26.7633	27.8604	26.5441	27.2159	27.4789	26.8075	26.8681	26.6634	27.4697	26.9537	26.92	26.6955	26.5372	26.1917	26.6118	25.7976	25.9886	26.2129	27.4724	26.388	26.8888	26.623	28.3815	32	22	74.9	52.3	50.582	0	323.31	33290000000	536	18	19	16	19	18	19	19	18	15	16
Q9H9Q2	Q9H9Q2	COP9 signalosome complex subunit 7b	COPS7B	1.36751	1.10804	22.6745	NaN	NaN	22.3031	NaN	23.0135	23.0137	22.519	NaN	NaN	NaN	23.0186	NaN	20.9683	NaN	NaN	20.6888	20.6829	NaN	NaN	NaN	21.4549	NaN	22.8209	23.2782	2	2	13.6	13.6	29.622	0	14.392	241000000	32	2	1	1	2	1	2	2	2	1	1
Q96P16	Q96P16	Regulation of nuclear pre-mRNA domain-containing protein 1A	RPRD1A	1.36509	0.289957	NaN	NaN	NaN	21.9435	22.3332	21.7506	22.1698	21.7701	NaN	21.9832	NaN	NaN	NaN	NaN	22.0033	21.8606	21.5044	NaN	NaN	NaN	21.4827	NaN	NaN	21.6142	21.7455	5	4	22.1	17.3	35.719	0.00024474	5.7298	220780000	22	2	2	2	3	2	3	2	2	2	2
Q6ZVM7	Q6ZVM7	TOM1-like protein 2	TOM1L2	1.36398	0.403924	24.6013	24.5637	23.924	24.9385	23.7607	24.7123	24.7811	24.0697	24.631	23.6998	24.8214	24.4554	24.832	23.7171	24.1472	23.6352	24.0363	23.4928	23.2754	24.054	24.9699	23.978	24.6941	23.8368	24.6616	15	15	48.7	48.7	55.556	0	145.93	2094500000	126	13	13	9	12	8	11	10	9	11	5
Q7Z7H5	Q7Z7H5	Transmembrane emp24 domain-containing protein 4	TMED4	1.36383	-0.427028	22.8627	NaN	23.8688	23.167	23.6783	22.5054	23.6231	NaN	23.3377	23.3651	NaN	23.48	23.5498	23.9895	23.6971	23.908	24.222	24.6136	23.4785	24.0413	23.2335	NaN	NaN	23.3819	23.1428	8	6	41.4	30.8	25.943	0	37.248	561290000	36	4	3	4	3	5	5	2	3	5	3
Q8IWV7	Q8IWV7	E3 ubiquitin-protein ligase UBR1	UBR1	1.36318	0.249358	22.2544	22.2195	22.455	22.384	22.257	22.8185	22.4113	22.5696	23.0269	22.5547	22.8169	22.6236	22.6638	22.0245	22.7972	21.7426	NaN	22.0132	22.3079	22.1393	22.5686	22.4429	22.7032	22.3906	22.097	11	11	9.5	9.5	200.21	0	18.761	647460000	55	7	8	4	9	8	9	5	9	9	6
P30520;Q8N142	P30520	Adenylosuccinate synthetase isozyme 2	ADSS	1.36247	0.625221	24.4592	24.0095	23.893	24.0564	23.4004	23.7584	23.9263	23.8468	24.199	23.5289	23.7755	24.0018	24.193	22.5256	23.5285	NaN	22.3733	21.7682	22.7978	23.2681	24.6465	22.369	24.0976	24.3429	24.5996	11	11	32	32	50.097	0	27.326	1166900000	73	6	8	6	5	7	5	5	7	7	6
P49006	P49006	MARCKS-related protein	MARCKSL1	1.36147	-0.505077	24.5753	24.9423	24.8553	25.1388	24.931	25.7266	25.2959	25.1301	25.0662	25.2538	26.2368	25.2909	24.7117	26.2491	25.7533	26.3949	26.187	24.4914	25.8521	25.8346	25.5145	NaN	26.5597	24.7456	24.7968	4	4	35.9	35.9	19.529	0	79.493	2039800000	64	3	3	3	3	2	3	2	3	3	3
Q9Y6N5	Q9Y6N5	Sulfide:quinone oxidoreductase, mitochondrial	SQRDL	1.36094	-0.509878	25.5654	24.961	25.8796	24.6906	25.6293	24.4087	24.6411	25.2282	25.1355	25.3675	24.5608	25.7912	25.9326	25.9362	25.5926	25.4554	25.5159	26.9748	26.6331	25.8026	24.5645	26.136	24.9104	25.4643	25.7097	30	30	64.9	64.9	49.96	0	211.41	9405500000	346	21	19	23	17	23	16	20	20	23	20
Q9H3N1	Q9H3N1	Thioredoxin-related transmembrane protein 1	TMX1	1.35886	-0.340925	25.125	24.9438	25.8073	24.5191	25.2545	24.608	24.6985	24.8655	24.8851	25.0408	25.0968	25.4306	25.9092	25.242	25.4531	25.6543	25.3171	25.8924	25.9707	25.8559	24.9605	25.6541	24.9474	25.0119	25.2247	9	9	31.1	31.1	31.791	0	50.967	2970400000	118	8	8	7	7	7	6	8	7	6	8
Q15111	Q15111	Inactive phospholipase C-like protein 1	PLCL1	1.35705	0.462449	23.8978	23.5078	22.8475	24.4028	23.912	24.4514	24.275	23.8966	24.0469	23.4626	24.1413	24.2188	24.126	23.3119	23.7098	22.8306	23.101	22.668	23.1206	23.0192	24.6133	23.2465	24.5957	23.8484	23.6349	24	24	30.2	30.2	122.73	0	124.62	2380500000	195	15	15	9	18	16	19	19	20	18	18
P49815	P49815	Tuberin	TSC2	1.35553	-0.360147	21.8404	22.9751	22.1453	22.7998	22.5329	23.185	22.7251	22.5295	23.2307	22.9982	22.9851	22.8017	22.7992	23.3151	23.1616	23.2816	23.7761	22.2472	22.6082	23.1447	23.2139	23.5811	23.356	22.9698	22.4803	19	19	15.8	15.8	200.61	0	30.586	1203800000	103	11	16	5	13	13	14	16	15	13	16
O60763	O60763	General vesicular transport factor p115	USO1	1.35428	0.317283	24.5778	24.6611	25.1582	24.7135	24.693	24.6693	24.8541	24.7712	24.7822	24.6359	25.2542	24.9982	25.0644	24.1288	24.8747	23.7628	24.0878	23.8235	24.944	24.129	24.7281	24.9414	25.079	24.9488	24.7444	33	33	44.4	44.4	107.89	0	204.6	8251000000	436	30	27	25	25	29	27	27	30	24	24
P20810	P20810	Calpastatin	CAST	1.3539	0.27119	22.712	22.7803	23.2894	22.5033	22.688	22.6273	NaN	22.0139	22.596	22.5628	22.7173	NaN	23.0608	22.5394	22.306	22.7336	22.2665	22.771	21.7968	22.6065	22.5269	22.3174	22.385	22.3189	NaN	6	6	15.8	15.8	76.572	0	19.303	366380000	31	4	4	4	4	5	4	1	4	4	3
Q96AC1	Q96AC1	Fermitin family homolog 2	FERMT2	1.35373	0.865709	26.5475	24.4248	25.6562	24.7247	23.9222	23.6691	24.5639	25.1343	24.4765	23.7782	23.8586	25.2896	25.5815	23.1617	24.2078	23.2148	22.5282	24.3604	22.8454	24.1101	24.757	23.1019	23.3554	23.9996	26.8558	32	30	58.5	56	77.86	0	268.94	6526900000	288	26	19	17	19	18	11	19	20	16	13
P55039	P55039	Developmentally-regulated GTP-binding protein 2	DRG2	1.35128	0.225886	23.5664	23.5929	24.056	23.6574	23.722	23.5222	23.4785	23.4305	23.8078	23.7177	23.9245	23.8665	24.0787	23.4825	23.8939	23.239	22.9656	23.9452	23.0022	23.384	23.5211	23.7237	23.4753	23.709	23.6443	7	6	23.6	21.7	40.746	0	77.919	735400000	89	3	3	4	4	3	3	3	3	4	3
P48729;Q8N752	P48729;Q8N752	Casein kinase I isoform alpha;Casein kinase I isoform alpha-like	CSNK1A1;CSNK1A1L	1.34871	0.241494	22.8373	22.8301	22.9845	22.6271	22.7916	22.3376	22.573	22.5835	22.6307	22.5678	22.687	23.2067	22.7726	22.2202	22.6921	NaN	22.367	23.108	22.4201	22.0858	22.5319	22.0475	22.676	22.2775	22.8963	9	9	31.2	31.2	38.914	0.00027663	8.9863	474000000	53	5	7	5	3	3	3	2	5	5	4
Q86TP1	Q86TP1	Protein prune homolog	PRUNE	1.34863	0.319992	22.4095	22.9291	22.2783	23.1234	22.4781	22.5548	23.0089	22.0303	NaN	22.634	23.2911	22.8336	22.9061	22.2387	22.4038	NaN	22.5925	21.8011	22.8294	22.2724	NaN	22.3687	NaN	22.5559	22.4154	7	7	20.5	20.5	50.199	0.00025575	6.8818	338750000	36	3	4	3	4	2	3	3	3	3	2
Q12846	Q12846	Syntaxin-4	STX4	1.34467	-0.258625	24.7556	24.4114	25.3468	24.5596	24.9148	24.5595	24.628	24.6239	24.7109	24.4012	24.8962	24.9396	25.1109	24.9115	24.7524	25.4538	24.756	25.5845	25.2214	25.0074	24.7457	25.3834	24.7859	24.5088	25.0928	9	9	38	38	34.18	0	57.018	2628000000	122	8	6	7	5	6	7	4	8	5	6
Q9Y3Y2	Q9Y3Y2	Chromatin target of PRMT1 protein	CHTOP	1.34426	-0.57269	22.0762	22.7367	23.555	22.0823	23.301	22.4184	22.8017	22.998	22.6582	23.1988	22.7435	22.4429	22.7531	24.0497	22.5437	23.7105	22.3258	24.6338	23.4394	24.0423	22.4652	23.6483	NaN	22.3802	NaN	4	4	22.6	22.6	26.396	0.00025549	6.8665	538440000	26	3	2	4	4	4	2	2	4	4	4
O75844	O75844	CAAX prenyl protease 1 homolog	ZMPSTE24	1.34282	-0.303084	24.1163	23.9537	24.5437	24.277	24.5412	23.7296	23.9257	23.585	23.9072	24.3155	24.1893	23.9656	24.3937	24.2467	24.357	24.8634	24.8692	24.6188	24.9161	24.696	23.8157	24.6453	24.1003	24.0973	23.7436	7	7	17.3	17.3	54.812	0	26.973	1426800000	73	7	6	5	4	6	6	6	7	6	7
P01024;O95568	P01024	Complement C3;Complement C3 beta chain;C3-beta-c;Complement C3 alpha chain;C3a anaphylatoxin;Acylation stimulating protein;Complement C3b alpha chain;Complement C3c alpha chain fragment 1;Complement C3dg fragment;Complement C3g fragment;Complement C3d fragment;Complement C3f fragment;Complement C3c alpha chain fragment 2	C3	1.34133	0.898534	24.9717	23.9475	25.6247	24.0312	24.6384	23.4336	23.105	24.3901	23.909	23.708	24.1739	24.4084	24.8781	23.8974	23.3826	23.9282	23.7157	25.7779	24.0511	24.0515	22.936	23.8485	20.514	21.3837	22.7029	73	65	53	49	187.15	0	323.31	12840000000	358	34	21	26	20	24	17	14	29	16	16
Q13200	Q13200	26S proteasome non-ATPase regulatory subunit 2	PSMD2	1.34119	0.157031	24.6283	24.8439	24.9364	24.725	24.703	24.6248	24.9623	24.6729	24.7974	24.6952	25.0803	25.1388	24.9973	24.5299	24.6963	24.404	24.6144	24.2869	24.6472	24.6559	24.7706	24.9064	24.9007	24.8913	24.7866	37	37	56.3	56.3	100.2	0	233.28	7401300000	423	29	30	24	29	30	31	30	30	25	31
O00471	O00471	Exocyst complex component 5	EXOC5	1.34079	0.193517	23.5342	23.8764	23.7038	23.5087	23.5837	23.4005	23.6026	23.8571	23.9398	23.8119	23.5987	23.7979	23.8672	23.3069	23.7248	23.1093	22.9929	23.6259	23.7577	23.3138	23.5292	23.4483	23.5946	23.8986	23.7597	22	22	37.3	37.3	81.852	0	73.101	2012500000	162	14	14	11	12	12	14	12	12	11	15
P07108	P07108	Acyl-CoA-binding protein	DBI	1.33942	0.366959	24.2271	24.6504	NaN	NaN	23.9318	24.4113	24.057	23.5268	NaN	23.8721	NaN	23.8444	NaN	NaN	23.5486	NaN	23.556	NaN	NaN	NaN	23.8554	NaN	24.0413	23.4774	23.7101	3	3	50.6	50.6	10.044	0.0063994	1.5821	501590000	13	2	3	0	1	2	3	2	3	1	3
Q04760	Q04760	Lactoylglutathione lyase	GLO1	1.3392	0.563886	25.2427	24.7111	23.2791	24.6726	23.4895	24.221	24.4693	24.0138	24.1358	23.4242	24.1908	24.6118	23.736	23.5271	23.4595	23.0751	23.719	22.8785	23.0267	NaN	24.0931	22.9767	23.8435	23.6047	25.453	8	8	46.2	46.2	20.777	0	27.996	2050000000	77	7	8	3	7	6	6	7	7	4	8
O94906	O94906	Pre-mRNA-processing factor 6	PRPF6	1.33625	-0.45203	22.7472	22.7043	23.7562	22.2134	23.1066	22.3662	22.4599	22.5313	22.9576	23.0965	23.1134	22.8651	23.0007	23.7548	23.0358	23.6016	23.2859	24.2607	23.5699	23.9795	22.1311	23.7953	22.4482	22.8249	22.8153	22	22	26.2	26.2	106.92	0	35.136	1741800000	129	13	14	15	10	17	14	10	17	9	15
Q8N4L2	Q8N4L2	Type 2 phosphatidylinositol 4,5-bisphosphate 4-phosphatase	TMEM55A	1.33598	-0.388636	22.5242	22.9112	22.9773	23.0581	22.7787	23.5873	23.3597	23.1755	23.507	23.3169	24.0319	23.1264	23.6883	23.6702	23.5844	24.2558	24.4337	23.2511	NaN	24.0748	23.3052	23.8048	23.5617	22.9914	22.916	6	5	38.1	34.2	28.081	0	22.472	642990000	61	3	3	3	3	4	4	3	3	3	3
P00533	P00533	Epidermal growth factor receptor	EGFR	1.33594	-0.203065	25.5027	25.1114	25.8672	25.5418	25.2385	25.4096	25.3665	25.4227	25.1424	25.6266	25.8626	25.303	25.5614	25.8416	25.4717	25.8176	25.8778	25.6417	25.2311	25.8563	25.7911	25.9483	25.3613	25.7364	25.3602	24	24	26.5	26.5	134.28	0	50.955	4080200000	208	20	17	13	17	16	20	18	18	13	18
Q13148	Q13148	TAR DNA-binding protein 43	TARDBP	1.33557	-0.299617	24.9954	24.9549	25.8549	24.8989	25.4367	24.6513	25.2467	25.2716	25.1358	25.1232	25.6372	25.368	25.494	25.6783	25.2846	25.5471	25.608	26.1064	25.7679	25.8023	24.9199	26.0921	25.2246	25.3762	25.0206	12	12	43.7	43.7	44.739	0	259.48	5388900000	175	11	10	9	10	11	10	10	11	8	12
P61923	P61923	Coatomer subunit zeta-1	COPZ1	1.33438	-0.272996	23.6989	23.1948	23.6191	23.5349	23.5785	23.759	NaN	23.4969	23.4691	23.8771	23.4435	23.8103	24.0126	23.8468	23.8224	23.5299	23.4148	23.9135	24.6389	24.2994	23.852	24.2766	23.9457	23.9832	23.2475	6	6	41.8	41.8	20.198	0	20.48	662320000	86	4	4	5	5	4	5	1	3	6	3
Q96BM9	Q96BM9	ADP-ribosylation factor-like protein 8A	ARL8A	1.33424	-0.189159	26.8502	26.9479	26.8679	27.2189	26.921	26.6799	26.8011	26.7349	27.0592	26.9357	27.3596	27.0407	27.3324	27.1862	26.9333	27.2222	27.446	26.6638	27.404	27.2425	27.1779	27.2001	27.5013	27.0727	26.9887	8	5	57	34.4	21.416	0	152.57	9038300000	134	5	4	3	5	5	5	3	5	4	5
Q9NZW5	Q9NZW5	MAGUK p55 subfamily member 6	MPP6	1.33365	0.456043	24.1669	24.6829	24.4305	24.689	24.577	24.8156	24.7514	24.5478	24.6232	24.674	25.1155	24.5608	24.6447	24.3511	24.6886	23.9044	24.4321	22.0818	24.0838	23.88	24.7699	24.3514	25.0059	24.584	24.0367	25	22	52.2	48.5	61.116	0	54.118	3621700000	173	16	15	15	20	15	19	14	16	19	17
Q9Y484	Q9Y484	WD repeat domain phosphoinositide-interacting protein 4	WDR45	1.333	-0.31705	21.4809	22.1453	22.1447	22.3696	22.2537	22.3346	22.3619	22.2139	22.1453	22.3316	22.6303	22.6428	22.4557	22.8637	22.955	22.5183	23.2833	21.8545	22.4053	NaN	22.2512	22.7307	23.0982	22.4249	22.0726	5	5	17.8	17.8	39.867	0.00027747	9.0379	372780000	43	3	3	3	4	4	4	4	3	3	3
Q9BQG0	Q9BQG0	Myb-binding protein 1A	MYBBP1A	1.33096	-0.319654	21.6397	21.9076	22.0101	NaN	22.0041	21.7384	21.6386	21.8222	21.7612	21.9297	21.6121	21.6324	21.6802	22.0454	21.967	22.3878	22.0257	23.2087	21.393	22.3075	NaN	22.2357	NaN	21.8692	21.5699	5	5	4.6	4.6	148.85	0.00028337	9.6587	174310000	14	3	2	3	1	2	2	2	3	2	3
Q9BTE1	Q9BTE1	Dynactin subunit 5	DCTN5	1.33038	-0.331408	24.9022	25.1071	NaN	NaN	25.2569	24.6616	25.1402	25.0148	25.3013	25.4822	NaN	25.8592	26.1281	25.7699	25.6967	25.8198	25.4453	NaN	25.8858	NaN	25.5593	25.7342	25.1831	25.403	25.6706	4	4	25.3	25.3	20.126	0.00028409	9.7767	1817100000	49	3	3	2	3	3	3	4	3	4	4
Q8N4V2	Q8N4V2	Synaptic vesicle 2-related protein	SVOP	1.32664	-0.391829	22.1259	23.3218	22.0851	22.9382	22.3738	23.2785	22.9803	22.4914	23.3839	23.5254	22.7349	22.8162	22.9478	23.4946	23.4324	23.7196	23.9603	NaN	NaN	22.8363	23.088	22.9507	23.2118	22.8087	22.8799	4	4	10	10	60.768	0.00028249	9.5796	475230000	25	3	2	2	4	2	3	4	3	3	3
O75306	O75306	NADH dehydrogenase [ubiquinone] iron-sulfur protein 2, mitochondrial	NDUFS2	1.32598	-0.307224	26.7428	26.8701	26.0537	27.2623	27.1841	27.1539	27.2089	26.8609	27.0019	27.2345	27.1573	26.7866	26.6369	27.3111	27.2095	27.3776	27.6603	26.3186	27.153	27.2638	27.5168	26.879	27.5519	27.7391	26.9249	24	24	58.5	58.5	52.545	0	323.31	19336000000	378	23	20	15	17	21	19	21	21	17	19
Q16186	Q16186	Proteasomal ubiquitin receptor ADRM1	ADRM1	1.32486	0.1807	23.4912	23.5758	23.6998	24.1381	23.624	23.6163	23.8175	23.4464	23.8757	23.8281	23.5879	24.0006	23.8992	23.5898	23.8517	23.3142	23.1323	23.696	23.3772	23.7576	23.3974	23.8745	23.5182	23.5407	23.6442	7	7	18.4	18.4	42.153	0	19.534	896830000	61	5	7	4	6	7	5	5	6	6	4
Q709C8	Q709C8	Vacuolar protein sorting-associated protein 13C	VPS13C	1.32446	0.290388	24.3286	23.6178	24.0175	23.7589	23.6638	23.8519	23.4517	23.8388	23.9696	23.7931	23.7457	23.9525	24.1163	23.6341	23.774	23.4635	23.2244	23.5477	22.4716	23.7264	23.9956	23.6402	23.3031	23.7568	24.2298	35	34	13.2	13	422.39	0	62.955	2176900000	229	24	21	19	23	21	26	20	25	22	20
Q92544	Q92544	Transmembrane 9 superfamily member 4	TM9SF4	1.32308	-0.300911	22.1001	22.3342	NaN	NaN	22.8824	22.6646	22.4081	22.262	NaN	22.5786	NaN	22.2096	NaN	22.651	22.3866	23.2724	22.7902	NaN	22.753	23.0732	NaN	22.8177	NaN	22.334	22.4996	6	5	10	10	74.518	0.00045809	4.2856	335790000	32	4	4	2	3	3	2	2	3	1	4
P28070	P28070	Proteasome subunit beta type-4	PSMB4	1.32185	0.291756	22.7622	22.865	22.7159	22.3606	23.3106	22.7454	23.289	23.0206	22.4213	23.5213	22.6399	22.7258	NaN	22.4445	22.8453	NaN	22.6787	22.0361	22.5963	22.4891	NaN	22.7515	NaN	22.7285	22.5877	5	5	34.5	34.5	29.204	0.00031182	13.121	358580000	37	4	3	3	2	3	3	3	2	4	3
P36269	P36269	Gamma-glutamyltransferase 5;Gamma-glutamyltransferase 5 heavy chain;Gamma-glutamyltransferase 5 light chain	GGT5	1.31794	-0.552336	27.0392	26.9045	27.4413	25.8602	27.3819	25.7799	26.5789	26.731	27.4176	27.1294	26.4733	27.5506	27.3683	27.389	27.2909	27.804	27.1566	28.8546	28.072	27.9062	26.2307	27.7547	26.2347	27.3813	27.3129	18	18	44.2	44.2	62.26	0	323.31	18606000000	266	13	14	13	13	15	13	12	16	12	15
Q13557	Q13557	Calcium/calmodulin-dependent protein kinase type II subunit delta	CAMK2D	1.31792	-0.330443	25.7436	26.5918	26.1385	26.2169	25.8782	26.5958	26.2824	25.9731	26.6869	26.4815	26.45	26.4722	26.9	27.0605	26.7622	27.2063	27.4222	26.0318	26.8149	26.6741	26.3673	26.8238	26.6831	26.0663	26.1241	23	13	45.7	28.9	56.369	0	309.6	13009000000	237	11	12	8	12	13	13	13	12	10	12
P49821	P49821	NADH dehydrogenase [ubiquinone] flavoprotein 1, mitochondrial	NDUFV1	1.31767	-0.301572	26.8553	27.1481	26.4458	27.3814	27.4395	27.506	27.4897	27.5455	27.5373	27.6945	27.5863	27.1028	27.0979	27.5792	27.2187	27.8813	27.9997	26.6729	27.6149	27.8303	27.7068	27.5576	27.8034	27.9196	27.3699	26	26	67.2	67.2	50.817	0	323.31	38608000000	503	25	24	20	21	25	24	24	25	21	25
Q3LXA3	Q3LXA3	Bifunctional ATP-dependent dihydroxyacetone kinase/FAD-AMP lyase (cyclizing);ATP-dependent dihydroxyacetone kinase;FAD-AMP lyase (cyclizing)	DAK	1.31684	1.00887	23.3233	22.0046	23.453	21.4285	21.4894	21.0039	21.8648	20.9895	20.859	20.8083	21.7274	20.856	22.2793	NaN	19.9973	20.7741	19.5399	19.5743	19.0349	NaN	22.1009	NaN	20.9608	20.8801	23.3489	13	13	37.7	37.7	58.946	0	103.13	557300000	57	12	8	11	9	6	7	8	4	5	4
Q9BVA0	Q9BVA0	Katanin p80 WD40 repeat-containing subunit B1	KATNB1	1.31684	0.368931	22.1205	22.823	NaN	22.4486	21.8134	22.7353	22.5897	22.019	22.4167	22.1001	22.3386	22.5093	22.4372	21.9491	22.498	21.7111	22.0852	21.3491	21.4488	21.8219	22.6827	21.031	22.3932	22.5184	22.4357	11	11	23.5	23.5	72.333	0	21.956	691540000	97	9	10	1	9	8	10	8	7	8	10
Q9HAV7	Q9HAV7	GrpE protein homolog 1, mitochondrial	GRPEL1	1.31632	0.253613	24.1831	24.3701	23.4166	24.1908	24.3527	24.4623	24.2845	24.1922	24.369	24.1969	24.3117	23.8983	23.7674	23.7023	23.4551	24.0073	23.9646	23.4598	23.6498	24.2231	24.2379	23.6479	24.4032	24.1045	23.9433	8	8	44.7	44.7	24.279	0	13.868	1309900000	60	5	7	5	5	6	7	4	6	7	6
Q04917;REV__Q7Z5H3;REV__P13521	Q04917	14-3-3 protein eta	YWHAH	1.31545	0.541583	28.0893	28.7618	28.1532	29.0933	27.9651	28.9768	28.7047	28.5641	28.9524	28.6406	29.4767	28.9917	29.2754	27.5911	28.7122	27.4972	27.8792	26.56	28.2366	27.5802	29.1508	28.3611	29.3129	28.9204	28.6025	26	21	76.4	71.1	28.218	0	323.31	67797000000	272	16	17	15	17	16	18	17	19	18	16
Q9UDT6	Q9UDT6	CAP-Gly domain-containing linker protein 2	CLIP2	1.3154	0.293111	24.4512	24.6413	24.2731	25.1813	24.5235	24.8124	24.9625	24.6353	24.708	24.1966	25.3219	25.0153	25.1863	24.3615	24.2608	24.4968	24.5142	23.6021	24.2961	24.6357	25.0116	24.4083	24.7116	24.582	24.7484	43	37	45.2	40.1	115.84	0	97.584	6020000000	315	23	26	19	27	24	26	29	24	27	21
Q9Y4E8	Q9Y4E8	Ubiquitin carboxyl-terminal hydrolase 15	USP15	1.31293	0.605598	23.5069	21.9991	21.3796	22.9359	21.6931	22.9367	22.2696	23.0853	21.7646	21.459	NaN	21.7925	22.12	21.5182	22.131	NaN	20.7082	20.8775	22.0238	21.1758	22.0239	20.8963	21.7004	22.0258	22.9549	13	11	18.5	16.5	112.42	0	27.506	424050000	57	8	4	3	5	3	5	7	7	2	4
Q9Y5K5	Q9Y5K5	Ubiquitin carboxyl-terminal hydrolase isozyme L5	UCHL5	1.31072	-0.291251	22.6492	23.4728	23.3325	23.2309	23.5317	23.4069	23.2686	23.0941	23.6228	23.8128	24.1991	23.5629	23.5419	23.8124	24.0808	23.3931	24.1229	23.0186	23.775	23.761	23.6003	24.0915	23.7949	23.9238	23.4067	12	12	45.9	45.9	37.606	0	67.215	1815900000	187	8	11	8	11	12	9	11	10	12	12
P06213;P14616	P06213	Insulin receptor;Insulin receptor subunit alpha;Insulin receptor subunit beta	INSR	1.31025	-0.259198	23.0938	22.8462	23.8432	22.994	23.7385	23.2594	23.4661	23.1643	23.0521	22.8274	23.6706	23.0043	23.5637	23.3577	23.5586	23.7298	24.0692	22.9623	23.7309	23.5693	23.4606	23.6291	23.341	23.4317	23.5226	16	14	14.9	13.7	156.33	0	25.527	1251100000	115	5	5	8	4	11	6	7	10	8	3
Q9ULC4	Q9ULC4	Malignant T-cell-amplified sequence 1	MCTS1	1.31023	0.683215	24.5573	23.2449	22.9669	24.3294	22.7724	23.4549	23.3617	23.9058	23.2249	22.4098	22.9579	22.834	24.2201	22.388	22.4183	21.9203	22.3085	NaN	21.8259	NaN	23.8974	NaN	22.6699	22.6501	24.4003	5	5	40.3	40.3	20.555	0	51.003	864880000	39	5	3	4	4	2	4	4	5	4	4
Q9UI09	Q9UI09	NADH dehydrogenase [ubiquinone] 1 alpha subcomplex subunit 12	NDUFA12	1.30988	-0.32293	26.6595	26.8458	26.0657	27.3127	27.2482	27.1169	27.2193	27.0742	27.3503	27.4564	27.4899	27.0618	27.0641	27.4236	27.1016	27.5113	27.9295	26.5501	27.2243	27.3752	27.6022	27.2472	27.9168	27.7929	27.0911	13	13	88.3	88.3	17.114	0	295.96	13048000000	195	12	12	7	12	11	12	11	12	10	11
P33151	P33151	Cadherin-5	CDH5	1.3085	-0.590087	24.6449	24.7261	25.3792	23.8412	24.7848	23.5724	24.1165	24.5294	24.6607	24.4986	23.5465	25.1607	25.0184	25.3963	25.2306	25.4997	24.2349	26.9193	25.4695	25.6677	24.1192	25.3455	23.9787	24.6877	24.5129	14	14	21.6	21.6	87.527	0	51.983	2875500000	90	11	8	8	8	11	9	10	9	9	10
Q96GR2	Q96GR2	Long-chain-fatty-acid--CoA ligase ACSBG1	ACSBG1	1.30775	0.451317	22.5529	24.0714	22.7269	23.7139	22.7214	24.0997	23.0213	23.1773	23.6913	23.6327	24.056	22.7302	22.7264	23.1136	23.5691	22.6138	23.0254	22.0967	22.2618	22.9255	23.2559	22.3404	23.3961	23.1584	22.447	15	15	27.8	27.8	81.289	0	33.824	1223000000	157	7	11	8	9	7	13	9	6	11	9
Q13617	Q13617	Cullin-2	CUL2	1.30711	0.866401	23.2306	23.8861	22.8078	23.6728	21.9704	23.427	23.068	22.8477	22.8104	22.1853	23.2667	23.451	23.8503	21.6548	22.9493	20.2568	21.78	NaN	21.2431	20.2368	23.3777	21.8697	23.6914	23.74	23.9175	19	19	30.3	30.3	86.982	0	29.461	1627700000	120	13	14	11	14	10	15	10	12	11	13
P62942	P62942	Peptidyl-prolyl cis-trans isomerase FKBP1A	FKBP1A	1.30582	0.671594	26.4054	25.4492	25.4795	25.8701	24.5356	25.4081	25.5614	25.1497	25.6596	24.4232	25.4708	25.752	26.4373	NaN	24.3317	24.5481	NaN	23.9613	24.1774	24.4351	25.644	24.6638	25.5	24.0807	27.0204	5	5	41.7	41.7	11.951	0	73.503	2310400000	75	4	3	2	4	2	4	3	4	2	2
Q9NQG5	Q9NQG5	Regulation of nuclear pre-mRNA domain-containing protein 1B	RPRD1B	1.30168	0.477859	23.392	23.1161	24.2773	23.1024	22.8426	22.6629	23.0726	23.4294	23.2557	22.247	22.6118	23.4486	23.8308	22.3127	22.5502	21.6729	21.6485	23.0107	22.9765	22.298	22.7556	23.2908	22.962	23.3294	23.5716	7	6	28.2	23.6	36.899	0	28.611	617980000	63	5	4	6	3	5	4	4	5	5	5
Q9H223	Q9H223	EH domain-containing protein 4	EHD4	1.30155	0.656801	24.6807	23.8114	25.2012	23.8055	24.6808	23.6219	24.1632	24.3701	23.7285	23.6791	23.8188	24.4865	24.6417	23.0425	23.5729	22.2432	21.4318	24.564	24.2603	23.1924	23.5991	23.8607	23.2628	24.6121	24.9591	28	20	59.5	47.5	61.174	0	105.33	3559800000	197	13	15	11	11	16	14	14	16	11	15
Q9UBW8	Q9UBW8	COP9 signalosome complex subunit 7a	COPS7A	1.30096	0.438833	24.2445	23.9744	23.8315	24.2263	23.844	24.1902	24.3681	23.8888	24.2384	23.9448	24.2264	24.1889	24.0393	23.4413	24.0289	23.0611	23.2998	22.5371	23.7247	22.7624	24.4626	23.0343	24.8363	24.2389	24.4196	12	12	64	64	30.276	0	80.428	1768200000	74	11	8	6	9	8	8	9	10	6	6
P13611	P13611	Versican core protein	VCAN	1.30032	0.536704	28.8882	29.2469	28.8452	29.1219	28.5196	29.3325	28.937	28.212	29.4611	29.1315	29.5547	29.2514	29.2406	29.4446	29.035	29.0461	29.5254	26.5292	27.518	28.0854	28.8955	28.4953	28.9572	28.2484	28.465	36	36	11.1	11.1	372.82	0	323.31	98332000000	452	28	28	24	30	27	29	28	27	25	28
O95980	O95980	Reversion-inducing cysteine-rich protein with Kazal motifs	RECK	1.29976	-0.756056	NaN	NaN	21.984	NaN	21.7974	NaN	NaN	21.464	21.4981	21.7954	20.8631	21.2766	21.9566	21.5658	NaN	22.0014	NaN	24.3725	22.2802	23.375	NaN	22.075	21.8712	21.5837	21.8943	12	12	15.2	15.2	106.46	0	37.142	314010000	19	1	1	8	1	4	1	1	4	3	4
Q9UPT5	Q9UPT5	Exocyst complex component 7	EXOC7	1.2993	-0.179951	23.7783	23.8958	24.093	23.9483	23.8094	23.5899	23.8389	23.6981	24.082	24.0032	24.0547	24.2641	24.3691	23.8882	24.2687	23.7584	24.0851	23.9597	24.3555	24.1109	23.995	24.4811	24.3619	24.2394	24.1245	26	26	42.9	42.9	83.381	0	73.018	3381100000	240	17	19	18	17	17	18	16	20	19	19
Q96RQ3	Q96RQ3	Methylcrotonoyl-CoA carboxylase subunit alpha, mitochondrial	MCCC1	1.29904	0.251424	23.9663	24.0197	23.4089	24.3102	23.7532	24.4298	23.8567	24.3396	24.2127	24.0253	24.1454	23.7798	23.937	23.3876	23.7389	23.7037	23.8473	23.3041	23.6758	23.6891	24.1104	23.6854	24.4735	24.0618	23.4757	18	18	41.5	41.5	80.472	0	152.76	2351400000	176	13	15	11	14	14	14	15	12	13	15
Q9BVK6	Q9BVK6	Transmembrane emp24 domain-containing protein 9	TMED9	1.29731	-0.366408	25.3514	25.3722	26.0353	24.511	25.8203	25.189	25.288	25.2015	25.2091	25.4051	25.0783	25.603	25.8111	25.1724	25.7392	25.9762	25.9332	26.4253	26.3192	25.4394	24.9014	26.3203	25.2154	25.9308	25.5244	10	8	44.3	34	27.277	0	184.33	4218600000	84	6	6	6	6	5	5	5	7	4	5
Q9Y2R0	Q9Y2R0	Cytochrome c oxidase assembly factor 3 homolog, mitochondrial	COA3	1.29714	-0.29009	24.4909	24.5393	24.7074	25.2709	25.3148	24.8797	25.3788	24.7031	25.2215	25.006	25.1332	25.3436	25.2293	25.4995	25.3248	25.7162	25.6989	24.5657	25.1973	25.5672	25.0585	25.4664	25.5191	25.4568	24.6123	5	5	37.7	37.7	11.731	0	33.336	2713500000	52	4	5	4	5	5	4	5	5	4	4
Q16270	Q16270	Insulin-like growth factor-binding protein 7	IGFBP7	1.29634	-0.633179	23.8002	23.3999	24.6368	22.648	24.0618	22.7279	23.7929	24.2417	24.1774	23.725	23.5932	24.1096	24.6935	25.1392	23.5246	25.2726	24.426	25.8967	24.9299	24.9225	22.9904	24.7705	23.1958	23.7708	24.551	10	10	49.3	49.3	29.13	0	55.716	1397600000	84	6	4	7	6	7	4	6	7	7	6
Q8IZF2	Q8IZF2	Probable G-protein coupled receptor 116	GPR116	1.29417	-0.700307	21.5507	NaN	21.9496	21.2828	22.4704	21.0661	20.9421	21.6519	21.439	22.3794	NaN	22.7412	22.6764	22.7572	22.036	23.1481	21.6	24.577	22.3693	21.8116	NaN	22.9657	NaN	21.8673	22.1886	7	7	7.4	7.4	149.46	0	21.33	342470000	30	2	1	4	5	4	2	3	4	2	4
P49354	P49354	Protein farnesyltransferase/geranylgeranyltransferase type-1 subunit alpha	FNTA	1.29283	0.490899	23.6776	23.0738	22.8157	22.9499	22.9635	22.7484	22.7811	23.3218	22.6406	22.5337	22.0904	22.5301	21.6874	22.2281	22.5742	22.441	NaN	21.8518	NaN	21.6648	22.6164	NaN	21.5414	NaN	23.1945	10	10	32.5	32.5	44.408	0	84.911	597270000	54	6	7	7	7	6	5	7	7	6	4
O75095	O75095	Multiple epidermal growth factor-like domains protein 6	MEGF6	1.2916	-0.797547	22.388	23.3185	24.4016	22.9771	22.4422	21.2469	22.2106	22.9087	23.3793	23.8847	22.0217	22.684	24.0397	23.6466	22.2861	23.6959	23.4675	25.7868	24.4207	24.8245	22.3897	23.5904	NaN	23.4625	23.2741	22	22	21.8	21.8	161.18	0	49.672	1677300000	105	8	14	13	11	10	6	9	8	13	16
P18084	P18084	Integrin beta-5	ITGB5	1.29118	-0.557702	22.4311	22.2692	23.2132	21.7861	23.3644	21.9073	21.798	22.1244	21.9186	22.6261	NaN	23.0095	23.4275	23.5601	22.7915	23.4644	22.3935	24.1784	23.4778	23.8994	22.2882	23.4493	22.3132	22.5638	22.1882	16	16	27	27	88.053	0	31.309	928070000	66	8	9	8	4	9	4	5	10	4	10
Q9UNE7	Q9UNE7	E3 ubiquitin-protein ligase CHIP	STUB1	1.29092	0.299624	24.7679	25.6251	25.3063	25.5689	25.0837	25.6082	25.4612	24.6387	25.6893	25.2248	25.9683	25.1994	25.1472	24.9869	25.5697	24.7081	25.1393	24.2329	25.0078	24.712	25.0795	25.2386	25.3874	25.1957	25.1059	12	12	43.2	43.2	34.856	0	38.742	2793800000	137	8	8	6	9	10	9	10	5	9	10
Q13217	Q13217	DnaJ homolog subfamily C member 3	DNAJC3	1.29075	-0.269027	25.4056	25.5261	25.9925	NaN	25.5824	25.5563	25.314	25.4743	NaN	25.2738	NaN	25.6099	NaN	25.802	25.5767	25.8313	25.8456	26.2633	NaN	NaN	NaN	25.9344	NaN	NaN	25.3124	9	9	22	22	57.579	0.00030656	12.489	1669900000	27	3	3	3	1	7	4	4	8	2	3
Q15424	Q15424	Scaffold attachment factor B1	SAFB	1.29072	-0.505651	24.3806	24.4836	25.6394	23.3637	24.9859	24.2554	23.8458	24.4603	24.2653	24.7485	24.2535	24.4673	24.5912	25.509	24.1829	25.3841	25.2539	25.8528	25.2031	25.4704	23.6165	25.2692	23.9754	24.7625	24.8869	19	10	24.5	12.7	102.64	0	124.07	2734700000	126	6	6	4	4	7	4	3	6	4	5
P05556	P05556	Integrin beta-1	ITGB1	1.288	-0.546919	27.2628	27.0912	28.5167	26.6346	27.6939	26.2867	27.024	27.1959	27.3228	27.4778	26.8755	27.9703	28.265	28.1141	27.7731	28.2541	27.6002	29.1626	28.3044	28.4379	27.063	28.4519	26.57	27.4082	27.6856	32	32	34.7	34.7	88.414	0	323.31	64201000000	590	29	27	26	27	29	27	29	28	25	28
P63244	P63244	Guanine nucleotide-binding protein subunit beta-2-like 1;Guanine nucleotide-binding protein subunit beta-2-like 1, N-terminally processed	GNB2L1	1.28767	0.350423	24.5195	23.7049	24.3092	23.9551	23.6726	23.5504	23.832	23.7794	23.5518	23.32	23.7959	23.8924	23.6691	23.2626	23.0372	23.3037	22.7202	23.8806	23.7024	23.0305	23.8528	22.961	23.6057	23.5666	24.6123	15	15	66.6	66.6	35.076	0	27.694	2385900000	154	14	14	12	14	13	12	9	10	10	12
Q12888	Q12888	Tumor suppressor p53-binding protein 1	TP53BP1	1.28761	-0.394373	22.1668	22.5032	23.0065	22.1154	23.0886	22.7239	22.8317	22.8139	22.5298	23.0145	22.6908	22.3074	22.2717	23.7486	22.9601	22.6619	23.0966	23.9126	22.6779	23.8047	22.2545	23.5291	22.6091	22.7179	22.2033	13	13	11.6	11.6	213.57	0	25.685	694070000	65	5	7	8	4	6	6	7	6	7	7
Q8IX01	Q8IX01	SURP and G-patch domain-containing protein 2	SUGP2	1.28674	-0.472496	22.2708	22.3467	23.2932	21.9502	23.0623	22.3738	23.1228	22.9844	22.5932	22.3506	23.2535	22.0108	22.7789	23.8326	22.6032	23.359	23.5469	23.7319	23.3519	23.685	22.1696	23.4669	23.0137	23.0169	21.6381	16	16	20.1	20.1	120.21	0	33.239	1022000000	80	8	7	12	8	13	10	10	13	12	9
Q9ULJ8	Q9ULJ8	Neurabin-1	PPP1R9A	1.28652	-0.465506	22.1806	22.9935	22.2584	23.4718	22.423	23.5199	23.4951	22.809	23.4555	22.9889	24.0235	23.0424	22.5981	23.8586	23.0035	23.9825	24.1788	22.5385	23.2489	23.8971	23.6259	23.5917	23.9921	23.487	22.4211	15	14	18.6	17.7	123.34	0	35.204	1174000000	94	6	11	3	10	8	11	10	9	6	7
Q7LG56;P31350	Q7LG56	Ribonucleoside-diphosphate reductase subunit M2 B	RRM2B	1.28585	0.304019	24.0223	23.4998	23.915	24.0002	24.0629	23.5459	24.1108	24.3664	24.3953	24.2942	24.4028	23.9383	23.9782	23.2929	24.0741	23.007	23.3023	23.3608	24.1653	24.1956	23.8453	24.0213	23.3935	24.336	23.849	14	14	51	51	40.736	0	62.153	1332300000	105	10	9	5	10	10	9	10	10	9	8
P17152	P17152	Transmembrane protein 11, mitochondrial	TMEM11	1.28539	-0.259762	23.824	23.9877	23.9666	24.2549	24.0062	24.5486	24.0256	24.1102	24.2588	24.5069	24.6347	24.2845	24.3264	24.5434	24.3738	24.9061	24.8699	NaN	24.6129	24.7357	23.6844	24.4713	24.603	24.3979	23.9732	4	4	22.4	22.4	21.541	0.00063251	2.8355	1084300000	34	4	3	2	4	4	4	4	3	3	2
Q15438	Q15438	Cytohesin-1	CYTH1	1.28487	0.286689	23.4737	23.5246	NaN	24.1507	23.1932	23.3198	23.4348	23.358	23.548	22.9242	23.6006	23.1184	23.003	22.6908	22.8893	23.2687	NaN	23.4663	23.4293	22.7553	23.1922	NaN	22.8879	NaN	23.3266	4	3	11.1	8.3	46.412	0.0053354	1.7275	490700000	19	2	3	1	2	2	1	2	3	2	1
Q9ULC3	Q9ULC3	Ras-related protein Rab-23	RAB23	1.2841	0.168838	24.243	23.9882	23.9073	24.1965	23.7722	23.7578	23.9	23.927	24.2359	23.771	23.7772	23.9633	23.5434	23.8164	23.8369	23.5324	23.6904	24.0447	24.0326	23.6009	23.9733	23.3945	23.7854	23.594	23.7335	12	12	59.1	59.1	26.659	0	24.032	1887900000	103	10	10	9	9	8	9	8	8	9	9
Q96JC1	Q96JC1	Vam6/Vps39-like protein	VPS39	1.28174	0.202986	23.0962	23.0241	23.3116	23.1401	23.1776	23.2058	22.8944	23.0782	23.4156	23.1718	23.5416	22.7934	23.4873	22.6953	23.0993	23.2864	23.077	23.3977	22.3341	23.0904	23.0388	23.0128	22.9333	22.9451	22.8117	10	10	16.9	16.9	101.81	0	22.487	868070000	103	7	7	7	10	8	9	7	8	6	6
P48449	P48449	Lanosterol synthase	LSS	1.28145	-0.271107	22.3714	22.6355	23.5	22.6204	22.6399	22.4956	22.12	22.9217	22.8473	22.7809	22.2708	22.4441	23.3986	22.8274	22.9633	23.0245	22.9511	22.9358	23.5926	22.9813	22.9232	22.7143	22.7514	23.1031	22.8358	15	15	25.3	25.3	83.308	0	17.848	886770000	99	6	10	8	12	11	9	8	11	8	10
P39019	P39019	40S ribosomal protein S19	RPS19	1.28132	-0.322011	24.8388	25.3168	25.8343	24.842	25.4495	24.8238	24.7899	25.3375	25.283	25.5132	25.3313	24.8508	25.4461	25.7809	25.5169	26.0783	24.8715	26.1307	25.5035	25.7669	24.7554	25.9726	25.1825	25.436	25.3217	10	10	60.7	60.7	16.06	0	24.436	3094700000	95	6	9	8	7	8	9	8	8	5	8
P13716	P13716	Delta-aminolevulinic acid dehydratase	ALAD	1.27736	0.308347	22.2926	21.794	NaN	22.0709	NaN	22.0418	21.8501	22.0631	NaN	22.1628	22.8221	22.4116	NaN	22.0921	NaN	21.5955	NaN	NaN	22.0839	21.716	22.2022	NaN	NaN	21.6909	21.6347	6	6	22.7	22.7	36.294	0.00048077	5.3547	235360000	34	3	5	1	4	3	4	3	4	2	3
Q7L1Q6	Q7L1Q6	Basic leucine zipper and W2 domain-containing protein 1	BZW1	1.27666	0.405705	23.8594	23.5982	23.7702	23.736	23.0941	23.0128	23.5433	23.6318	23.2158	22.75	23.6922	24.0402	24.1537	NaN	23.1896	22.1269	22.4293	23.0695	23.5533	22.7519	23.4833	22.9153	23.6752	23.3529	23.9959	14	13	31.7	30.1	48.043	0	52.63	1304200000	101	8	8	7	11	7	7	9	9	7	8
A0JNW5	A0JNW5	UHRF1-binding protein 1-like	UHRF1BP1L	1.27578	-0.364696	NaN	NaN	NaN	23.9537	23.5466	24.0197	NaN	23.4752	NaN	NaN	24.2993	24.2671	24.1779	24.0019	24.1775	24.1533	25.0149	NaN	24.0231	24.6199	23.8586	24.4534	NaN	24.7095	24.2628	7	7	7.7	7.7	164.2	0.00047461	5.0085	415910000	20	1	1	0	5	4	4	1	2	2	3
Q14161	Q14161	ARF GTPase-activating protein GIT2	GIT2	1.27484	-0.273217	22.8116	22.9909	23.4782	23.0078	23.2674	22.8475	22.7947	23.0181	23.2186	23.4096	23.3012	23.1154	23.5312	23.2765	23.4191	23.4368	23.0573	24.1297	23.7769	24.0327	22.9991	23.4942	22.8491	23.4339	23.0276	15	12	32.9	28.7	84.542	0	73.156	1184200000	123	8	9	7	6	11	6	7	8	8	9
Q86UT6	Q86UT6	NLR family member X1	NLRX1	1.27385	-0.297189	22.5076	21.7671	22.3542	21.9961	22.6794	21.6963	21.8842	22.1984	21.7585	22.5796	22.2077	22.2945	NaN	22.4846	22.2943	22.0906	22.0909	23.2507	22.5855	22.7552	22.2532	22.129	NaN	22.7494	22.3488	7	7	10.6	10.6	107.61	0	28.059	355540000	57	3	5	5	4	5	4	3	5	4	4
Q7Z6Z7	Q7Z6Z7	E3 ubiquitin-protein ligase HUWE1	HUWE1	1.2733	0.303141	24.7506	24.6948	24.862	24.7425	24.3881	24.7765	24.7141	24.7317	24.865	24.5849	25.1455	24.8524	25.0134	23.8533	24.908	23.9401	23.7887	23.8246	24.6525	24.3368	24.9309	24.5689	24.957	25.058	24.8863	78	77	24.8	24.6	481.89	0	259.11	8695500000	644	52	60	49	51	52	54	44	59	56	56
Q9C0D9	Q9C0D9	Ethanolaminephosphotransferase 1	EPT1	1.27292	-0.377027	23.1319	23.6401	NaN	24.1197	24.096	24.1718	23.9143	23.3031	24.0092	23.6477	24.4234	23.7719	NaN	24.2829	24.1807	24.8264	24.6545	23.2118	NaN	24.4904	24.1514	24.1828	24.4903	24.362	23.5432	2	2	4.5	4.5	45.228	0	29.745	686980000	42	2	2	1	2	2	2	2	2	2	2
O43166	O43166	Signal-induced proliferation-associated 1-like protein 1	SIPA1L1	1.27117	-0.328231	NaN	22.0107	NaN	22.5125	NaN	22.2683	22.1065	22.3481	NaN	NaN	22.741	22.1846	22.42	22.1839	22.5748	23.3762	22.4518	NaN	NaN	23.1216	22.9849	22.4963	22.5229	22.6199	22.1895	7	7	5.4	5.4	200.03	0.00026817	8.0329	303010000	15	3	5	2	3	2	2	3	3	1	1
Q9UPW5	Q9UPW5	Cytosolic carboxypeptidase 1	AGTPBP1	1.27117	0.385532	25.8732	26.0118	NaN	26.309	26.0099	26.873	25.6605	25.6798	26.1788	26.7163	25.8484	25.5728	25.6532	NaN	NaN	25.8122	NaN	25.6615	NaN	25.7034	25.8514	NaN	NaN	25.6131	25.2387	5	5	5.5	5.5	138.45	0.00083247	2.6919	1880900000	14	2	4	2	3	3	4	2	5	4	3
Q96EY8	Q96EY8	Cob(I)yrinic acid a,c-diamide adenosyltransferase, mitochondrial	MMAB	1.269	0.480751	23.7504	23.2626	23.5623	24.0156	23.3931	24.4468	23.7506	23.7054	23.9996	23.8233	23.1373	22.9566	23.2386	23.6111	22.9759	23.159	NaN	23.4927	22.0691	22.9051	22.8811	NaN	24.5142	NaN	22.6327	6	6	30	30	27.388	0	40.19	921260000	73	4	5	3	5	4	5	5	5	5	5
Q6UVK1	Q6UVK1	Chondroitin sulfate proteoglycan 4	CSPG4	1.26737	-0.669687	22.2513	22.9003	23.2584	21.6921	23.3651	21.3543	22.2425	23.035	23.3261	21.6033	22.7268	23.0068	23.4359	23.7574	23.1411	24.5169	22.2292	24.7197	22.2223	23.7116	22.3692	23.144	NaN	22.6244	23.8674	32	32	21.4	21.4	250.53	0	175.93	1947100000	179	13	12	16	10	20	8	13	17	15	9
O15355	O15355	Protein phosphatase 1G	PPM1G	1.26656	0.517195	22.688	22.6696	23.8602	21.8544	22.1557	22.4364	22.9708	23.1588	23.0369	21.9102	22.9702	23.1861	23.3665	21.8953	22.0698	NaN	NaN	22.0393	22.0304	21.106	22.0837	22.6641	22.4955	23.0573	23.2821	9	9	25.6	25.6	59.271	0	18.557	571050000	60	7	7	6	6	5	4	4	6	5	4
P11177	P11177	Pyruvate dehydrogenase E1 component subunit beta, mitochondrial	PDHB	1.26494	-0.346102	27.2447	27.5067	26.7436	27.8371	27.6903	27.8808	27.6087	27.3939	27.7686	27.7232	27.9469	27.4825	27.5406	28.0228	27.8785	28.3342	28.6168	26.83	27.391	28.0497	28.1132	27.7301	28.5674	28.0467	27.3738	16	16	57.4	57.4	39.233	0	323.31	41146000000	397	16	16	10	15	14	16	14	16	13	14
Q9BZF1	Q9BZF1	Oxysterol-binding protein-related protein 8	OSBPL8	1.26432	-0.262114	22.591	23.1236	23.2188	22.8732	23.2535	23.26	22.8698	22.8009	23.287	23.4596	22.9794	22.8003	23.0523	23.3902	23.4108	23.9714	23.6815	23.4599	22.6724	23.6721	23.2052	23.1487	23.3547	22.9981	22.7059	14	14	20.9	20.9	101.19	0	27.396	1257400000	116	8	11	8	11	10	10	9	8	9	9
Q9Y5X1	Q9Y5X1	Sorting nexin-9	SNX9	1.26333	-0.177631	23.9247	23.6017	24.2018	23.7745	23.8868	23.613	23.702	23.9009	23.9732	23.5241	23.9403	24.1716	24.2884	23.9801	24.1162	23.7788	23.7187	24.3401	24.3115	23.971	23.9643	24.126	24.0213	24.2032	24.2186	10	10	21.2	21.2	66.591	0	35.54	1820700000	99	9	9	7	8	9	10	10	9	6	10
Q6NUK1	Q6NUK1	Calcium-binding mitochondrial carrier protein SCaMC-1	SLC25A24	1.26226	-0.331193	25.6222	24.9623	25.7257	24.5156	25.7144	24.6273	25.0777	25.4367	25.2583	25.3419	24.6381	25.3549	25.5259	25.4785	25.2545	25.5999	25.3174	26.2277	25.9641	25.8696	25.0452	26.0521	25.0569	25.2551	25.4388	24	24	54.7	54.7	53.354	0	93.04	7578600000	272	21	18	17	15	19	18	19	18	17	18
O95302;Q75LS8	O95302	Peptidyl-prolyl cis-trans isomerase FKBP9	FKBP9	1.26138	-0.572795	22.8021	23.3516	23.7163	22.4345	24.3099	22.5303	21.9415	22.3784	23.2348	24.0926	22.9559	23.0392	23.4615	23.6656	23.3178	24.1231	23.3406	25.4309	23.6535	23.9568	22.856	23.6713	22.5076	23.5688	23.934	10	9	20.5	19.3	63.083	0	14.45	821080000	48	5	4	2	3	6	4	5	5	5	5
P11047	P11047	Laminin subunit gamma-1	LAMC1	1.25857	-0.564642	28.6465	28.5379	30.0737	28.2063	29.2491	27.4833	28.4117	28.8002	28.829	28.78	28.1272	29.2858	29.7657	29.5404	29.3506	29.5636	29.1048	30.5916	29.9933	29.9647	28.5434	29.4224	27.8846	28.9601	29.2682	104	103	67.5	66.7	177.6	0	323.31	325530000000	1589	87	85	73	84	93	77	80	89	74	86
P41208;Q12798	P41208	Centrin-2	CETN2	1.25851	-0.233512	23.6704	24.069	23.4399	23.8075	24.1296	23.9795	23.5651	23.4418	24.0327	24.0119	24.0259	23.6605	23.9295	24.0764	24.2862	24.2133	24.1775	24.156	NaN	24.5887	23.6731	24.3546	23.8676	23.7452	23.5373	6	6	52.9	52.9	19.738	0	33.696	899190000	67	4	4	3	3	2	3	4	4	2	4
O15230;REV__G3V211	O15230	Laminin subunit alpha-5	LAMA5	1.25699	-0.545825	29.2575	29.2737	30.732	28.8085	29.9589	28.0498	29.1179	29.7119	29.2777	29.1004	28.6936	29.9404	30.4711	30.0593	29.9809	30.0607	29.5838	31.1232	30.5478	30.4056	29.4053	29.9799	28.7383	29.6185	30.025	155	152	57.6	57.1	399.73	0	323.31	194480000000	2337	119	115	116	105	126	103	112	133	110	116
Q9NV70	Q9NV70	Exocyst complex component 1	EXOC1	1.25644	0.153079	23.6358	23.9575	24.0689	23.7638	23.8851	23.5844	23.8757	23.7275	23.9537	24.0982	23.8766	24.0252	23.8323	23.5268	23.8037	23.4911	23.3838	23.5649	23.7772	23.4697	23.7956	23.8202	23.9362	23.9815	24.0289	23	23	34.1	34.1	101.98	0	101.34	2301300000	173	16	14	15	13	17	16	15	18	15	18
Q9Y5M8	Q9Y5M8	Signal recognition particle receptor subunit beta	SRPRB	1.25598	-0.305472	23.9927	24.1187	24.6436	24.5159	24.7205	24.1575	23.8932	24.0945	24.7567	24.5013	24.7811	24.3603	25.0067	24.6641	24.5071	25.3025	24.9072	25.1393	24.4778	25.2281	24.6012	24.9464	24.7815	24.3356	23.8912	10	10	48.3	48.3	29.702	0	30.64	2354500000	101	7	7	6	8	8	6	8	9	8	9
P63104;REV__P53355	P63104	14-3-3 protein zeta/delta	YWHAZ	1.25573	0.640559	29.6423	29.8815	29.33	30.1469	28.729	30.1443	29.6627	29.4355	30.1376	29.3937	30.3803	30.1677	30.293	28.4131	29.9568	28.2869	28.8406	27.1503	28.8295	28.361	30.2003	29.0412	30.5172	30.22	30.0452	29	21	86.1	69	27.745	0	323.31	155080000000	415	17	14	13	15	15	17	16	19	17	17
Q6PI78	Q6PI78	Transmembrane protein 65	TMEM65	1.25476	-0.366354	23.7275	24.5529	23.4895	24.6229	24.5878	24.3907	24.7212	24.4134	24.6186	24.5927	25.0046	24.3045	24.3742	24.9321	24.4163	25.0764	25.3486	23.5937	24.9153	25.065	24.9252	24.7633	25.1128	25.1311	24.1017	6	6	26.2	26.2	25.498	0.0002876	10.136	2570300000	134	6	6	6	5	5	6	6	6	6	5
Q9Y5Y2	Q9Y5Y2	Cytosolic Fe-S cluster assembly factor NUBP2	NUBP2	1.25445	0.586111	24.6821	23.9126	23.9585	23.2416	24.3169	23.947	24.0205	24.7374	23.7388	24.2744	22.155	23.5612	22.8481	NaN	22.8663	22.6041	NaN	23.9445	NaN	23.5416	23.212	23.0976	22.3567	23.2323	24.0658	6	6	41	41	28.825	0	49.768	775770000	69	6	5	3	4	5	5	4	6	4	6
Q9NQW7	Q9NQW7	Xaa-Pro aminopeptidase 1	XPNPEP1	1.25425	0.438129	22.9003	21.7129	22.0768	22.302	21.1004	21.8897	21.8955	21.3663	21.6655	21.5454	22.5443	21.9264	22.0388	21.0899	NaN	21.5704	21.7653	21.237	20.3222	21.9582	21.7369	21.5977	21.2335	21.1741	22.619	6	6	15.9	15.9	69.917	0.0002578	7.081	346170000	27	6	5	3	6	4	4	4	4	4	3
P49758	P49758	Regulator of G-protein signaling 6	RGS6	1.25377	0.523987	23.8734	23.5663	22.102	24.2455	22.8409	23.7604	24.5271	23.9406	23.3366	22.9758	23.7436	23.583	22.4995	22.3595	22.9408	22.6868	22.8554	22.6648	22.5736	22.3866	24.4504	22.6968	23.198	22.7332	23.6999	13	8	28.2	19.9	54.422	0	29.61	937160000	50	6	4	2	7	5	6	7	7	3	4
P21964	P21964	Catechol O-methyltransferase	COMT	1.25219	0.622823	26.6863	26.5085	26.3593	26.0022	26.6509	26.011	25.7131	26.8307	26.2998	26.4694	25.6837	25.6815	25.1513	25.5598	25.8386	26.1094	25.2299	27.0037	22.834	26.1669	25.5986	25.4491	25.0329	25.8476	25.7459	15	15	57.9	57.9	30.037	0	109.9	7483600000	158	15	14	13	12	13	13	12	14	12	13
Q7Z3J2	Q7Z3J2	UPF0505 protein C16orf62	C16orf62	1.25201	0.228227	23.9836	24.0177	24.3014	23.6223	23.6138	23.6256	23.7357	23.3586	24.0493	23.5154	24.3015	23.7475	24.0224	23.328	24.0068	23.5154	23.3561	23.482	23.7939	23.3283	23.7047	23.3391	23.733	24.1113	23.6195	13	13	17.2	17.2	109.56	0.00029291	10.757	966460000	37	7	8	10	8	4	10	10	7	10	7
Q9NVH1	Q9NVH1	DnaJ homolog subfamily C member 11	DNAJC11	1.25129	-0.240593	24.4496	24.5907	24.3949	25.091	24.9001	24.8581	25.0247	24.9171	25.1206	25.113	25.345	24.869	24.8997	25.1009	25.1764	25.2506	25.5871	24.6078	24.8913	25.1733	25.0616	25.303	25.5959	25.2628	24.5598	24	23	55.3	54.2	63.277	0	323.31	4871100000	205	17	15	10	12	14	13	16	17	12	18
Q8TCU6;Q7Z628;O94827;Q6ZR37	Q8TCU6	Phosphatidylinositol 3,4,5-trisphosphate-dependent Rac exchanger 1 protein	PREX1	1.25091	-0.264874	22.5094	22.8897	23.1206	22.3857	22.836	23.0238	22.589	22.4118	22.8863	23.1238	23.6661	22.4058	23.1273	23.0674	23.0544	23.2577	23.2418	23.3986	22.6931	23.3828	22.9926	23.3084	23.3397	22.9916	22.5813	21	20	16.2	15.9	186.2	0	38.22	1545300000	118	12	12	9	9	14	15	11	11	15	11
Q4G0F5	Q4G0F5	Vacuolar protein sorting-associated protein 26B	VPS26B	1.24882	0.528405	24.7224	25.3548	24.4511	25.3272	24.0372	25.4095	25.129	24.8334	25.0639	24.308	25.5389	25.0434	25.5992	23.6154	25.3656	24.0985	23.8896	23.3754	24.477	23.4279	25.4369	24.2211	25.5141	25.1558	24.9138	14	13	41.4	39.3	39.154	0	34.069	2920900000	129	10	9	7	8	8	10	9	9	11	9
P20700	P20700	Lamin-B1	LMNB1	1.24845	-0.446767	25.8713	25.4605	27.0179	25.2414	26.1463	24.7926	25.3496	25.5567	25.7569	25.6182	25.6754	25.9421	26.5149	26.3303	26.0809	26.1558	26.0906	27.2258	26.8742	26.5275	25.3315	26.5955	25.5877	25.6971	26.0431	40	34	65.4	59.2	66.408	0	294.57	9712900000	382	23	22	26	23	26	17	20	19	25	25
O00483	O00483	Cytochrome c oxidase subunit NDUFA4	NDUFA4	1.24743	-0.51055	27.5016	28.1012	26.9664	28.7146	28.4913	28.4538	28.5618	28.2645	28.1674	28.4537	28.4874	28.1253	27.5046	28.8626	28.6908	28.7178	29.2915	27.2331	29.1132	28.6365	28.697	28.9117	29.4603	29.1018	27.066	5	5	55.6	55.6	9.3697	0	37.235	31634000000	57	5	5	5	5	5	5	5	5	5	5
Q6NY19	Q6NY19	KN motif and ankyrin repeat domain-containing protein 3	KANK3	1.2474	-0.590664	25.0269	24.5376	26.1138	24.3058	25.3805	23.826	24.775	24.8375	24.8245	25.3115	24.4409	25.5453	25.8701	25.7828	25.728	25.5905	24.9457	26.7657	26.4195	26.3154	24.5924	26.3577	24.0804	24.9405	25.3806	31	31	51.7	51.7	88.424	0	323.31	10669000000	396	19	17	22	19	21	17	19	18	20	20
Q96IX5	Q96IX5	Up-regulated during skeletal muscle growth protein 5	USMG5	1.24708	-0.405206	26.5465	26.8596	26.2418	27.2397	27.1269	27.2652	27.0515	27.0411	27.253	27.0635	27.7166	27.1936	27.3367	27.6464	27.2209	27.996	28.0815	26.4559	27.3893	27.8389	27.4759	27.8419	28.0419	27.6213	26.1162	4	4	44.8	44.8	6.4575	0	308.34	7784900000	88	2	4	4	3	4	3	3	3	4	4
Q86WA6	Q86WA6	Valacyclovir hydrolase	BPHL	1.24705	0.551469	24.1217	24.4362	23.477	23.8745	23.7352	24.6291	23.9252	24.149	24.1521	24.4825	22.9202	22.8177	NaN	24.2796	23.6315	NaN	22.9656	22.5747	NaN	NaN	23.9417	23.0921	23.3729	22.298	23.9209	7	7	27.1	27.1	32.542	0.00029797	11.458	877870000	32	4	5	3	5	6	5	5	6	3	6
P23368	P23368	NAD-dependent malic enzyme, mitochondrial	ME2	1.2465	-0.261468	24.5463	24.7751	24.65	24.4952	25.2953	25.0814	24.5837	24.9634	24.572	25.3347	25.135	24.897	24.7536	25.3149	24.699	25.5507	25.576	25.0365	24.7663	25.5038	24.9183	25.3574	25.1699	25.0141	24.4611	22	21	52.2	50.7	65.443	0	99.616	3419400000	206	11	18	11	16	18	16	16	15	12	18
P84095	P84095	Rho-related GTP-binding protein RhoG	RHOG	1.24459	-0.206314	27.5339	27.2232	27.5237	27.9954	27.7201	27.5536	27.7451	27.3541	27.6326	27.4476	28.2115	27.9612	27.7331	27.8561	27.7009	28.2665	27.7718	27.3594	27.779	28.0433	27.9517	28.175	27.9761	27.7664	27.8004	12	11	62.8	57.1	21.308	0	203.92	13467000000	201	8	8	6	7	8	8	8	8	7	7
Q8N2F6	Q8N2F6	Armadillo repeat-containing protein 10	ARMC10	1.24459	0.401502	24.6522	24.9787	23.9193	25.0068	24.6839	24.9709	24.4072	24.6237	24.8745	25.1293	24.5031	24.2545	23.8048	24.3202	24.4952	24.5455	24.5944	24.1761	22.5035	24.4223	24.6352	24.0644	24.1726	24.5216	23.9393	9	9	37.9	37.9	37.54	0	94.294	2149800000	140	6	7	6	8	7	9	7	6	9	8
P43487;Q9C010	P43487	Ran-specific GTPase-activating protein	RANBP1	1.24284	0.320706	26.0447	26.1184	26.1486	26.2568	25.988	26.3504	26.1734	26.0342	26.4188	26.1227	26.4251	26.4012	26.302	25.7503	26.4361	25.0742	25.8231	25.064	25.9348	25.0632	26.2068	26.1606	26.6206	26.3533	26.2347	7	7	48.3	48.3	23.31	0	114	6490200000	126	6	7	6	6	5	6	6	6	5	6
Q9BQE5	Q9BQE5	Apolipoprotein L2	APOL2	1.24058	-0.276216	24.4709	24.7719	25.0112	24.9716	25.0025	24.8914	25.3245	24.9728	25.3566	24.752	25.6468	24.9994	25.5337	25.0715	25.1806	25.6989	25.849	24.9485	24.9537	25.3471	25.4938	25.6773	25.7464	25.2359	24.7627	9	9	24.6	24.6	37.092	0	35.592	4357400000	151	8	6	7	9	8	8	7	7	7	8
Q99714	Q99714	3-hydroxyacyl-CoA dehydrogenase type-2	HSD17B10	1.23914	-0.226119	26.0167	25.5844	26.3328	25.5248	25.9617	25.4461	25.3303	25.3764	25.6942	25.712	25.9345	25.6553	25.8709	25.7423	25.5715	26.0279	25.6999	26.5479	26.1787	26.1941	25.7503	26.0385	25.8357	25.7552	26.0854	15	15	78.9	78.9	26.923	0	323.31	10035000000	314	14	14	11	14	12	15	13	14	11	14
Q12769	Q12769	Nuclear pore complex protein Nup160	NUP160	1.23813	-0.50963	21.9732	21.6476	22.3109	21.4177	21.8873	NaN	21.5904	21.9949	21.5897	21.8613	NaN	NaN	NaN	NaN	NaN	22.1866	NaN	23.4184	22.4926	22.5199	21.6045	NaN	NaN	NaN	21.6843	10	10	10	10	162.12	0.00027108	8.3391	214870000	15	5	4	9	6	4	3	3	3	5	5
Q6IAN0	Q6IAN0	Dehydrogenase/reductase SDR family member 7B	DHRS7B	1.23743	-0.374297	NaN	22.7487	22.6186	NaN	22.9541	NaN	NaN	22.6698	22.603	22.8562	22.6346	23.0357	NaN	23.0472	NaN	23.4928	NaN	22.5771	23.0926	23.2295	22.5361	24.1703	23.1501	NaN	22.959	6	6	22.8	22.8	35.119	0.00026717	7.9033	338470000	30	2	2	4	1	3	1	2	3	4	4
Q9BRS8	Q9BRS8	La-related protein 6	LARP6	1.23737	-0.333015	21.9231	21.9055	NaN	NaN	21.9932	22.1098	21.9259	21.5367	22.168	22.087	22.4345	NaN	NaN	22.1433	22.1752	NaN	22.988	NaN	21.7329	22.1608	22.131	22.4416	23.0876	22.583	21.9797	3	3	10.2	10.2	54.736	0	15.931	176630000	10	2	2	0	1	2	2	2	2	2	3
O15066;O14782	O15066	Kinesin-like protein KIF3B;Kinesin-like protein KIF3B, N-terminally processed	KIF3B	1.23715	-0.208023	NaN	25.416	25.2587	NaN	25.4349	25.2498	25.0387	24.6963	25.2415	25.3928	25.3622	25.2216	NaN	25.3845	25.2272	NaN	25.9034	25.3112	25.5678	NaN	NaN	25.583	25.1583	25.4367	25.3813	10	10	16.7	16.7	85.124	0.00024845	6.0734	1375300000	34	1	4	3	1	4	2	4	5	6	6
Q13162	Q13162	Peroxiredoxin-4	PRDX4	1.23662	-0.31083	24.0074	23.871	24.1649	23.4007	24.0498	23.6464	23.314	23.7258	23.854	24.0971	22.9822	24.1822	23.8208	24.2598	24.0007	23.3987	23.9973	25.0386	24.5187	24.2816	23.8021	24.1613	23.8336	23.755	24.0205	12	9	57.6	50.6	30.54	0	23.812	1660200000	99	6	8	9	8	7	7	5	7	8	6
P11532;REV__P51888	P11532	Dystrophin	DMD	1.23441	-0.348836	26.3245	26.5888	27.0208	25.9286	26.1429	25.7072	25.4735	25.9144	26.5772	26.0864	25.9966	26.2286	26.3079	26.918	26.9221	26.7861	26.4401	27.1612	26.6274	26.9809	25.7451	26.215	25.7715	26.1509	26.5885	34	32	10.7	10.3	426.74	0	233.65	10306000000	310	23	25	18	19	24	22	21	24	16	25
Q9H1A4	Q9H1A4	Anaphase-promoting complex subunit 1	ANAPC1	1.23152	-0.187952	20.3111	NaN	20.5961	20.3341	20.8755	20.6069	20.4028	20.7018	20.7134	20.9281	20.4464	20.3035	NaN	20.9369	20.8981	20.6954	20.6257	21.0331	NaN	20.7722	20.5182	20.976	NaN	20.6417	20.4365	3	3	2.5	2.5	216.5	0.00042409	2.9319	103070000	22	2	2	2	3	2	3	3	2	3	3
Q9P0L0	Q9P0L0	Vesicle-associated membrane protein-associated protein A	VAPA	1.23014	0.12344	26.46	26.7329	26.6371	26.4799	26.6915	26.8294	26.7474	26.7123	26.8007	26.4732	26.7363	26.5159	26.6581	26.5218	26.6105	26.6925	26.9023	26.5412	26.3721	26.5871	26.3751	26.5286	26.1743	26.5628	26.4733	20	19	74.7	74.7	27.893	0	315.04	14676000000	302	14	14	12	14	16	16	14	13	14	14
Q9BVC4	Q9BVC4	Target of rapamycin complex subunit LST8	MLST8	1.22988	-0.165047	22.6532	22.8446	23.1219	23.0241	23.0167	22.8171	22.7384	22.8082	22.9522	23.0184	23.4955	23.1457	23.1503	23.098	23.0115	23.5018	23.1107	22.98	23.209	23.1427	23.0026	23.2912	23.2883	23.348	22.7994	5	5	24.2	24.2	35.876	0	31.496	652340000	77	4	5	4	5	4	3	4	3	5	4
Q7Z2Z2	Q7Z2Z2	Elongation factor Tu GTP-binding domain-containing protein 1	EFTUD1	1.2295	0.220102	24.0839	23.8979	23.8355	24.2344	24.5044	24.2368	24.4121	24.4002	24.4116	24.6037	24.0977	24.6176	23.9016	24.0119	24.3651	24.3529	23.3239	24.3486	23.8439	23.9269	24.0272	24.1006	24.1422	23.9341	23.9698	13	13	17.3	17.3	125.43	0	17.026	1124000000	87	9	10	10	9	8	10	5	9	8	4
P51888	P51888	Prolargin	PRELP	1.22901	-0.644978	26.0797	24.3731	26.0084	24.6921	25.7136	23.9777	24.9603	27.0249	25.042	24.5574	24.375	25.4591	26.0928	25.3187	25.1598	25.8306	24.754	26.6665	27.2128	26.6302	26.3326	25.8292	25.3396	25.6359	26.1276	16	16	43.7	43.7	43.809	0	123.76	8789800000	202	12	12	11	10	13	10	12	13	13	10
P54105	P54105	Methylosome subunit pICln	CLNS1A	1.22817	0.274603	22.6089	22.1134	22.7568	22.2628	22.3007	22.9424	22.2366	22.721	22.5783	22.2295	23.0267	22.2665	22.651	NaN	21.8343	NaN	NaN	22.0451	NaN	22.3767	22.6044	NaN	22.2757	22.0543	22.4921	5	5	33.8	33.8	26.215	0	21.836	394470000	40	4	5	3	3	5	3	5	4	2	4
Q9UBQ5	Q9UBQ5	Eukaryotic translation initiation factor 3 subunit K	EIF3K	1.22725	0.369961	24.3558	24.1537	24.3553	24.2984	23.7936	NaN	24.3629	24.648	24.3587	23.2604	NaN	23.8251	24.3514	NaN	NaN	23.4064	NaN	24.0688	23.514	23.3981	23.9725	NaN	NaN	23.8608	24.3118	4	4	24.3	24.3	25.059	0.0002572	7.0338	986990000	36	3	4	4	3	4	1	4	3	3	3
P61353	P61353	60S ribosomal protein L27	RPL27	1.22602	-0.387636	25.5173	25.9213	26.0426	25.6362	26.2982	25.8577	25.3904	26.1372	25.4621	26.1247	24.6624	25.0823	24.9839	26.3989	25.7884	25.8253	26.3617	27.0759	26.212	25.5422	25.2454	26.1471	25.8695	25.695	25.982	7	7	45.6	45.6	15.798	0	38.373	3516800000	78	5	5	5	6	7	7	5	6	5	4
P22695	P22695	Cytochrome b-c1 complex subunit 2, mitochondrial	UQCRC2	1.2257	-0.306739	28.2791	28.4404	27.9003	29.0631	29.0617	28.99	29.1059	28.6251	28.6992	28.9207	28.5231	28.3934	28.3882	28.9024	28.9013	29.1359	29.3111	27.9455	29.1248	29.0395	28.9492	28.8396	29.5215	29.2202	28.5346	22	22	60.5	60.5	48.442	0	323.31	81621000000	502	21	20	21	20	21	20	21	21	19	21
O94973	O94973	AP-2 complex subunit alpha-2	AP2A2	1.22524	0.216336	26.3451	26.5734	25.6681	26.4441	25.9139	26.5946	26.5333	26.0863	26.2575	25.9953	26.3801	26.1555	26.2122	25.8285	26.0965	26.1382	26.0804	25.8342	25.655	25.9158	26.3406	25.6658	26.421	25.9315	26.4127	45	32	57.8	44.1	103.96	0	323.31	16463000000	411	24	25	20	26	22	27	23	24	23	22
Q13085;O00763	Q13085	Acetyl-CoA carboxylase 1;Biotin carboxylase	ACACA	1.22227	0.436874	23.0012	23.3905	22.5416	23.7418	23.2391	23.2265	23.3709	23.0014	23.6194	23.341	23.7575	23.1088	23.497	23.2007	23.2714	21.1874	23.2897	21.9094	22.5408	22.5539	23.278	23.0806	23.7437	23.3753	22.8681	43	43	25	25	265.55	0	50.619	2565600000	284	26	31	19	27	28	31	26	25	29	27
Q9NYB0	Q9NYB0	Telomeric repeat-binding factor 2-interacting protein 1	TERF2IP	1.22126	0.25819	23.2743	22.9813	23.3965	23.0422	23.3914	23.3507	23.768	23.7028	23.1253	23.1636	23.1013	23.3303	22.6664	23.431	22.9608	22.3571	23.146	23.4599	22.3988	22.8048	22.9321	23.1648	23.1782	23.2904	22.8186	10	10	41.6	41.6	44.259	0	45.893	1049700000	79	6	5	8	6	7	7	8	6	9	7
Q92692	Q92692	Nectin-2	PVRL2	1.21922	-0.389791	23.8165	23.1359	24.3526	23.3961	24.0134	22.9885	23.2125	23.9695	23.5141	23.8414	23.5476	23.851	24.3559	24.0846	23.8353	24.5692	23.7323	25.2389	24.2544	24.6071	23.4349	24.2956	23.3355	23.6458	23.9469	12	12	27.1	27.1	57.741	0	36.669	1894500000	112	11	8	10	7	11	9	3	11	7	10
P61254;Q9UNX3	P61254;Q9UNX3	60S ribosomal protein L26;60S ribosomal protein L26-like 1	RPL26;RPL26L1	1.21901	-0.38641	24.2446	24.7595	25.3702	24.1131	25.0953	24.2248	23.8649	24.9976	24.8574	24.9094	25.4264	24.6449	25.2206	24.9586	25.3562	25.2991	24.8747	25.928	24.8321	25.7225	24.5012	25.3205	24.2638	25.3216	25.2389	9	8	48.3	44.1	17.258	0	24.964	2922100000	53	4	6	3	4	6	4	5	5	2	4
Q9NZ56	Q9NZ56	Formin-2	FMN2	1.21897	0.404522	23.4579	23.2378	22.6742	24.2008	22.6807	23.8935	23.7494	23.5954	23.949	23.1857	24.7886	23.0868	23.2145	23.1803	23.4107	22.4354	22.6856	22.6474	23.3452	23.2364	23.6716	23.1958	23.5347	22.7473	23.253	11	11	9.2	9.2	180.1	0	25.196	880160000	43	6	8	7	7	6	8	8	7	5	6
P29400	P29400	Collagen alpha-5(IV) chain	COL4A5	1.21801	0.797456	22.9978	NaN	25.5376	22.652	24.6561	NaN	NaN	23.2777	23.7714	23.5797	NaN	22.8795	22.1501	22.8252	22.5845	23.0975	22.2231	NaN	NaN	23.3483	NaN	22.6938	NaN	22.5387	22.3109	5	2	3.6	1.8	161.04	0	14.349	337590000	28	1	1	1	1	2	1	1	1	2	1
P60660	P60660	Myosin light polypeptide 6	MYL6	1.21796	-0.384578	28.5456	28.0622	29.0888	27.9419	28.9163	27.8316	28.1424	28.3382	28.1727	28.4249	27.7221	28.8405	28.6719	28.8783	28.4198	28.6559	28.2066	30.016	29.4494	28.6244	28.5027	28.6942	28.0852	28.4252	28.9951	11	9	78.1	62.3	16.93	0	323.31	31611000000	224	9	8	9	9	8	9	9	9	9	9
Q9NZZ3	Q9NZZ3	Charged multivesicular body protein 5	CHMP5	1.21649	0.215249	24.3744	24.383	24.4103	24.5254	23.8635	24.3988	24.2342	24.3341	24.3692	24.0722	NaN	24.1551	24.8564	24.0045	24.3041	24.1241	23.6474	23.9646	23.7639	24.2182	24.6717	24.0469	23.957	24.4859	24.2055	6	6	32.9	32.9	24.57	0	71.71	1814200000	91	6	4	5	4	6	6	5	5	3	4
P53680	P53680	AP-2 complex subunit sigma	AP2S1	1.2154	0.606574	26.124	26.433	24.5372	26.2714	25.413	26.6652	25.9672	26.1273	25.6169	26.2002	24.5991	25.5103	23.736	25.4605	25.1339	24.0106	25.6179	25.159	24.7537	23.8127	25.5841	24.3736	25.4086	25.192	25.7844	7	7	44.4	44.4	17.018	0	39.253	5040100000	108	7	6	7	7	7	7	6	7	7	7
P98160	P98160	Basement membrane-specific heparan sulfate proteoglycan core protein;Endorepellin;LG3 peptide	HSPG2	1.21524	-0.545717	29.3047	29.1149	30.0692	28.6626	29.8741	27.6094	28.9182	29.7536	29.4359	29.3202	28.3959	29.35	30.0054	29.9424	29.8487	30.0646	29.209	31.2673	29.9528	30.0375	29.2882	29.8706	28.3245	29.506	29.8346	186	186	63.6	63.6	468.83	0	323.31	461710000000	3789	159	155	145	148	163	138	151	170	148	156
P23229	P23229	Integrin alpha-6;Integrin alpha-6 heavy chain;Integrin alpha-6 light chain;Processed integrin alpha-6	ITGA6	1.21469	-0.543561	25.1104	25.0897	26.4189	24.666	25.8651	24.3084	24.55	24.9928	24.9154	25.4292	24.8292	25.4887	25.8774	26.0613	25.8534	26.0045	25.4017	27.2133	26.3454	26.2838	24.7014	26.0403	24.3582	25.1889	25.4164	48	48	49.9	49.9	126.6	0	323.31	21115000000	790	39	39	39	38	40	38	35	40	35	38
P10515	P10515	Dihydrolipoyllysine-residue acetyltransferase component of pyruvate dehydrogenase complex, mitochondrial	DLAT	1.21394	-0.259944	26.5422	26.4357	25.9121	26.8628	26.7423	26.8887	26.7979	26.6262	26.812	26.9395	27.2907	26.4417	26.6373	26.87	26.9479	27.193	27.1075	26.0464	26.8251	27.205	27.2507	27.098	27.0777	27.0831	26.6572	24	24	42	42	68.996	0	286.89	21724000000	368	21	22	17	17	21	21	19	21	21	20
P54750	P54750	Calcium/calmodulin-dependent 3,5-cyclic nucleotide phosphodiesterase 1A	PDE1A	1.2136	0.467746	25.2235	25.9648	24.8167	26.3425	24.7498	25.993	25.67	24.4854	25.7059	25.1245	25.9916	25.8662	26.2194	24.8928	25.6498	24.6213	25.2377	24.5734	24.298	24.2508	25.7155	25.0596	26.1015	25.424	25.1658	15	12	38.5	31.6	61.251	0	194.6	2374800000	119	9	10	5	9	6	8	8	7	8	7
Q8IW45	Q8IW45	ATP-dependent (S)-NAD(P)H-hydrate dehydratase	CARKD	1.21209	-0.294324	22.7035	23.3058	23.2346	23.0433	23.3828	23.4912	23.3483	22.996	23.4311	23.4596	23.9728	23.3377	23.6237	23.7992	22.9989	23.8545	24.0488	23.3949	23.7154	23.8858	23.7658	23.9184	24.0029	23.5297	22.6148	12	12	51.6	51.6	36.576	0	73.301	1633500000	157	9	10	6	9	10	11	10	11	7	9
Q9BWF3;Q9BQ04	Q9BWF3;Q9BQ04	RNA-binding protein 4;RNA-binding protein 4B	RBM4;RBM4B	1.20914	-0.299285	23.1387	23.0955	23.8311	22.8724	23.3331	22.8569	23.32	23.0785	23.0606	23.2196	23.6419	23.1972	23.7539	23.9487	23.3309	24.0587	23.5377	24.0736	23.6105	23.9454	22.7057	23.9068	23.4035	23.0082	23.1995	10	10	32.4	32.4	40.313	0	45.437	1384100000	124	9	8	8	7	9	8	8	8	8	7
P33402	P33402	Guanylate cyclase soluble subunit alpha-2	GUCY1A2	1.20833	0.236708	23.0598	23.3113	22.7263	23.4759	23.0535	23.5801	23.4839	23.0602	23.6419	23.3846	23.5211	23.6029	23.4806	22.8209	23.2452	22.963	23.4018	22.5649	22.77	22.856	23.512	22.9843	23.6248	23.273	23.1886	17	17	24.9	24.9	81.749	0.0003096	12.812	1141300000	98	10	9	5	9	13	8	10	10	7	10
Q86X29	Q86X29	Lipolysis-stimulated lipoprotein receptor	LSR	1.20753	-0.581246	24.3145	23.9314	25.1208	23.1714	24.51	22.944	23.9809	23.7831	23.3697	23.4016	22.6673	23.8719	24.7102	23.9748	24.4726	24.6137	23.7643	25.7253	25.1724	24.6741	23.3675	25.331	23.8321	23.3585	24.6367	12	12	24.7	24.7	71.438	0	31.603	1345000000	75	7	6	8	8	7	3	7	6	8	5
Q9BXP2	Q9BXP2	Solute carrier family 12 member 9	SLC12A9	1.20728	-0.257727	21.6368	21.8623	22.2175	22.3218	21.8368	22.0701	21.6156	21.4905	21.9177	22.1449	22.1095	21.7695	21.6252	22.2355	21.7962	22.2821	22.2955	22.0751	22.1246	22.8685	22.18	NaN	22.2163	NaN	21.4405	6	6	9.2	9.2	96.109	0.00029744	11.386	267150000	33	3	3	4	3	4	6	4	5	3	5
O43426	O43426	Synaptojanin-1	SYNJ1	1.20709	0.612452	26.3976	26.3323	25.6969	26.7852	24.6809	26.1265	25.8914	25.8458	25.7314	24.1113	26.464	25.9131	26.7209	24.52	25.3436	24.3949	25.1348	24.9774	24.4723	25.0438	26.6112	24.6109	26.0409	25.6585	26.6399	52	52	36.9	36.9	173.1	0	323.31	16252000000	587	46	44	31	44	38	43	40	40	33	29
O00567	O00567	Nucleolar protein 56	NOP56	1.20536	-0.388194	23.3876	23.4089	24.5427	22.7873	23.7127	22.9069	23.3305	23.6136	23.4756	23.6383	23.6242	23.7105	23.7344	24.4311	23.41	24.4127	24.2582	24.6804	24.3961	24.1578	22.8465	23.9355	23.4197	23.5775	23.4773	18	18	41.6	41.6	66.049	0	76.979	2031800000	156	9	8	13	10	13	8	9	9	13	12
Q06124	Q06124	Tyrosine-protein phosphatase non-receptor type 11	PTPN11	1.20425	0.807716	26.2714	24.9373	24.9442	25.6196	23.3915	24.83	25.4359	25.0381	24.071	23.228	25.1598	25.1462	25.4727	24.1145	24.0704	23.0397	24.1058	22.9699	23.4102	22.3147	25.5739	23.6658	25.1183	24.025	26.5569	20	20	38.4	38.4	68.01	0	146.45	3054300000	156	19	14	12	18	9	17	18	19	9	7
P32189;Q14409	P32189;Q14409	Glycerol kinase;Putative glycerol kinase 3	GK;GK3P	1.20419	-0.315763	23.097	23.4551	22.8535	23.6299	23.2603	23.625	23.4998	23.3875	23.6249	23.6068	23.54	23.2891	23.1557	23.822	23.6939	23.8977	23.8491	22.3231	23.4087	23.6014	24.1301	23.826	24.5474	23.7979	23.5299	13	10	28.3	23.1	61.244	0	20.287	1750900000	125	5	8	2	8	5	9	7	8	5	8
P62917	P62917	60S ribosomal protein L8	RPL8	1.20327	-0.387339	25.157	25.3585	26.1358	24.5857	25.5124	24.7162	24.9382	25.0645	25.1516	25.5051	25.5858	25.287	25.677	25.8371	25.5691	26.0409	25.7191	26.6877	25.8154	26.0086	24.6804	26.15	24.7726	25.3523	25.4074	11	11	43.2	43.2	28.024	0	67.444	4219200000	141	5	5	6	6	6	5	4	5	7	6
P25705	P25705	ATP synthase subunit alpha, mitochondrial	ATP5A1	1.19955	-0.298955	29.6801	29.8529	29.2671	30.2936	30.4151	30.6134	30.2294	30.2188	30.383	30.2037	30.1577	29.884	29.67	30.3872	30.4806	30.7369	30.92	29.4531	30.1841	30.2741	30.495	30.3623	30.6916	30.504	29.9008	41	41	68.9	68.9	59.75	0	323.31	260700000000	809	35	35	30	33	37	36	37	35	32	34
O94901	O94901	SUN domain-containing protein 1	SUN1	1.19936	-0.460243	23.3507	23.0507	24.5243	22.9071	23.8873	22.5196	22.8997	23.1475	23.6105	23.5721	22.7772	23.6201	23.7221	23.9312	23.8412	23.6546	23.2883	25.2249	24.2217	24.4174	23.1004	24.1021	22.8943	23.6092	23.4735	21	21	38.2	38.2	90.063	0	157.74	2444700000	228	16	15	16	11	17	8	12	16	13	16
P03915	P03915	NADH-ubiquinone oxidoreductase chain 5	MT-ND5	1.19902	0.31289	24.6366	24.6436	23.9395	24.973	24.4754	24.6077	23.9828	24.7022	24.6847	24.8737	24.6364	23.3992	NaN	23.6776	24.0477	24.0294	24.1632	24.0443	24.4613	23.8818	24.785	24.1469	24.4397	24.3445	23.7788	5	5	10.4	10.4	67.026	0	53.033	1199200000	54	4	5	3	5	5	5	3	4	5	5
P14866	P14866	Heterogeneous nuclear ribonucleoprotein L	HNRNPL	1.19842	-0.341444	26.6926	26.1441	26.998	26.208	26.5965	25.8809	26.4093	26.5065	26.1222	26.4537	26.3158	26.2479	26.4146	27.1836	26.5169	26.9801	27.0162	27.6593	26.5956	27.1245	25.9217	27.0644	25.7123	26.3084	26.6207	18	17	39.4	38.2	64.132	0	323.31	12583000000	235	13	13	11	12	11	12	12	11	11	11
P01008	P01008	Antithrombin-III	SERPINC1	1.19825	0.815828	28.9949	26.9988	28.4791	26.4503	27.1711	27.53	26.992	27.8592	26.3578	26.7169	25.89	27.3319	28.3703	27.2933	27.2105	25.9369	25.588	28.2562	25.2031	26.6172	26.5466	26.283	NaN	24.6081	27.9881	11	10	34.3	31.9	52.602	0	71.066	5870500000	81	9	6	9	7	8	6	5	6	5	3
Q08431	Q08431	Lactadherin;Lactadherin short form;Medin	MFGE8	1.19789	-0.514392	23.2183	24.2544	24.5407	23.376	24.1132	23.0321	23.6333	24.966	24.0469	23.3519	23.0553	23.955	23.9088	24.6516	24.8176	25.0988	23.9242	24.742	25.1264	24.9267	24.4566	24.1484	22.8397	23.4411	23.6476	16	16	59.4	59.4	43.104	0	173.08	3154600000	175	11	11	10	9	10	8	9	11	9	9
Q9NR31	Q9NR31	GTP-binding protein SAR1a	SAR1A	1.19769	0.27773	25.6332	25.4178	25.5992	25.565	25.3375	25.451	25.4061	25.5364	25.3362	25.5729	25.133	25.56	25.1673	25.0178	25.2598	23.9949	24.9174	25.444	25.8262	24.7032	25.4564	25.0458	25.4991	25.1671	25.6114	10	6	54	39.9	22.367	0	83.539	4261900000	100	5	5	2	4	4	4	6	4	3	5
P06730;A6NMX2	P06730	Eukaryotic translation initiation factor 4E	EIF4E	1.19489	0.3325	23.9713	23.6512	23.2127	23.9677	23.3826	23.5939	23.7216	23.1924	23.572	22.9411	24.2955	23.9099	23.637	23.3066	22.7	23.0274	23.1613	22.7707	22.5357	23.2139	24.0434	23.4906	23.8877	23.7405	23.5619	8	8	46.1	46.1	25.097	0	19.213	945190000	56	5	4	4	6	6	5	3	4	4	4
P61160	P61160	Actin-related protein 2	ACTR2	1.19333	0.17248	25.9003	25.7049	25.9771	25.6934	25.4869	25.4936	25.9529	25.4288	25.8647	25.3624	25.7578	25.8574	26.0751	25.3306	25.488	25.3192	25.3827	25.8782	25.4748	25.4773	25.838	25.4444	25.69	25.5205	25.9068	17	17	44.7	44.7	44.76	0	133.61	8749600000	188	14	13	12	11	12	13	12	15	12	13
Q99523	Q99523	Sortilin	SORT1	1.19193	-0.230166	24.388	24.4577	24.5168	24.8445	24.6579	24.682	24.6164	24.4519	24.5055	24.7262	25.083	24.82	24.4783	25.2339	24.798	25.2949	25.3076	24.1458	24.7968	24.4636	24.8241	25.0444	25.2129	24.7901	24.4448	14	14	21.1	21.1	92.067	0	107.28	3612200000	159	12	13	8	10	13	12	10	11	8	13
[truncated: 2,625 more rows]
[truncated: 40 more columns]
